# Supplementary material for: High-resolution profile of neoantigen-specific TCR activation links moderate stimulation to increased resilience of engineered TCR-T cells
Source: Nat Commun. 2024 Dec 3;15:10520. doi: 10.1038/s41467-024-53911-0 (PMC11615276; doi:10.1038/s41467-024-53911-0)
Supplement: Supplementary file 4 — Supplementary Data 1 [file 41467_2024_53911_MOESM4_ESM.xlsx]

## Sheet: Supplementary Dataset 1
Barcode	orig.ident	nCount_RNA	nFeature_RNA	percent.mito	TCR_clonotype_id	TCR_chain	TCR_v_gene	integrated_snn_res.0.8	seurat_clusters	integrated_snn_res.0.7	integrated_snn_res.0.6	S.Score	G2M.Score	Phase	old.ident	expand	cd8names	TCR_Clono	clonotypes	specificity	s_clonotypes	tcr_b_sum	tcr_a_sum	sample_clono	TCR_frequency_after_QC	TCR_frequency_before_QC
AAACCTGAGTGGTAGC-1_1	pbmc_1	3701	1518	0.0980815995676844	clonotype1	TRB	TRBV7-6	5	5	2	2	0.399253022075982	0.0401613958371925	S	5	exp	8_MKI67	pbmc_1_clonotype1_3504	KIF-P1	KIF2C	H1_KIF-P1	1	1	pbmc_1_clonotype1	3389	3504
AAACCTGGTTCCATGA-1_1	pbmc_1	28990	4980	0.0350810624353225	clonotype1	TRB	TRBV7-6	1	1	2	2	0.265617120949321	0.228201629807857	S	1	exp	8_MKI67	pbmc_1_clonotype1_3504	KIF-P1	KIF2C	H1_KIF-P1	1	1	pbmc_1_clonotype1	3389	3504
AAACCTGGTTTCGCTC-1_1	pbmc_1	9194	2635	0.0946269306069176	clonotype1	TRB	TRBV7-6	1	1	2	2	0.274318743849243	0.14343694030195	S	1	exp	8_MKI67	pbmc_1_clonotype1_3504	KIF-P1	KIF2C	H1_KIF-P1	1	1	pbmc_1_clonotype1	3389	3504
AAACGGGCAAGCCCAC-1_1	pbmc_1	31966	5032	0.00832134142526434	clonotype1	TRB	TRBV7-6	7	7	6	5	0.212499858495722	0.299490433058978	G2M	7	exp	9_NME1	pbmc_1_clonotype1_3504	KIF-P1	KIF2C	H1_KIF-P1	1	1	pbmc_1_clonotype1	3389	3504
AAACGGGCAATAGCAA-1_1	pbmc_1	17991	4106	0.0440220110055028	clonotype1	TRB	TRBV7-6	5	5	5	6	0.505947790602636	0.236123606159611	S	5	exp	8_MKI67	pbmc_1_clonotype1_3504	KIF-P1	KIF2C	H1_KIF-P1	1	1	pbmc_1_clonotype1	3389	3504
AAACGGGGTCCGAGTC-1_1	pbmc_1	14236	2921	0.0734756954200618	clonotype1	TRB	TRBV7-6	4	4	0	1	-0.163332974891474	-0.144591106032013	G1	4	exp	7_LAG3	pbmc_1_clonotype1_3504	KIF-P1	KIF2C	H1_KIF-P1	1	1	pbmc_1_clonotype1	3389	3504
AAACGGGTCCGCAGTG-1_1	pbmc_1	2516	1117	0.169316375198728	clonotype1	TRB	TRBV7-6	5	5	0	6	0.419488375165045	0.0213148081358495	S	5	exp	8_MKI67	pbmc_1_clonotype1_3504	KIF-P1	KIF2C	H1_KIF-P1	1	1	pbmc_1_clonotype1	3389	3504
AAAGATGCAATGTAAG-1_1	pbmc_1	4674	1855	0.0611895592640137	clonotype1	TRB	TRBV7-6	4	4	0	1	0.0649564080518624	-0.144837508792907	S	4	exp	7_LAG3	pbmc_1_clonotype1_3504	KIF-P1	KIF2C	H1_KIF-P1	1	1	pbmc_1_clonotype1	3389	3504
AAAGATGCAGCGTAAG-1_1	pbmc_1	32072	5183	0.058680468944874	clonotype1	TRB	TRBV7-6	1	1	2	2	0.245222998359132	0.318390856940591	G2M	1	exp	8_MKI67	pbmc_1_clonotype1_3504	KIF-P1	KIF2C	H1_KIF-P1	1	1	pbmc_1_clonotype1	3389	3504
AAAGATGCATGAGCGA-1_1	pbmc_1	5749	2021	0.0598364933031832	clonotype1	TRB	TRBV7-6	4	4	0	1	-0.190530441614495	-0.164052455724032	G1	4	exp	7_LAG3	pbmc_1_clonotype1_3504	KIF-P1	KIF2C	H1_KIF-P1	1	1	pbmc_1_clonotype1	3389	3504
AAAGATGGTAGCGCTC-1_1	pbmc_1	12633	3305	0.0512942293991926	clonotype1	TRB	TRBV7-6	5	5	5	6	0.521735371976764	0.153950716451878	S	5	exp	8_MKI67	pbmc_1_clonotype1_3504	KIF-P1	KIF2C	H1_KIF-P1	1	1	pbmc_1_clonotype1	3389	3504
AAAGATGGTCGCGGTT-1_1	pbmc_1	20754	4166	0.042353281295172	clonotype1	TRB	TRBV7-6	7	7	6	5	0.147862505746578	0.439520022956702	G2M	7	exp	9_NME1	pbmc_1_clonotype1_3504	KIF-P1	KIF2C	H1_KIF-P1	1	1	pbmc_1_clonotype1	3389	3504
AAAGATGGTGCCTGCA-1_1	pbmc_1	7930	2381	0.0829760403530895	clonotype1	TRB	TRBV7-6	5	5	5	6	0.339720372538643	0.626573225861761	G2M	5	exp	8_MKI67	pbmc_1_clonotype1_3504	KIF-P1	KIF2C	H1_KIF-P1	1	1	pbmc_1_clonotype1	3389	3504
AAAGATGTCGAGCCCA-1_1	pbmc_1	16333	3769	0.0167758525684198	clonotype1	TRB	TRBV7-6	7	7	6	5	0.172514327723773	0.108968112897769	S	7	exp	9_NME1	pbmc_1_clonotype1_3504	KIF-P1	KIF2C	H1_KIF-P1	1	1	pbmc_1_clonotype1	3389	3504
AAAGCAAAGAAGGACA-1_1	pbmc_1	11784	3130	0.0353021045485404	clonotype1	TRB	TRBV7-6	1	1	2	2	0.191420098883174	0.0134493210741407	S	1	exp	8_MKI67	pbmc_1_clonotype1_3504	KIF-P1	KIF2C	H1_KIF-P1	1	1	pbmc_1_clonotype1	3389	3504
AAAGCAAAGAGACTTA-1_1	pbmc_1	17097	3857	0.0969175878809148	clonotype1	TRB	TRBV7-6	7	7	6	5	0.233828280563532	-0.0099348303375924	S	7	exp	9_NME1	pbmc_1_clonotype1_3504	KIF-P1	KIF2C	H1_KIF-P1	1	1	pbmc_1_clonotype1	3389	3504
AAAGCAAAGTGTCCCG-1_1	pbmc_1	21975	4165	0.0193401592718999	clonotype1	TRB	TRBV7-6	7	7	6	5	0.234571723847578	0.0605293063452768	S	7	exp	9_NME1	pbmc_1_clonotype1_3504	KIF-P1	KIF2C	H1_KIF-P1	1	1	pbmc_1_clonotype1	3389	3504
AAAGCAACACGGCTAC-1_1	pbmc_1	9094	2766	0.0597096987024412	clonotype1	TRB	TRBV7-6	10	10	9	5	0.105204562489412	0.0753273282409772	S	10	exp	9_NME1	pbmc_1_clonotype1_3504	KIF-P1	KIF2C	H1_KIF-P1	1	1	pbmc_1_clonotype1	3389	3504
AAAGCAATCGCTGATA-1_1	pbmc_1	24353	4741	0.0591302919558165	clonotype1	TRB	TRBV7-6	1	1	2	2	0.275950250948169	0.109151790090116	S	1	exp	8_MKI67	pbmc_1_clonotype1_3504	KIF-P1	KIF2C	H1_KIF-P1	1	1	pbmc_1_clonotype1	3389	3504
AAAGCAATCTAACGGT-1_1	pbmc_1	40558	5884	0.050495586567385	clonotype1	TRB	TRBV7-6	0	0	6	0	0.398881725606583	0.119957205519798	S	0	exp	4_CMC1	pbmc_1_clonotype1_3504	KIF-P1	KIF2C	H1_KIF-P1	1	1	pbmc_1_clonotype1	3389	3504
AAAGTAGAGACTCGGA-1_1	pbmc_1	3391	1464	0.0371571807726334	clonotype1	TRB	TRBV7-6	4	4	0	1	-0.252935598912333	-0.176761635828303	G1	4	exp	7_LAG3	pbmc_1_clonotype1_3504	KIF-P1	KIF2C	H1_KIF-P1	1	1	pbmc_1_clonotype1	3389	3504
AAAGTAGAGCAGCGTA-1_1	pbmc_1	9475	2589	0.037467018469657	clonotype1	TRB	TRBV7-6	1	1	2	2	-0.130709201006888	0.687013134555222	G2M	1	exp	8_MKI67	pbmc_1_clonotype1_3504	KIF-P1	KIF2C	H1_KIF-P1	1	1	pbmc_1_clonotype1	3389	3504
AAAGTAGAGTGGAGAA-1_1	pbmc_1	3792	1552	0.112341772151899	clonotype1	TRB	TRBV7-6	4	4	0	1	0.000665123889310282	-0.105205666470772	S	4	exp	7_LAG3	pbmc_1_clonotype1_3504	KIF-P1	KIF2C	H1_KIF-P1	1	1	pbmc_1_clonotype1	3389	3504
AAAGTAGCACGGTGTC-1_1	pbmc_1	6560	2062	0.000914634146341463	clonotype1	TRB	TRBV7-6	10	10	9	5	-0.0839863013633939	-0.0155495669230859	G1	10	exp	9_NME1	pbmc_1_clonotype1_3504	KIF-P1	KIF2C	H1_KIF-P1	1	1	pbmc_1_clonotype1	3389	3504
AAAGTAGCAGTCGTGC-1_1	pbmc_1	3580	1315	0.134078212290503	clonotype1	TRB	TRBV7-6	10	10	9	5	0.16573425003638	-0.00102520110134335	S	10	exp	9_NME1	pbmc_1_clonotype1_3504	KIF-P1	KIF2C	H1_KIF-P1	1	1	pbmc_1_clonotype1	3389	3504
AAAGTAGCATGGAATA-1_1	pbmc_1	4292	1671	0.081314072693383	clonotype1	TRB	TRBV7-6	1	1	5	6	0.0325229811002807	0.947308697167841	G2M	1	exp	8_MKI67	pbmc_1_clonotype1_3504	KIF-P1	KIF2C	H1_KIF-P1	1	1	pbmc_1_clonotype1	3389	3504
AAAGTAGGTGAGGGAG-1_1	pbmc_1	11443	2994	0.0411605348247837	clonotype1	TRB	TRBV7-6	5	5	5	6	0.580431030900137	0.0815744397740725	S	5	exp	8_MKI67	pbmc_1_clonotype1_3504	KIF-P1	KIF2C	H1_KIF-P1	1	1	pbmc_1_clonotype1	3389	3504
AAAGTAGGTTACGCGC-1_1	pbmc_1	2949	1279	0.0627331298745337	clonotype1	TRB	TRBV7-6	2	2	0	3	-0.0571130103499693	-0.129790595516119	G1	2	exp	5_FGFBP2	pbmc_1_clonotype1_3504	KIF-P1	KIF2C	H1_KIF-P1	1	1	pbmc_1_clonotype1	3389	3504
AAAGTAGTCGCGGATC-1_1	pbmc_1	11004	3040	0.0113595056343148	clonotype1	TRB	TRBV7-6	5	5	5	6	0.242691778486727	0.376887575126391	G2M	5	exp	8_MKI67	pbmc_1_clonotype1_3504	KIF-P1	KIF2C	H1_KIF-P1	1	1	pbmc_1_clonotype1	3389	3504
AAATGCCAGATGAGAG-1_1	pbmc_1	4138	1725	0.0604156597390043	clonotype1	TRB	TRBV7-6	4	4	0	1	-0.245682780346564	-0.239693106583319	G1	4	exp	7_LAG3	pbmc_1_clonotype1_3504	KIF-P1	KIF2C	H1_KIF-P1	1	1	pbmc_1_clonotype1	3389	3504
AAATGCCAGGACAGAA-1_1	pbmc_1	12874	3295	0.126456423799907	clonotype1	TRB	TRBV7-6	1	1	2	2	0.00417846407919786	0.408361445652077	G2M	1	exp	8_MKI67	pbmc_1_clonotype1_3504	KIF-P1	KIF2C	H1_KIF-P1	1	1	pbmc_1_clonotype1	3389	3504
AAATGCCAGGCAGTCA-1_1	pbmc_1	3301	1262	0.0418055134807634	clonotype1	TRB	TRBV7-6	4	4	0	1	0.219941779738536	-0.00720627735246543	S	4	exp	7_LAG3	pbmc_1_clonotype1_3504	KIF-P1	KIF2C	H1_KIF-P1	1	1	pbmc_1_clonotype1	3389	3504
AAATGCCCAGTAGAGC-1_1	pbmc_1	14752	3669	0.0376220173535792	clonotype1	TRB	TRBV7-6	7	7	6	5	0.110463684777082	0.358240173400707	G2M	7	exp	9_NME1	pbmc_1_clonotype1_3504	KIF-P1	KIF2C	H1_KIF-P1	1	1	pbmc_1_clonotype1	3389	3504
AAATGCCGTCATACTG-1_1	pbmc_1	7328	2358	0.0932041484716157	clonotype1	TRB	TRBV7-6	10	10	9	5	0.179005093102856	-0.063608526340443	S	10	exp	9_NME1	pbmc_1_clonotype1_3504	KIF-P1	KIF2C	H1_KIF-P1	1	1	pbmc_1_clonotype1	3389	3504
AAATGCCGTTCCGGCA-1_1	pbmc_1	13789	3315	0.0800638189861484	clonotype1	TRB	TRBV7-6	10	10	9	5	0.135868595243022	0.0593178824744465	S	10	exp	9_NME1	pbmc_1_clonotype1_3504	KIF-P1	KIF2C	H1_KIF-P1	1	1	pbmc_1_clonotype1	3389	3504
AAATGCCGTTGGACCC-1_1	pbmc_1	11291	2896	0.0849349039057656	clonotype1	TRB	TRBV7-6	1	1	2	2	0.324324348343717	0.175711971168358	S	1	exp	8_MKI67	pbmc_1_clonotype1_3504	KIF-P1	KIF2C	H1_KIF-P1	1	1	pbmc_1_clonotype1	3389	3504
AAATGCCTCAATCTCT-1_1	pbmc_1	24125	4631	0.0553782383419689	clonotype1	TRB	TRBV7-6	7	7	6	5	0.405788826726508	0.0473445092045111	S	7	exp	9_NME1	pbmc_1_clonotype1_3504	KIF-P1	KIF2C	H1_KIF-P1	1	1	pbmc_1_clonotype1	3389	3504
AACACGTAGAGTAATC-1_1	pbmc_1	2067	960	0.0895016932752782	clonotype1	TRB	TRBV7-6	2	2	0	3	-0.164660155404173	-0.0127568032020958	G1	2	exp	5_FGFBP2	pbmc_1_clonotype1_3504	KIF-P1	KIF2C	H1_KIF-P1	1	1	pbmc_1_clonotype1	3389	3504
AACACGTAGTAGCCGA-1_1	pbmc_1	22147	4423	0.0524224499932271	clonotype1	TRB	TRBV7-6	7	7	6	5	0.2769650361507	0.204169897245312	S	7	exp	9_NME1	pbmc_1_clonotype1_3504	KIF-P1	KIF2C	H1_KIF-P1	1	1	pbmc_1_clonotype1	3389	3504
AACACGTGTGTAACGG-1_1	pbmc_1	20210	4154	0.0541810984661059	clonotype1	TRB	TRBV7-6	1	1	2	2	-0.117090061237282	0.525197200538914	G2M	1	exp	8_MKI67	pbmc_1_clonotype1_3504	KIF-P1	KIF2C	H1_KIF-P1	1	1	pbmc_1_clonotype1	3389	3504
AACACGTGTGTTGGGA-1_1	pbmc_1	12482	3237	0.0607274475244352	clonotype1	TRB	TRBV7-6	5	5	5	6	0.358091653547024	0.101570882353504	S	5	exp	8_MKI67	pbmc_1_clonotype1_3504	KIF-P1	KIF2C	H1_KIF-P1	1	1	pbmc_1_clonotype1	3389	3504
AACACGTGTTACGGAG-1_1	pbmc_1	26777	4776	0.0569145161892669	clonotype1	TRB	TRBV7-6	7	7	6	5	0.317984179908747	0.166243317823144	S	7	exp	9_NME1	pbmc_1_clonotype1_3504	KIF-P1	KIF2C	H1_KIF-P1	1	1	pbmc_1_clonotype1	3389	3504
AACACGTTCACGACTA-1_1	pbmc_1	10397	2881	0.0301048379340194	clonotype1	TRB	TRBV7-6	7	7	6	5	0.263285215079795	-0.00543247967084232	S	7	exp	9_NME1	pbmc_1_clonotype1_3504	KIF-P1	KIF2C	H1_KIF-P1	1	1	pbmc_1_clonotype1	3389	3504
AACACGTTCACTTACT-1_1	pbmc_1	2944	1325	0.0611413043478261	clonotype1	TRB	TRBV7-6	2	2	0	3	-0.143283607422225	-0.0299975409416575	G1	2	exp	5_FGFBP2	pbmc_1_clonotype1_3504	KIF-P1	KIF2C	H1_KIF-P1	1	1	pbmc_1_clonotype1	3389	3504
AACCATGAGGGTCTCC-1_1	pbmc_1	4130	1475	0.0566585956416465	clonotype1	TRB	TRBV7-6	4	4	3	1	-0.232322425838669	-0.20787013060235	G1	4	exp	7_LAG3	pbmc_1_clonotype1_3504	KIF-P1	KIF2C	H1_KIF-P1	1	1	pbmc_1_clonotype1	3389	3504
AACCATGAGTGAACAT-1_1	pbmc_1	22419	4306	0.053303001918016	clonotype1	TRB	TRBV7-6	7	7	6	5	0.239975791872285	0.241414740944424	G2M	7	exp	9_NME1	pbmc_1_clonotype1_3504	KIF-P1	KIF2C	H1_KIF-P1	1	1	pbmc_1_clonotype1	3389	3504
AACCATGCAACACGCC-1_1	pbmc_1	36610	5482	0.0451789128653373	clonotype1	TRB	TRBV7-6	1	1	2	2	0.172606765702256	0.2735361868677	G2M	1	exp	8_MKI67	pbmc_1_clonotype1_3504	KIF-P1	KIF2C	H1_KIF-P1	1	1	pbmc_1_clonotype1	3389	3504
AACCATGCATACAGCT-1_1	pbmc_1	13856	3695	0.049364896073903	clonotype1	TRB	TRBV7-6	7	7	6	5	0.40452803650515	-0.0251985484973676	S	7	exp	9_NME1	pbmc_1_clonotype1_3504	KIF-P1	KIF2C	H1_KIF-P1	1	1	pbmc_1_clonotype1	3389	3504
AACCATGCATGAAGTA-1_1	pbmc_1	16325	3961	0.0516385911179173	clonotype1	TRB	TRBV7-6	7	7	6	5	0.0980198184592132	0.325798272381863	G2M	7	exp	9_NME1	pbmc_1_clonotype1_3504	KIF-P1	KIF2C	H1_KIF-P1	1	1	pbmc_1_clonotype1	3389	3504
AACCATGGTACTCTCC-1_1	pbmc_1	3540	1487	0.0646892655367232	clonotype1	TRB	TRBV7-6	4	4	0	3	-0.175656723398572	-0.144622591084058	G1	4	exp	7_LAG3	pbmc_1_clonotype1_3504	KIF-P1	KIF2C	H1_KIF-P1	1	1	pbmc_1_clonotype1	3389	3504
AACCATGTCAGGCAAG-1_1	pbmc_1	4077	1507	0.0365464802550895	clonotype1	TRB	TRBV7-6	4	4	0	1	-0.168405576526142	-0.178816093676542	G1	4	exp	7_LAG3	pbmc_1_clonotype1_3504	KIF-P1	KIF2C	H1_KIF-P1	1	1	pbmc_1_clonotype1	3389	3504
AACCATGTCCCTCTTT-1_1	pbmc_1	24123	5080	0.0679849106661692	clonotype1	TRB	TRBV7-6	1	1	2	2	0.248373771976158	0.475165101343603	G2M	1	exp	8_MKI67	pbmc_1_clonotype1_3504	KIF-P1	KIF2C	H1_KIF-P1	1	1	pbmc_1_clonotype1	3389	3504
AACCATGTCCTTGGTC-1_1	pbmc_1	5810	1959	0.0547332185886403	clonotype1	TRB	TRBV7-6	4	4	0	1	-0.210488716534611	-0.17687971158532	G1	4	exp	7_LAG3	pbmc_1_clonotype1_3504	KIF-P1	KIF2C	H1_KIF-P1	1	1	pbmc_1_clonotype1	3389	3504
AACCATGTCGGATGGA-1_1	pbmc_1	8717	2542	0.0525410118159917	clonotype1	TRB	TRBV7-6	4	4	0	1	0.216351794096263	-0.223269042399884	S	4	exp	7_LAG3	pbmc_1_clonotype1_3504	KIF-P1	KIF2C	H1_KIF-P1	1	1	pbmc_1_clonotype1	3389	3504
AACCGCGAGGAACTGC-1_1	pbmc_1	28519	4861	0.0440758792384025	clonotype1	TRB	TRBV7-6	1	1	2	2	0.149285061707843	0.52405747223757	G2M	1	exp	8_MKI67	pbmc_1_clonotype1_3504	KIF-P1	KIF2C	H1_KIF-P1	1	1	pbmc_1_clonotype1	3389	3504
AACCGCGCAGCATGAG-1_1	pbmc_1	12114	3221	0.0390457322106653	clonotype1	TRB	TRBV7-6	4	4	0	1	0.286490699881986	-0.0994042583918376	S	4	exp	7_LAG3	pbmc_1_clonotype1_3504	KIF-P1	KIF2C	H1_KIF-P1	1	1	pbmc_1_clonotype1	3389	3504
AACCGCGCATGCAACT-1_1	pbmc_1	3723	1440	0.0502283105022831	clonotype1	TRB	TRBV7-6	4	4	0	1	-0.201562984840321	-0.166500485616391	G1	4	exp	7_LAG3	pbmc_1_clonotype1_3504	KIF-P1	KIF2C	H1_KIF-P1	1	1	pbmc_1_clonotype1	3389	3504
AACCGCGGTCGAACAG-1_1	pbmc_1	4852	1842	0.0634789777411377	clonotype1	TRB	TRBV7-6	4	4	0	1	0.443138570849531	0.0148692557320691	S	4	exp	7_LAG3	pbmc_1_clonotype1_3504	KIF-P1	KIF2C	H1_KIF-P1	1	1	pbmc_1_clonotype1	3389	3504
AACCGCGTCTAGCACA-1_1	pbmc_1	7899	2536	0.0415242435751361	clonotype1	TRB	TRBV7-6	5	5	5	6	0.430587607022595	0.297426750061003	S	5	exp	8_MKI67	pbmc_1_clonotype1_3504	KIF-P1	KIF2C	H1_KIF-P1	1	1	pbmc_1_clonotype1	3389	3504
AACGTTGCAGAGCCAA-1_1	pbmc_1	9011	2577	0.0784596604150483	clonotype1	TRB	TRBV7-6	1	1	2	2	0.114597860206807	0.683127425834574	G2M	1	exp	8_MKI67	pbmc_1_clonotype1_3504	KIF-P1	KIF2C	H1_KIF-P1	1	1	pbmc_1_clonotype1	3389	3504
AACGTTGCATGTAAGA-1_1	pbmc_1	15232	3658	0.0453650210084034	clonotype1	TRB	TRBV7-6	1	1	2	2	-0.0642193469823054	0.747677011159683	G2M	1	exp	8_MKI67	pbmc_1_clonotype1_3504	KIF-P1	KIF2C	H1_KIF-P1	1	1	pbmc_1_clonotype1	3389	3504
AACGTTGGTAAATACG-1_1	pbmc_1	25803	5003	0.0794868813703833	clonotype1	TRB	TRBV7-6	1	1	2	2	0.263606384425039	0.513450843035708	G2M	1	exp	8_MKI67	pbmc_1_clonotype1_3504	KIF-P1	KIF2C	H1_KIF-P1	1	1	pbmc_1_clonotype1	3389	3504
AACGTTGTCCAGTAGT-1_1	pbmc_1	4487	1769	0.0534878537998663	clonotype1	TRB	TRBV7-6	4	4	0	1	0.0733763628685905	-0.0829031054740087	S	4	exp	7_LAG3	pbmc_1_clonotype1_3504	KIF-P1	KIF2C	H1_KIF-P1	1	1	pbmc_1_clonotype1	3389	3504
AACGTTGTCCGTAGGC-1_1	pbmc_1	9962	2829	0.0479823328648866	clonotype1	TRB	TRBV7-6	10	10	9	5	0.300499657535794	-0.134686534540527	S	10	exp	9_NME1	pbmc_1_clonotype1_3504	KIF-P1	KIF2C	H1_KIF-P1	1	1	pbmc_1_clonotype1	3389	3504
AACGTTGTCTCGTTTA-1_1	pbmc_1	28701	5014	0.0500679418835581	clonotype1	TRB	TRBV7-6	1	1	2	2	0.156756476139621	0.473125884173339	G2M	1	exp	8_MKI67	pbmc_1_clonotype1_3504	KIF-P1	KIF2C	H1_KIF-P1	1	1	pbmc_1_clonotype1	3389	3504
AACTCAGAGGCGTACA-1_1	pbmc_1	12436	3314	0.0340945641685429	clonotype1	TRB	TRBV7-6	7	7	6	5	0.375244781548105	-0.0792833878070912	S	7	exp	9_NME1	pbmc_1_clonotype1_3504	KIF-P1	KIF2C	H1_KIF-P1	1	1	pbmc_1_clonotype1	3389	3504
AACTCAGGTATATCCG-1_1	pbmc_1	39420	5892	0.0470826991374937	clonotype1	TRB	TRBV7-6	1	1	2	2	0.209491330391426	0.367459343836567	G2M	1	exp	8_MKI67	pbmc_1_clonotype1_3504	KIF-P1	KIF2C	H1_KIF-P1	1	1	pbmc_1_clonotype1	3389	3504
AACTCAGGTCGAATCT-1_1	pbmc_1	13713	3475	0.0645373003719099	clonotype1	TRB	TRBV7-6	1	1	2	2	0.0889185688706723	0.581887080750353	G2M	1	exp	8_MKI67	pbmc_1_clonotype1_3504	KIF-P1	KIF2C	H1_KIF-P1	1	1	pbmc_1_clonotype1	3389	3504
AACTCCCAGACTGTAA-1_1	pbmc_1	21166	4284	0.0452140224888973	clonotype1	TRB	TRBV7-6	7	7	6	5	0.277258164067098	0.10580175767523	S	7	exp	9_NME1	pbmc_1_clonotype1_3504	KIF-P1	KIF2C	H1_KIF-P1	1	1	pbmc_1_clonotype1	3389	3504
AACTCCCAGAGCTTCT-1_1	pbmc_1	17777	4072	0.0572087528829386	clonotype1	TRB	TRBV7-6	7	7	6	6	0.398209756359314	0.0629613562071255	S	7	exp	9_NME1	pbmc_1_clonotype1_3504	KIF-P1	KIF2C	H1_KIF-P1	1	1	pbmc_1_clonotype1	3389	3504
AACTCCCAGGGATCTG-1_1	pbmc_1	9710	2949	0.0803295571575695	clonotype1	TRB	TRBV7-6	1	1	2	2	0.134087489658142	0.54359197604838	G2M	1	exp	8_MKI67	pbmc_1_clonotype1_3504	KIF-P1	KIF2C	H1_KIF-P1	1	1	pbmc_1_clonotype1	3389	3504
AACTCCCGTTGTCTTT-1_1	pbmc_1	8681	2567	0.118073954613524	clonotype1	TRB	TRBV7-6	1	1	2	2	0.10417410560335	0.274876757682835	G2M	1	exp	8_MKI67	pbmc_1_clonotype1_3504	KIF-P1	KIF2C	H1_KIF-P1	1	1	pbmc_1_clonotype1	3389	3504
AACTCCCTCCGATATG-1_1	pbmc_1	19820	4192	0.0488900100908174	clonotype1	TRB	TRBV7-6	7	7	6	5	0.326962430454684	0.12150618180651	S	7	exp	9_NME1	pbmc_1_clonotype1_3504	KIF-P1	KIF2C	H1_KIF-P1	1	1	pbmc_1_clonotype1	3389	3504
AACTCCCTCCGTTGCT-1_1	pbmc_1	10104	2923	0.08798495645289	clonotype1	TRB	TRBV7-6	1	1	2	2	0.376994765870028	0.234865354721517	S	1	exp	8_MKI67	pbmc_1_clonotype1_3504	KIF-P1	KIF2C	H1_KIF-P1	1	1	pbmc_1_clonotype1	3389	3504
AACTCCCTCGAGAGCA-1_1	pbmc_1	9181	2860	0.081036924082344	clonotype1	TRB	TRBV7-6	1	1	2	2	0.33573882110984	0.305538001536742	S	1	exp	8_MKI67	pbmc_1_clonotype1_3504	KIF-P1	KIF2C	H1_KIF-P1	1	1	pbmc_1_clonotype1	3389	3504
AACTCCCTCTTTAGTC-1_1	pbmc_1	3763	1594	0.0879617326601116	clonotype1	TRB	TRBV7-6	4	4	0	1	-0.189789072171922	-0.0875072110351369	G1	4	exp	7_LAG3	pbmc_1_clonotype1_3504	KIF-P1	KIF2C	H1_KIF-P1	1	1	pbmc_1_clonotype1	3389	3504
AACTCTTAGGAATCGC-1_1	pbmc_1	1697	898	0.065998821449617	clonotype1	TRB	TRBV7-6	4	4	3	1	-0.212299031887757	-0.161736481818905	G1	4	exp	7_LAG3	pbmc_1_clonotype1_3504	KIF-P1	KIF2C	H1_KIF-P1	1	1	pbmc_1_clonotype1	3389	3504
AACTCTTAGTGCAAGC-1_1	pbmc_1	4599	1732	0.0669710806697108	clonotype1	TRB	TRBV7-6	4	4	0	1	0.198681103406906	-0.0888003169341627	S	4	exp	7_LAG3	pbmc_1_clonotype1_3504	KIF-P1	KIF2C	H1_KIF-P1	1	1	pbmc_1_clonotype1	3389	3504
AACTCTTCACCTCGGA-1_1	pbmc_1	4380	1663	0.0831050228310502	clonotype1	TRB	TRBV7-6	10	10	9	5	0.0380517339003854	0.0363944309339581	S	10	exp	9_NME1	pbmc_1_clonotype1_3504	KIF-P1	KIF2C	H1_KIF-P1	1	1	pbmc_1_clonotype1	3389	3504
AACTCTTCAGATGGCA-1_1	pbmc_1	3349	1396	0.0504628247237981	clonotype1	TRB	TRBV7-6	6	6	3	1	-0.220860491085678	-0.121559051096836	G1	6	exp	6_FCGR3A	pbmc_1_clonotype1_3504	KIF-P1	KIF2C	H1_KIF-P1	1	1	pbmc_1_clonotype1	3389	3504
AACTCTTCATCTATGG-1_1	pbmc_1	20652	4729	0.0561204725934534	clonotype1	TRB	TRBV7-6	1	1	2	2	0.218612386387312	0.24620936983486	G2M	1	exp	8_MKI67	pbmc_1_clonotype1_3504	KIF-P1	KIF2C	H1_KIF-P1	1	1	pbmc_1_clonotype1	3389	3504
AACTCTTGTGAGGCTA-1_1	pbmc_1	3268	1463	0.0817013463892289	clonotype1	TRB	TRBV7-6	4	4	3	1	-0.209105782528307	-0.184896815721049	G1	4	exp	7_LAG3	pbmc_1_clonotype1_3504	KIF-P1	KIF2C	H1_KIF-P1	1	1	pbmc_1_clonotype1	3389	3504
AACTCTTGTGCGGTAA-1_1	pbmc_1	10776	3045	0.0394394951744618	clonotype1	TRB	TRBV7-6	10	10	9	5	0.106499595078203	-0.089926656877245	S	10	exp	9_NME1	pbmc_1_clonotype1_3504	KIF-P1	KIF2C	H1_KIF-P1	1	1	pbmc_1_clonotype1	3389	3504
AACTCTTGTTTGTGTG-1_1	pbmc_1	6519	2480	0.0612057063966866	clonotype1	TRB	TRBV7-6	1	1	2	2	-0.0946450319244871	0.533141090686166	G2M	1	exp	8_MKI67	pbmc_1_clonotype1_3504	KIF-P1	KIF2C	H1_KIF-P1	1	1	pbmc_1_clonotype1	3389	3504
AACTCTTTCAACGGGA-1_1	pbmc_1	26745	5186	0.00134604598990466	clonotype1	TRB	TRBV7-6	1	1	2	2	0.175043010899333	0.531692888016638	G2M	1	exp	8_MKI67	pbmc_1_clonotype1_3504	KIF-P1	KIF2C	H1_KIF-P1	1	1	pbmc_1_clonotype1	3389	3504
AACTCTTTCGGCTTGG-1_1	pbmc_1	8470	2508	0.0884297520661157	clonotype1	TRB	TRBV7-6	10	10	9	5	0.227304265981653	0.198868844597345	S	10	exp	9_NME1	pbmc_1_clonotype1_3504	KIF-P1	KIF2C	H1_KIF-P1	1	1	pbmc_1_clonotype1	3389	3504
AACTCTTTCTGAAAGA-1_1	pbmc_1	10329	3179	0.0785167973666376	clonotype1	TRB	TRBV7-6	5	5	5	6	0.549277418316094	0.387701400129413	S	5	exp	8_MKI67	pbmc_1_clonotype1_3504	KIF-P1	KIF2C	H1_KIF-P1	1	1	pbmc_1_clonotype1	3389	3504
AACTGGTAGATCGATA-1_1	pbmc_1	10640	3128	0.0770676691729323	clonotype1	TRB	TRBV7-6	1	1	2	2	0.264589544629013	0.385473385700914	G2M	1	exp	8_MKI67	pbmc_1_clonotype1_3504	KIF-P1	KIF2C	H1_KIF-P1	1	1	pbmc_1_clonotype1	3389	3504
AACTGGTAGCTGCCCA-1_1	pbmc_1	13731	3364	0.0535285121258466	clonotype1	TRB	TRBV7-6	1	1	2	2	0.129162576862884	0.656241137919725	G2M	1	exp	8_MKI67	pbmc_1_clonotype1_3504	KIF-P1	KIF2C	H1_KIF-P1	1	1	pbmc_1_clonotype1	3389	3504
AACTGGTAGGATCGCA-1_1	pbmc_1	9187	2793	0.0611733971916839	clonotype1	TRB	TRBV7-6	5	5	5	6	0.477457952614356	0.245275340785328	S	5	exp	8_MKI67	pbmc_1_clonotype1_3504	KIF-P1	KIF2C	H1_KIF-P1	1	1	pbmc_1_clonotype1	3389	3504
AACTGGTAGGATGTAT-1_1	pbmc_1	20189	4338	0.0555748179701818	clonotype1	TRB	TRBV7-6	1	1	2	2	0.424181011904159	0.0899233691380366	S	1	exp	8_MKI67	pbmc_1_clonotype1_3504	KIF-P1	KIF2C	H1_KIF-P1	1	1	pbmc_1_clonotype1	3389	3504
AACTGGTAGGCAGGTT-1_1	pbmc_1	7664	2480	0.0277922755741127	clonotype1	TRB	TRBV7-6	1	1	5	6	-0.0288939569081119	0.942736995782359	G2M	1	exp	8_MKI67	pbmc_1_clonotype1_3504	KIF-P1	KIF2C	H1_KIF-P1	1	1	pbmc_1_clonotype1	3389	3504
AACTGGTAGTACACCT-1_1	pbmc_1	18628	4396	0.0471333476487009	clonotype1	TRB	TRBV7-6	5	5	5	6	0.407165099005783	0.194765308059014	S	5	exp	8_MKI67	pbmc_1_clonotype1_3504	KIF-P1	KIF2C	H1_KIF-P1	1	1	pbmc_1_clonotype1	3389	3504
AACTGGTCAGACTCGC-1_1	pbmc_1	5832	2080	0.0468106995884774	clonotype1	TRB	TRBV7-6	4	4	3	1	-0.189159439760818	-0.204915026379082	G1	4	exp	7_LAG3	pbmc_1_clonotype1_3504	KIF-P1	KIF2C	H1_KIF-P1	1	1	pbmc_1_clonotype1	3389	3504
AACTGGTCATGGTAGG-1_1	pbmc_1	35102	5451	0.0367215543273888	clonotype1	TRB	TRBV7-6	1	1	2	2	0.37364175064111	0.309767460912146	S	1	exp	8_MKI67	pbmc_1_clonotype1_3504	KIF-P1	KIF2C	H1_KIF-P1	1	1	pbmc_1_clonotype1	3389	3504
AACTGGTGTATCGCAT-1_1	pbmc_1	3369	1401	0.0474918373404571	clonotype1	TRB	TRBV7-6	4	4	3	1	-0.0303125329090462	-0.154778975035475	G1	4	exp	7_LAG3	pbmc_1_clonotype1_3504	KIF-P1	KIF2C	H1_KIF-P1	1	1	pbmc_1_clonotype1	3389	3504
AACTGGTGTCCAGTAT-1_1	pbmc_1	3238	1479	0.0484867201976529	clonotype1	TRB	TRBV7-6	2	2	0	3	-0.210441305616518	-0.0986413745631524	G1	2	exp	5_FGFBP2	pbmc_1_clonotype1_3504	KIF-P1	KIF2C	H1_KIF-P1	1	1	pbmc_1_clonotype1	3389	3504
AACTGGTGTCTCTTTA-1_1	pbmc_1	24479	5001	0.0167081988643327	clonotype1	TRB	TRBV7-6	1	1	2	2	0.293852900169376	0.214246305282672	S	1	exp	8_MKI67	pbmc_1_clonotype1_3504	KIF-P1	KIF2C	H1_KIF-P1	1	1	pbmc_1_clonotype1	3389	3504
AACTGGTGTGGGTCAA-1_1	pbmc_1	2577	1199	0.0527745440434614	clonotype1	TRB	TRBV7-6	6	6	3	1	-0.0876440958723103	-0.195014046358047	G1	6	exp	6_FCGR3A	pbmc_1_clonotype1_3504	KIF-P1	KIF2C	H1_KIF-P1	1	1	pbmc_1_clonotype1	3389	3504
AACTGGTGTTGCGTTA-1_1	pbmc_1	28710	4871	0.0395680947405085	clonotype1	TRB	TRBV7-6	1	1	2	2	0.0932883074716641	0.558463259619658	G2M	1	exp	8_MKI67	pbmc_1_clonotype1_3504	KIF-P1	KIF2C	H1_KIF-P1	1	1	pbmc_1_clonotype1	3389	3504
AACTGGTTCGCGTTTC-1_1	pbmc_1	1112	616	0.0557553956834532	clonotype1	TRB	TRBV7-6	6	6	3	1	-0.167596101614801	-0.107636864255015	G1	6	exp	6_FCGR3A	pbmc_1_clonotype1_3504	KIF-P1	KIF2C	H1_KIF-P1	1	1	pbmc_1_clonotype1	3389	3504
AACTGGTTCTGGCGTG-1_1	pbmc_1	5972	2138	0.0869055592766242	clonotype1	TRB	TRBV7-6	1	1	2	2	-0.00574198388630687	0.547086602792614	G2M	1	exp	8_MKI67	pbmc_1_clonotype1_3504	KIF-P1	KIF2C	H1_KIF-P1	1	1	pbmc_1_clonotype1	3389	3504
AACTTTCAGATCGGGT-1_1	pbmc_1	5264	1981	0.081306990881459	clonotype1	TRB	TRBV7-6	10	10	2	5	-0.00911554664529374	0.278382932607252	G2M	10	exp	9_NME1	pbmc_1_clonotype1_3504	KIF-P1	KIF2C	H1_KIF-P1	1	1	pbmc_1_clonotype1	3389	3504
AACTTTCAGTCATCCA-1_1	pbmc_1	7037	2417	0.0277106721614324	clonotype1	TRB	TRBV7-6	5	5	5	6	0.602150211730703	0.144232263523203	S	5	exp	8_MKI67	pbmc_1_clonotype1_3504	KIF-P1	KIF2C	H1_KIF-P1	1	1	pbmc_1_clonotype1	3389	3504
AACTTTCCAGGATCGA-1_1	pbmc_1	15592	3895	0.0404694715238584	clonotype1	TRB	TRBV7-6	7	7	6	5	0.175904833102488	0.335533716009927	G2M	7	exp	9_NME1	pbmc_1_clonotype1_3504	KIF-P1	KIF2C	H1_KIF-P1	1	1	pbmc_1_clonotype1	3389	3504
AACTTTCGTAGAGCTG-1_1	pbmc_1	17365	3887	0.0841347538151454	clonotype1	TRB	TRBV7-6	1	1	2	2	0.125619282409586	0.46823438408891	G2M	1	exp	8_MKI67	pbmc_1_clonotype1_3504	KIF-P1	KIF2C	H1_KIF-P1	1	1	pbmc_1_clonotype1	3389	3504
AACTTTCGTCTCATCC-1_1	pbmc_1	7962	2565	0.0411956794775182	clonotype1	TRB	TRBV7-6	2	2	0	3	-0.00104716084349388	0.375876746587683	G2M	2	exp	5_FGFBP2	pbmc_1_clonotype1_3504	KIF-P1	KIF2C	H1_KIF-P1	1	1	pbmc_1_clonotype1	3389	3504
AACTTTCGTTCCACTC-1_1	pbmc_1	23262	4373	0.063537099131631	clonotype1	TRB	TRBV7-6	1	1	2	2	0.103956367325878	0.400967179483255	G2M	1	exp	8_MKI67	pbmc_1_clonotype1_3504	KIF-P1	KIF2C	H1_KIF-P1	1	1	pbmc_1_clonotype1	3389	3504
AACTTTCGTTCGAATC-1_1	pbmc_1	3702	1429	0.155321447866018	clonotype1	TRB	TRBV7-6	4	4	0	1	0.218339343587436	-0.0987025180087597	S	4	exp	7_LAG3	pbmc_1_clonotype1_3504	KIF-P1	KIF2C	H1_KIF-P1	1	1	pbmc_1_clonotype1	3389	3504
AACTTTCTCACCAGGC-1_1	pbmc_1	12350	3255	0.0247773279352227	clonotype1	TRB	TRBV7-6	10	10	9	5	0.219733072927489	-0.011377235124917	S	10	exp	9_NME1	pbmc_1_clonotype1_3504	KIF-P1	KIF2C	H1_KIF-P1	1	1	pbmc_1_clonotype1	3389	3504
AACTTTCTCATGCATG-1_1	pbmc_1	25517	4811	0.000313516479209938	clonotype1	TRB	TRBV7-6	7	7	6	5	0.26518156507237	0.0629991222091542	S	7	exp	9_NME1	pbmc_1_clonotype1_3504	KIF-P1	KIF2C	H1_KIF-P1	1	1	pbmc_1_clonotype1	3389	3504
AACTTTCTCTTGCATT-1_1	pbmc_1	3687	1532	0.0452942771901275	clonotype1	TRB	TRBV7-6	4	4	0	3	-0.159236582932258	-0.133169016637155	G1	4	exp	7_LAG3	pbmc_1_clonotype1_3504	KIF-P1	KIF2C	H1_KIF-P1	1	1	pbmc_1_clonotype1	3389	3504
AAGACCTCATTAGGCT-1_1	pbmc_1	34643	5654	0.0440204370291257	clonotype1	TRB	TRBV7-6	1	1	2	2	0.191986296524421	0.338915145299579	G2M	1	exp	8_MKI67	pbmc_1_clonotype1_3504	KIF-P1	KIF2C	H1_KIF-P1	1	1	pbmc_1_clonotype1	3389	3504
AAGACCTGTTAGATGA-1_1	pbmc_1	8046	2568	0.0633855331841909	clonotype1	TRB	TRBV7-6	5	5	2	6	0.190419020188429	0.448773753476994	G2M	5	exp	8_MKI67	pbmc_1_clonotype1_3504	KIF-P1	KIF2C	H1_KIF-P1	1	1	pbmc_1_clonotype1	3389	3504
AAGCCGCAGAACTGTA-1_1	pbmc_1	15865	3706	0.0414119130160731	clonotype1	TRB	TRBV7-6	1	1	2	2	0.21844131221117	0.14799311310472	S	1	exp	8_MKI67	pbmc_1_clonotype1_3504	KIF-P1	KIF2C	H1_KIF-P1	1	1	pbmc_1_clonotype1	3389	3504
AAGCCGCAGCTAGTTC-1_1	pbmc_1	16611	3995	0.0449702004695684	clonotype1	TRB	TRBV7-6	1	1	2	2	0.132176586835847	0.455923265132506	G2M	1	exp	8_MKI67	pbmc_1_clonotype1_3504	KIF-P1	KIF2C	H1_KIF-P1	1	1	pbmc_1_clonotype1	3389	3504
AAGCCGCAGTACTTGC-1_1	pbmc_1	5888	2068	0.0473845108695652	clonotype1	TRB	TRBV7-6	4	4	0	1	0.304662054377797	-0.0675033236176414	S	4	exp	7_LAG3	pbmc_1_clonotype1_3504	KIF-P1	KIF2C	H1_KIF-P1	1	1	pbmc_1_clonotype1	3389	3504
AAGCCGCCAAGAGTCG-1_1	pbmc_1	14161	3434	0.0562813360638373	clonotype1	TRB	TRBV7-6	10	10	9	5	0.149222905850137	0.044109548403814	S	10	exp	9_NME1	pbmc_1_clonotype1_3504	KIF-P1	KIF2C	H1_KIF-P1	1	1	pbmc_1_clonotype1	3389	3504
AAGCCGCGTCGACTAT-1_1	pbmc_1	10660	2950	0.0367729831144465	clonotype1	TRB	TRBV7-6	5	5	5	6	0.48431171246158	0.170478243389245	S	5	exp	8_MKI67	pbmc_1_clonotype1_3504	KIF-P1	KIF2C	H1_KIF-P1	1	1	pbmc_1_clonotype1	3389	3504
AAGCCGCGTTACGTCA-1_1	pbmc_1	21958	4291	0.0274159759540942	clonotype1	TRB	TRBV7-6	7	7	6	5	0.302047928512945	-0.026700944387982	S	7	exp	9_NME1	pbmc_1_clonotype1_3504	KIF-P1	KIF2C	H1_KIF-P1	1	1	pbmc_1_clonotype1	3389	3504
AAGCCGCTCACCCTCA-1_1	pbmc_1	7082	2238	0.0360067777463993	clonotype1	TRB	TRBV7-6	5	5	5	6	0.119093414742738	0.58953303847584	G2M	5	exp	8_MKI67	pbmc_1_clonotype1_3504	KIF-P1	KIF2C	H1_KIF-P1	1	1	pbmc_1_clonotype1	3389	3504
AAGCCGCTCCAGATCA-1_1	pbmc_1	20296	4257	0.0439002759164367	clonotype1	TRB	TRBV7-6	7	7	6	5	0.399457150139541	0.0204022530147887	S	7	exp	9_NME1	pbmc_1_clonotype1_3504	KIF-P1	KIF2C	H1_KIF-P1	1	1	pbmc_1_clonotype1	3389	3504
AAGCCGCTCGCTTGTC-1_1	pbmc_1	14539	3730	0.0370039204897173	clonotype1	TRB	TRBV7-6	7	7	6	5	0.246561871638808	0.0851381637602165	S	7	exp	9_NME1	pbmc_1_clonotype1_3504	KIF-P1	KIF2C	H1_KIF-P1	1	1	pbmc_1_clonotype1	3389	3504
AAGCCGCTCTGGTATG-1_1	pbmc_1	7930	2340	0.0401008827238335	clonotype1	TRB	TRBV7-6	10	10	9	5	-0.0140966451558033	-0.0870234951359804	G1	10	exp	9_NME1	pbmc_1_clonotype1_3504	KIF-P1	KIF2C	H1_KIF-P1	1	1	pbmc_1_clonotype1	3389	3504
AAGGAGCCAATGGATA-1_1	pbmc_1	6985	2332	0.0617036506800286	clonotype1	TRB	TRBV7-6	10	10	9	5	0.328336701274541	-0.0739288121546234	S	10	exp	9_NME1	pbmc_1_clonotype1_3504	KIF-P1	KIF2C	H1_KIF-P1	1	1	pbmc_1_clonotype1	3389	3504
AAGGAGCCACGGTAAG-1_1	pbmc_1	12803	3155	0.0622510349136921	clonotype1	TRB	TRBV7-6	10	10	9	5	0.118640122934988	0.0226448437173827	S	10	exp	9_NME1	pbmc_1_clonotype1_3504	KIF-P1	KIF2C	H1_KIF-P1	1	1	pbmc_1_clonotype1	3389	3504
AAGGAGCCAGTAAGCG-1_1	pbmc_1	12898	3224	0.0576058303612963	clonotype1	TRB	TRBV7-6	1	1	2	2	0.117848130000976	0.240789149469401	G2M	1	exp	8_MKI67	pbmc_1_clonotype1_3504	KIF-P1	KIF2C	H1_KIF-P1	1	1	pbmc_1_clonotype1	3389	3504
AAGGAGCGTGCAACGA-1_1	pbmc_1	21071	4212	0.0422856058089317	clonotype1	TRB	TRBV7-6	7	7	6	5	0.172520098627835	0.0804562501354021	S	7	exp	9_NME1	pbmc_1_clonotype1_3504	KIF-P1	KIF2C	H1_KIF-P1	1	1	pbmc_1_clonotype1	3389	3504
AAGGAGCGTGCAACTT-1_1	pbmc_1	4897	1850	0.0784153563406167	clonotype1	TRB	TRBV7-6	4	4	0	1	0.271421755805362	-0.12906015425788	S	4	exp	7_LAG3	pbmc_1_clonotype1_3504	KIF-P1	KIF2C	H1_KIF-P1	1	1	pbmc_1_clonotype1	3389	3504
AAGGAGCTCACGATGT-1_1	pbmc_1	11477	3093	0.0480961923847695	clonotype1	TRB	TRBV7-6	4	4	0	1	0.391832317705285	-0.0980596890316437	S	4	exp	7_LAG3	pbmc_1_clonotype1_3504	KIF-P1	KIF2C	H1_KIF-P1	1	1	pbmc_1_clonotype1	3389	3504
AAGGCAGAGACACTAA-1_1	pbmc_1	12994	3466	0.0580267815915038	clonotype1	TRB	TRBV7-6	5	5	5	6	0.229372878098598	0.646819685195658	G2M	5	exp	8_MKI67	pbmc_1_clonotype1_3504	KIF-P1	KIF2C	H1_KIF-P1	1	1	pbmc_1_clonotype1	3389	3504
AAGGCAGCATGGGAAC-1_1	pbmc_1	11566	2892	0.0657962994985302	clonotype1	TRB	TRBV7-6	1	1	2	2	0.204961244713797	0.111059293928336	S	1	exp	8_MKI67	pbmc_1_clonotype1_3504	KIF-P1	KIF2C	H1_KIF-P1	1	1	pbmc_1_clonotype1	3389	3504
AAGGCAGGTAAGTAGT-1_1	pbmc_1	1473	767	0.114731839782756	clonotype1	TRB	TRBV7-6	6	6	3	1	-0.160442730710206	-0.0138811423212113	G1	6	exp	6_FCGR3A	pbmc_1_clonotype1_3504	KIF-P1	KIF2C	H1_KIF-P1	1	1	pbmc_1_clonotype1	3389	3504
AAGGCAGGTACAAGTA-1_1	pbmc_1	15026	3854	0.0559031012910954	clonotype1	TRB	TRBV7-6	1	1	2	2	0.159929961529566	0.409224432118609	G2M	1	exp	8_MKI67	pbmc_1_clonotype1_3504	KIF-P1	KIF2C	H1_KIF-P1	1	1	pbmc_1_clonotype1	3389	3504
AAGGCAGTCATCATTC-1_1	pbmc_1	12127	3335	0.0376020450235013	clonotype1	TRB	TRBV7-6	5	5	5	6	0.31043459857348	0.217918471906451	S	5	exp	8_MKI67	pbmc_1_clonotype1_3504	KIF-P1	KIF2C	H1_KIF-P1	1	1	pbmc_1_clonotype1	3389	3504
AAGGCAGTCTCCGGTT-1_1	pbmc_1	12318	3211	0.0573956811170645	clonotype1	TRB	TRBV7-6	7	7	2	5	0.117459825384253	0.377470426889334	G2M	7	exp	9_NME1	pbmc_1_clonotype1_3504	KIF-P1	KIF2C	H1_KIF-P1	1	1	pbmc_1_clonotype1	3389	3504
AAGGCAGTCTTCATGT-1_1	pbmc_1	11586	3231	0.0473847747281201	clonotype1	TRB	TRBV7-6	7	7	6	5	0.322533251263803	0.0358443903012772	S	7	exp	9_NME1	pbmc_1_clonotype1_3504	KIF-P1	KIF2C	H1_KIF-P1	1	1	pbmc_1_clonotype1	3389	3504
AAGGTTCAGGTTCCTA-1_1	pbmc_1	4771	1802	0.0888702578075875	clonotype1	TRB	TRBV7-6	5	5	5	6	0.14931480742326	0.882377362353007	G2M	5	exp	8_MKI67	pbmc_1_clonotype1_3504	KIF-P1	KIF2C	H1_KIF-P1	1	1	pbmc_1_clonotype1	3389	3504
AAGGTTCAGTTCCACA-1_1	pbmc_1	8147	2449	0.0592856266110225	clonotype1	TRB	TRBV7-6	1	1	2	2	-0.171694455662979	0.645591890945708	G2M	1	exp	8_MKI67	pbmc_1_clonotype1_3504	KIF-P1	KIF2C	H1_KIF-P1	1	1	pbmc_1_clonotype1	3389	3504
AAGGTTCCAAGTCTGT-1_1	pbmc_1	9096	2660	0.0312225153913808	clonotype1	TRB	TRBV7-6	5	5	5	6	0.392845857193275	-0.138445275793894	S	5	exp	8_MKI67	pbmc_1_clonotype1_3504	KIF-P1	KIF2C	H1_KIF-P1	1	1	pbmc_1_clonotype1	3389	3504
AAGGTTCCAGATGAGC-1_1	pbmc_1	11378	3280	0.0569520126560028	clonotype1	TRB	TRBV7-6	4	4	0	1	0.0389396394571783	0.409060797464019	G2M	4	exp	7_LAG3	pbmc_1_clonotype1_3504	KIF-P1	KIF2C	H1_KIF-P1	1	1	pbmc_1_clonotype1	3389	3504
AAGGTTCGTCTTGATG-1_1	pbmc_1	22447	4417	0.0477123891834098	clonotype1	TRB	TRBV7-6	7	7	6	5	0.459449047393075	0.118377573197137	S	7	exp	9_NME1	pbmc_1_clonotype1_3504	KIF-P1	KIF2C	H1_KIF-P1	1	1	pbmc_1_clonotype1	3389	3504
AAGGTTCGTGTGGTTT-1_1	pbmc_1	21451	4458	0.0399981352850683	clonotype1	TRB	TRBV7-6	7	7	6	5	0.114613596635113	0.352304398141747	G2M	7	exp	9_NME1	pbmc_1_clonotype1_3504	KIF-P1	KIF2C	H1_KIF-P1	1	1	pbmc_1_clonotype1	3389	3504
AAGGTTCTCCTCATTA-1_1	pbmc_1	5745	2062	0.0946910356832028	clonotype1	TRB	TRBV7-6	5	5	5	6	0.314612140585664	0.313791432886704	S	5	exp	8_MKI67	pbmc_1_clonotype1_3504	KIF-P1	KIF2C	H1_KIF-P1	1	1	pbmc_1_clonotype1	3389	3504
AAGTCTGAGATGCGAC-1_1	pbmc_1	26966	4853	0.00563672773121709	clonotype1	TRB	TRBV7-6	1	1	2	2	0.0858101074276271	0.526229916971501	G2M	1	exp	8_MKI67	pbmc_1_clonotype1_3504	KIF-P1	KIF2C	H1_KIF-P1	1	1	pbmc_1_clonotype1	3389	3504
AAGTCTGAGGCTAGGT-1_1	pbmc_1	13436	3329	0.0433908901458767	clonotype1	TRB	TRBV7-6	1	1	5	2	0.0409812701481669	0.667629854084057	G2M	1	exp	8_MKI67	pbmc_1_clonotype1_3504	KIF-P1	KIF2C	H1_KIF-P1	1	1	pbmc_1_clonotype1	3389	3504
AAGTCTGAGTGACTCT-1_1	pbmc_1	3438	1513	0.0866783013379872	clonotype1	TRB	TRBV7-6	1	1	2	2	-0.133171976558656	0.22482727206447	G2M	1	exp	8_MKI67	pbmc_1_clonotype1_3504	KIF-P1	KIF2C	H1_KIF-P1	1	1	pbmc_1_clonotype1	3389	3504
AAGTCTGAGTGTCCCG-1_1	pbmc_1	19104	3865	0.0432893634840871	clonotype1	TRB	TRBV7-6	7	7	6	5	0.376603836533539	-0.124780538979981	S	7	exp	9_NME1	pbmc_1_clonotype1_3504	KIF-P1	KIF2C	H1_KIF-P1	1	1	pbmc_1_clonotype1	3389	3504
AAGTCTGCAAGTCTGT-1_1	pbmc_1	14562	3491	0.0366707869798105	clonotype1	TRB	TRBV7-6	7	7	6	5	0.295883149666578	-0.00956278982640629	S	7	exp	9_NME1	pbmc_1_clonotype1_3504	KIF-P1	KIF2C	H1_KIF-P1	1	1	pbmc_1_clonotype1	3389	3504
AAGTCTGCAAGTTCTG-1_1	pbmc_1	14575	3557	0.0414408233276158	clonotype1	TRB	TRBV7-6	5	5	5	6	0.41437559645959	0.116076141066039	S	5	exp	8_MKI67	pbmc_1_clonotype1_3504	KIF-P1	KIF2C	H1_KIF-P1	1	1	pbmc_1_clonotype1	3389	3504
AAGTCTGGTAGCAAAT-1_1	pbmc_1	15224	3564	0.0435496584340515	clonotype1	TRB	TRBV7-6	7	7	6	5	0.214382639586327	-0.0327315437510903	S	7	exp	9_NME1	pbmc_1_clonotype1_3504	KIF-P1	KIF2C	H1_KIF-P1	1	1	pbmc_1_clonotype1	3389	3504
AAGTCTGGTCATACTG-1_1	pbmc_1	18683	4254	0.0547021356313226	clonotype1	TRB	TRBV7-6	0	0	2	0	0.24599041130285	0.30539929538678	G2M	0	exp	4_CMC1	pbmc_1_clonotype1_3504	KIF-P1	KIF2C	H1_KIF-P1	1	1	pbmc_1_clonotype1	3389	3504
AAGTCTGTCAGTTCGA-1_1	pbmc_1	20545	4298	0.061085422243855	clonotype1	TRB	TRBV7-6	1	1	2	2	0.0924226599223282	0.429617951429124	G2M	1	exp	8_MKI67	pbmc_1_clonotype1_3504	KIF-P1	KIF2C	H1_KIF-P1	1	1	pbmc_1_clonotype1	3389	3504
AATCCAGCACATAACC-1_1	pbmc_1	12476	3301	0.0717377364539917	clonotype1	TRB	TRBV7-6	5	5	5	6	0.184302916634896	0.689335655720717	G2M	5	exp	8_MKI67	pbmc_1_clonotype1_3504	KIF-P1	KIF2C	H1_KIF-P1	1	1	pbmc_1_clonotype1	3389	3504
AATCCAGGTTGCGTTA-1_1	pbmc_1	3486	1412	0.0384394721744119	clonotype1	TRB	TRBV7-6	4	4	0	1	-0.145978951732072	-0.13507522050712	G1	4	exp	7_LAG3	pbmc_1_clonotype1_3504	KIF-P1	KIF2C	H1_KIF-P1	1	1	pbmc_1_clonotype1	3389	3504
AATCGGTAGCTTCGCG-1_1	pbmc_1	5453	1825	0.048413717219879	clonotype1	TRB	TRBV7-6	4	4	0	1	-0.156929411552374	-0.162857600529682	G1	4	exp	7_LAG3	pbmc_1_clonotype1_3504	KIF-P1	KIF2C	H1_KIF-P1	1	1	pbmc_1_clonotype1	3389	3504
AATCGGTAGGACAGCT-1_1	pbmc_1	13025	3313	0.0493666026871401	clonotype1	TRB	TRBV7-6	5	5	5	6	0.354236420985537	0.0343059980621328	S	5	exp	8_MKI67	pbmc_1_clonotype1_3504	KIF-P1	KIF2C	H1_KIF-P1	1	1	pbmc_1_clonotype1	3389	3504
AATCGGTAGGCAGTCA-1_1	pbmc_1	1379	787	0.060188542422045	clonotype1	TRB	TRBV7-6	2	2	0	3	-0.00256925258945434	0.387945313417787	G2M	2	exp	5_FGFBP2	pbmc_1_clonotype1_3504	KIF-P1	KIF2C	H1_KIF-P1	1	1	pbmc_1_clonotype1	3389	3504
AATCGGTAGTTCGATC-1_1	pbmc_1	7610	2319	0.0306176084099869	clonotype1	TRB	TRBV7-6	4	4	0	1	-0.036342231851848	-0.189101967289335	G1	4	exp	7_LAG3	pbmc_1_clonotype1_3504	KIF-P1	KIF2C	H1_KIF-P1	1	1	pbmc_1_clonotype1	3389	3504
AATCGGTCAACCGCCA-1_1	pbmc_1	9626	2870	0.0819655100768751	clonotype1	TRB	TRBV7-6	5	5	5	6	0.401957164873139	0.512508785121043	G2M	5	exp	8_MKI67	pbmc_1_clonotype1_3504	KIF-P1	KIF2C	H1_KIF-P1	1	1	pbmc_1_clonotype1	3389	3504
AATCGGTCAGGCAGTA-1_1	pbmc_1	26944	4856	0.0438687648456057	clonotype1	TRB	TRBV7-6	7	7	6	5	0.353359692195983	0.205084871075127	S	7	exp	9_NME1	pbmc_1_clonotype1_3504	KIF-P1	KIF2C	H1_KIF-P1	1	1	pbmc_1_clonotype1	3389	3504
AATCGGTCATCACCCT-1_1	pbmc_1	17947	4339	0.0699281216916476	clonotype1	TRB	TRBV7-6	1	1	2	2	0.107808937674009	0.680045942700141	G2M	1	exp	8_MKI67	pbmc_1_clonotype1_3504	KIF-P1	KIF2C	H1_KIF-P1	1	1	pbmc_1_clonotype1	3389	3504
AATCGGTCATTCCTCG-1_1	pbmc_1	8550	2704	0.0625730994152047	clonotype1	TRB	TRBV7-6	2	2	3	3	0.169220074170402	0.0627473037191394	S	2	exp	5_FGFBP2	pbmc_1_clonotype1_3504	KIF-P1	KIF2C	H1_KIF-P1	1	1	pbmc_1_clonotype1	3389	3504
AATCGGTTCAGTTCGA-1_1	pbmc_1	17121	3953	0.0703814029554349	clonotype1	TRB	TRBV7-6	1	1	2	2	0.401639907101055	0.292138484382882	S	1	exp	8_MKI67	pbmc_1_clonotype1_3504	KIF-P1	KIF2C	H1_KIF-P1	1	1	pbmc_1_clonotype1	3389	3504
AATCGGTTCTCAAACG-1_1	pbmc_1	4715	1756	0.0464475079533404	clonotype1	TRB	TRBV7-6	4	4	0	1	-0.249475979573898	-0.174440493997988	G1	4	exp	7_LAG3	pbmc_1_clonotype1_3504	KIF-P1	KIF2C	H1_KIF-P1	1	1	pbmc_1_clonotype1	3389	3504
AATCGGTTCTTGGGTA-1_1	pbmc_1	17465	3921	0.000171772115659891	clonotype1	TRB	TRBV7-6	2	2	2	3	0.268737891577209	0.399133902974515	G2M	2	exp	5_FGFBP2	pbmc_1_clonotype1_3504	KIF-P1	KIF2C	H1_KIF-P1	1	1	pbmc_1_clonotype1	3389	3504
ACACCAAAGTGGGTTG-1_1	pbmc_1	2384	1065	0.0721476510067114	clonotype1	TRB	TRBV7-6	4	4	3	1	-0.217227822016673	-0.164072098381864	G1	4	exp	7_LAG3	pbmc_1_clonotype1_3504	KIF-P1	KIF2C	H1_KIF-P1	1	1	pbmc_1_clonotype1	3389	3504
ACACCAACAAAGTCAA-1_1	pbmc_1	2055	1075	0.0909975669099757	clonotype1	TRB	TRBV7-6	6	6	3	1	-0.146449027240246	-0.0991353719109796	G1	6	exp	6_FCGR3A	pbmc_1_clonotype1_3504	KIF-P1	KIF2C	H1_KIF-P1	1	1	pbmc_1_clonotype1	3389	3504
ACACCAACACAGACAG-1_1	pbmc_1	4760	1717	0.0747899159663866	clonotype1	TRB	TRBV7-6	4	4	0	1	-0.19267634574997	-0.101500919067642	G1	4	exp	7_LAG3	pbmc_1_clonotype1_3504	KIF-P1	KIF2C	H1_KIF-P1	1	1	pbmc_1_clonotype1	3389	3504
ACACCAACACTTGGAT-1_1	pbmc_1	17886	4103	0.0694956949569496	clonotype1	TRB	TRBV7-6	1	1	2	2	0.100371088136519	0.58234758537164	G2M	1	exp	8_MKI67	pbmc_1_clonotype1_3504	KIF-P1	KIF2C	H1_KIF-P1	1	1	pbmc_1_clonotype1	3389	3504
ACACCAATCGAGGTAG-1_1	pbmc_1	5252	2120	0.0352246763137852	clonotype1	TRB	TRBV7-6	4	4	0	1	-0.303545586400163	-0.272149265546755	G1	4	exp	7_LAG3	pbmc_1_clonotype1_3504	KIF-P1	KIF2C	H1_KIF-P1	1	1	pbmc_1_clonotype1	3389	3504
ACACCAATCTAACTCT-1_1	pbmc_1	6054	2297	0.0777998017839445	clonotype1	TRB	TRBV7-6	2	2	0	3	0.317814037272942	-0.0411119567814802	S	2	exp	5_FGFBP2	pbmc_1_clonotype1_3504	KIF-P1	KIF2C	H1_KIF-P1	1	1	pbmc_1_clonotype1	3389	3504
ACACCCTAGATAGTCA-1_1	pbmc_1	10452	3077	0.0918484500574053	clonotype1	TRB	TRBV7-6	1	1	2	2	0.307711744030484	0.0373455016369482	S	1	exp	8_MKI67	pbmc_1_clonotype1_3504	KIF-P1	KIF2C	H1_KIF-P1	1	1	pbmc_1_clonotype1	3389	3504
ACACCCTCAATAACGA-1_1	pbmc_1	8549	2529	0.0483097438296877	clonotype1	TRB	TRBV7-6	4	4	0	1	-0.198217218934762	-0.194916191680395	G1	4	exp	7_LAG3	pbmc_1_clonotype1_3504	KIF-P1	KIF2C	H1_KIF-P1	1	1	pbmc_1_clonotype1	3389	3504
ACACCCTCACCTTGTC-1_1	pbmc_1	15576	3757	0.0321648690292758	clonotype1	TRB	TRBV7-6	5	5	6	6	0.450252036601281	0.18932870581146	S	5	exp	8_MKI67	pbmc_1_clonotype1_3504	KIF-P1	KIF2C	H1_KIF-P1	1	1	pbmc_1_clonotype1	3389	3504
ACACCCTCACGAAACG-1_1	pbmc_1	19977	4391	0.0287330429994494	clonotype1	TRB	TRBV7-6	7	7	6	5	0.221386015337228	0.168963785021028	S	7	exp	9_NME1	pbmc_1_clonotype1_3504	KIF-P1	KIF2C	H1_KIF-P1	1	1	pbmc_1_clonotype1	3389	3504
ACACCCTCACTCAGGC-1_1	pbmc_1	26320	4913	0.0452507598784194	clonotype1	TRB	TRBV7-6	1	1	2	2	0.134484174979557	0.450143302881977	G2M	1	exp	8_MKI67	pbmc_1_clonotype1_3504	KIF-P1	KIF2C	H1_KIF-P1	1	1	pbmc_1_clonotype1	3389	3504
ACACCCTCATTATCTC-1_1	pbmc_1	2093	1055	0.0592451027233636	clonotype1	TRB	TRBV7-6	6	6	3	1	-0.211748679344205	-0.216954419275257	G1	6	exp	6_FCGR3A	pbmc_1_clonotype1_3504	KIF-P1	KIF2C	H1_KIF-P1	1	1	pbmc_1_clonotype1	3389	3504
ACACCCTGTCATATGC-1_1	pbmc_1	4497	1728	0.0518123193239938	clonotype1	TRB	TRBV7-6	4	4	0	1	-0.175397548507472	-0.16187494867256	G1	4	exp	7_LAG3	pbmc_1_clonotype1_3504	KIF-P1	KIF2C	H1_KIF-P1	1	1	pbmc_1_clonotype1	3389	3504
ACACCCTGTCTAGCCG-1_1	pbmc_1	3651	1550	0.0577923856477677	clonotype1	TRB	TRBV7-6	4	4	3	1	-0.168822129209505	-0.187631316064393	G1	4	exp	7_LAG3	pbmc_1_clonotype1_3504	KIF-P1	KIF2C	H1_KIF-P1	1	1	pbmc_1_clonotype1	3389	3504
ACACCCTGTCTAGGTT-1_1	pbmc_1	18181	4252	0.0567625543149442	clonotype1	TRB	TRBV7-6	1	1	2	2	0.0837354102937539	0.440761959888742	G2M	1	exp	8_MKI67	pbmc_1_clonotype1_3504	KIF-P1	KIF2C	H1_KIF-P1	1	1	pbmc_1_clonotype1	3389	3504
ACACCCTTCCACGACG-1_1	pbmc_1	16047	3795	0.0352090733470431	clonotype1	TRB	TRBV7-6	7	7	6	5	0.420727858292463	-0.100598331758223	S	7	exp	9_NME1	pbmc_1_clonotype1_3504	KIF-P1	KIF2C	H1_KIF-P1	1	1	pbmc_1_clonotype1	3389	3504
ACACCCTTCCGCGGTA-1_1	pbmc_1	16942	3831	0.0391335143430528	clonotype1	TRB	TRBV7-6	5	5	5	6	0.397152308520497	0.329179376200376	S	5	exp	8_MKI67	pbmc_1_clonotype1_3504	KIF-P1	KIF2C	H1_KIF-P1	1	1	pbmc_1_clonotype1	3389	3504
ACACCCTTCGACGGAA-1_1	pbmc_1	11297	3266	0.048951048951049	clonotype1	TRB	TRBV7-6	2	2	0	3	0.33103644553886	0.221360382365552	S	2	exp	5_FGFBP2	pbmc_1_clonotype1_3504	KIF-P1	KIF2C	H1_KIF-P1	1	1	pbmc_1_clonotype1	3389	3504
ACACCCTTCTGTCCGT-1_1	pbmc_1	6454	2226	0.0424542919119926	clonotype1	TRB	TRBV7-6	5	5	5	6	0.404597651180257	0.239862834437182	S	5	exp	8_MKI67	pbmc_1_clonotype1_3504	KIF-P1	KIF2C	H1_KIF-P1	1	1	pbmc_1_clonotype1	3389	3504
ACACCGGAGCACCGCT-1_1	pbmc_1	13777	3439	0.0297597445017057	clonotype1	TRB	TRBV7-6	5	5	5	6	0.476180449166335	-0.041771481592042	S	5	exp	8_MKI67	pbmc_1_clonotype1_3504	KIF-P1	KIF2C	H1_KIF-P1	1	1	pbmc_1_clonotype1	3389	3504
ACACCGGAGCGTTCCG-1_1	pbmc_1	19578	4357	0.0623148431913372	clonotype1	TRB	TRBV7-6	1	1	2	2	0.280881691330579	0.407893571068015	G2M	1	exp	8_MKI67	pbmc_1_clonotype1_3504	KIF-P1	KIF2C	H1_KIF-P1	1	1	pbmc_1_clonotype1	3389	3504
ACACCGGCAGGTCTCG-1_1	pbmc_1	6350	2141	0.0478740157480315	clonotype1	TRB	TRBV7-6	5	5	5	6	0.175301220241826	0.688820300264663	G2M	5	exp	8_MKI67	pbmc_1_clonotype1_3504	KIF-P1	KIF2C	H1_KIF-P1	1	1	pbmc_1_clonotype1	3389	3504
ACACCGGCAGTACACT-1_1	pbmc_1	2755	1266	0.0406533575317604	clonotype1	TRB	TRBV7-6	4	4	3	1	-0.187484312987126	-0.154821625807128	G1	4	exp	7_LAG3	pbmc_1_clonotype1_3504	KIF-P1	KIF2C	H1_KIF-P1	1	1	pbmc_1_clonotype1	3389	3504
ACACCGGGTGGAAAGA-1_1	pbmc_1	3482	1576	0.00832854681217691	clonotype1	TRB	TRBV7-6	10	10	9	5	-0.0652100814123401	-0.123028614194491	G1	10	exp	9_NME1	pbmc_1_clonotype1_3504	KIF-P1	KIF2C	H1_KIF-P1	1	1	pbmc_1_clonotype1	3389	3504
ACACCGGTCGGTCCGA-1_1	pbmc_1	6464	2255	0.0501237623762376	clonotype1	TRB	TRBV7-6	5	5	5	6	0.562505984765635	0.0532432043632363	S	5	exp	8_MKI67	pbmc_1_clonotype1_3504	KIF-P1	KIF2C	H1_KIF-P1	1	1	pbmc_1_clonotype1	3389	3504
ACACCGGTCGGTGTCG-1_1	pbmc_1	27737	4978	0.0668421242383819	clonotype1	TRB	TRBV7-6	7	7	6	5	0.233521041995004	0.129143169296452	S	7	exp	9_NME1	pbmc_1_clonotype1_3504	KIF-P1	KIF2C	H1_KIF-P1	1	1	pbmc_1_clonotype1	3389	3504
ACACCGGTCTTAGCCC-1_1	pbmc_1	3322	1449	0.0403371462974112	clonotype1	TRB	TRBV7-6	2	2	0	3	-0.221965250463414	-0.0380670562435387	G1	2	exp	5_FGFBP2	pbmc_1_clonotype1_3504	KIF-P1	KIF2C	H1_KIF-P1	1	1	pbmc_1_clonotype1	3389	3504
ACACTGAAGAGACGAA-1_1	pbmc_1	24888	4728	0.04524268723883	clonotype1	TRB	TRBV7-6	1	1	2	2	0.12143053270315	0.655592098799517	G2M	1	exp	8_MKI67	pbmc_1_clonotype1_3504	KIF-P1	KIF2C	H1_KIF-P1	1	1	pbmc_1_clonotype1	3389	3504
ACACTGAAGAGCTATA-1_1	pbmc_1	6934	2410	0.0777329102970868	clonotype1	TRB	TRBV7-6	1	1	2	2	0.168171807996695	0.180649401946015	G2M	1	exp	8_MKI67	pbmc_1_clonotype1_3504	KIF-P1	KIF2C	H1_KIF-P1	1	1	pbmc_1_clonotype1	3389	3504
ACACTGACAAGCTGTT-1_1	pbmc_1	30667	4901	0.0348257084162129	clonotype1	TRB	TRBV7-6	1	1	2	2	0.182474899299348	0.402305587427931	G2M	1	exp	8_MKI67	pbmc_1_clonotype1_3504	KIF-P1	KIF2C	H1_KIF-P1	1	1	pbmc_1_clonotype1	3389	3504
ACACTGAGTTAAGACA-1_1	pbmc_1	42026	5875	0.0426640651025556	clonotype1	TRB	TRBV7-6	1	1	2	2	0.340650980959295	0.51242724802375	G2M	1	exp	8_MKI67	pbmc_1_clonotype1_3504	KIF-P1	KIF2C	H1_KIF-P1	1	1	pbmc_1_clonotype1	3389	3504
ACACTGATCGAACTGT-1_1	pbmc_1	24796	4817	0.0422648814324891	clonotype1	TRB	TRBV7-6	7	7	6	5	0.0731282807049136	0.306288817899636	G2M	7	exp	9_NME1	pbmc_1_clonotype1_3504	KIF-P1	KIF2C	H1_KIF-P1	1	1	pbmc_1_clonotype1	3389	3504
ACAGCCGCACACTGCG-1_1	pbmc_1	2032	1115	0.0452755905511811	clonotype1	TRB	TRBV7-6	6	6	3	1	-0.226037636634349	-0.0487804631604956	G1	6	exp	6_FCGR3A	pbmc_1_clonotype1_3504	KIF-P1	KIF2C	H1_KIF-P1	1	1	pbmc_1_clonotype1	3389	3504
ACAGCCGCAGGAATGC-1_1	pbmc_1	8753	2723	0.0819147720781446	clonotype1	TRB	TRBV7-6	1	1	2	2	0.286379808440619	0.0915481100216869	S	1	exp	8_MKI67	pbmc_1_clonotype1_3504	KIF-P1	KIF2C	H1_KIF-P1	1	1	pbmc_1_clonotype1	3389	3504
ACAGCCGGTCGCATCG-1_1	pbmc_1	7038	2352	0.0437624325092356	clonotype1	TRB	TRBV7-6	7	7	6	5	-0.030900577814264	0.0582075133846834	G2M	7	exp	9_NME1	pbmc_1_clonotype1_3504	KIF-P1	KIF2C	H1_KIF-P1	1	1	pbmc_1_clonotype1	3389	3504
ACAGCCGGTGCCTGGT-1_1	pbmc_1	18770	4022	0.0442194992008524	clonotype1	TRB	TRBV7-6	1	1	2	2	0.359275905126529	0.239476497060184	S	1	exp	8_MKI67	pbmc_1_clonotype1_3504	KIF-P1	KIF2C	H1_KIF-P1	1	1	pbmc_1_clonotype1	3389	3504
ACAGCCGGTTAAAGTG-1_1	pbmc_1	8584	2580	0.0470643056849953	clonotype1	TRB	TRBV7-6	5	5	5	6	0.118944146248108	0.837061179512318	G2M	5	exp	8_MKI67	pbmc_1_clonotype1_3504	KIF-P1	KIF2C	H1_KIF-P1	1	1	pbmc_1_clonotype1	3389	3504
ACAGCCGGTTCGTTGA-1_1	pbmc_1	4002	1527	0.0684657671164418	clonotype1	TRB	TRBV7-6	4	4	0	1	-0.23425495901721	-0.154008399876327	G1	4	exp	7_LAG3	pbmc_1_clonotype1_3504	KIF-P1	KIF2C	H1_KIF-P1	1	1	pbmc_1_clonotype1	3389	3504
ACAGCCGTCCCATTAT-1_1	pbmc_1	3689	1418	0.0626185958254269	clonotype1	TRB	TRBV7-6	4	4	3	1	-0.211190530982563	-0.194508676989847	G1	4	exp	7_LAG3	pbmc_1_clonotype1_3504	KIF-P1	KIF2C	H1_KIF-P1	1	1	pbmc_1_clonotype1	3389	3504
ACAGCCGTCTGTCAAG-1_1	pbmc_1	6775	2410	0.0690774907749078	clonotype1	TRB	TRBV7-6	5	5	5	6	0.0631111268046681	0.69055253271436	G2M	5	exp	8_MKI67	pbmc_1_clonotype1_3504	KIF-P1	KIF2C	H1_KIF-P1	1	1	pbmc_1_clonotype1	3389	3504
ACAGCTAAGACATAAC-1_1	pbmc_1	4641	1868	0.0928679163973282	clonotype1	TRB	TRBV7-6	5	5	5	6	0.081785963071855	0.604064654575497	G2M	5	exp	8_MKI67	pbmc_1_clonotype1_3504	KIF-P1	KIF2C	H1_KIF-P1	1	1	pbmc_1_clonotype1	3389	3504
ACAGCTAAGCCACGCT-1_1	pbmc_1	3030	1335	0.0587458745874587	clonotype1	TRB	TRBV7-6	2	2	0	3	-0.111042295387085	-0.0866837985780177	G1	2	exp	5_FGFBP2	pbmc_1_clonotype1_3504	KIF-P1	KIF2C	H1_KIF-P1	1	1	pbmc_1_clonotype1	3389	3504
ACAGCTAAGCGAGAAA-1_1	pbmc_1	22989	4375	0.0391926573578668	clonotype1	TRB	TRBV7-6	7	7	6	5	0.253507899739717	0.0390427382924858	S	7	exp	9_NME1	pbmc_1_clonotype1_3504	KIF-P1	KIF2C	H1_KIF-P1	1	1	pbmc_1_clonotype1	3389	3504
ACAGCTACAATCCAAC-1_1	pbmc_1	8070	2577	0.0815365551425031	clonotype1	TRB	TRBV7-6	5	5	5	6	0.576463023305051	0.0277014103042455	S	5	exp	8_MKI67	pbmc_1_clonotype1_3504	KIF-P1	KIF2C	H1_KIF-P1	1	1	pbmc_1_clonotype1	3389	3504
ACAGCTACACCGAATT-1_1	pbmc_1	3484	1499	0.159012629161883	clonotype1	TRB	TRBV7-6	4	4	2	1	0.39624476699674	0.241463100686037	S	4	exp	7_LAG3	pbmc_1_clonotype1_3504	KIF-P1	KIF2C	H1_KIF-P1	1	1	pbmc_1_clonotype1	3389	3504
ACAGCTACACGGTAAG-1_1	pbmc_1	4940	1923	0.0510121457489879	clonotype1	TRB	TRBV7-6	2	2	0	3	0.0763747720123129	0.245538765086662	G2M	2	exp	5_FGFBP2	pbmc_1_clonotype1_3504	KIF-P1	KIF2C	H1_KIF-P1	1	1	pbmc_1_clonotype1	3389	3504
ACAGCTAGTCCAGTTA-1_1	pbmc_1	11172	3085	0.0631041890440387	clonotype1	TRB	TRBV7-6	1	1	2	2	0.244559144471598	0.018219993531621	S	1	exp	8_MKI67	pbmc_1_clonotype1_3504	KIF-P1	KIF2C	H1_KIF-P1	1	1	pbmc_1_clonotype1	3389	3504
ACAGCTAGTGTCTGAT-1_1	pbmc_1	7306	2488	0.0893785929373118	clonotype1	TRB	TRBV7-6	7	7	6	5	0.0115760825937781	0.45806706533343	G2M	7	exp	9_NME1	pbmc_1_clonotype1_3504	KIF-P1	KIF2C	H1_KIF-P1	1	1	pbmc_1_clonotype1	3389	3504
ACAGCTAGTGTGCGTC-1_1	pbmc_1	3586	1451	0.0507529280535415	clonotype1	TRB	TRBV7-6	4	4	0	1	-0.0208476141431026	-0.14269343170061	G1	4	exp	7_LAG3	pbmc_1_clonotype1_3504	KIF-P1	KIF2C	H1_KIF-P1	1	1	pbmc_1_clonotype1	3389	3504
ACAGCTATCCTACAGA-1_1	pbmc_1	11677	3156	0.114841140703948	clonotype1	TRB	TRBV7-6	1	1	2	2	0.1452879567948	0.118533116468824	S	1	exp	8_MKI67	pbmc_1_clonotype1_3504	KIF-P1	KIF2C	H1_KIF-P1	1	1	pbmc_1_clonotype1	3389	3504
ACATACGAGCAACGGT-1_1	pbmc_1	10795	3156	0.0140805928670681	clonotype1	TRB	TRBV7-6	7	7	6	5	0.130873728377632	0.199190819690481	G2M	7	exp	9_NME1	pbmc_1_clonotype1_3504	KIF-P1	KIF2C	H1_KIF-P1	1	1	pbmc_1_clonotype1	3389	3504
ACATACGAGTCCAGGA-1_1	pbmc_1	11593	3254	0.0429569567842664	clonotype1	TRB	TRBV7-6	5	5	5	6	0.178772418926901	0.620256091850497	G2M	5	exp	8_MKI67	pbmc_1_clonotype1_3504	KIF-P1	KIF2C	H1_KIF-P1	1	1	pbmc_1_clonotype1	3389	3504
ACATACGTCCTCGCAT-1_1	pbmc_1	6454	2275	0.00123954136969321	clonotype1	TRB	TRBV7-6	10	10	9	5	0.334854387495987	-0.0838631682461824	S	10	exp	9_NME1	pbmc_1_clonotype1_3504	KIF-P1	KIF2C	H1_KIF-P1	1	1	pbmc_1_clonotype1	3389	3504
ACATACGTCTACCAGA-1_1	pbmc_1	25887	4918	0.0562058175918415	clonotype1	TRB	TRBV7-6	1	1	2	2	0.0277797869567691	0.584255502261091	G2M	1	exp	8_MKI67	pbmc_1_clonotype1_3504	KIF-P1	KIF2C	H1_KIF-P1	1	1	pbmc_1_clonotype1	3389	3504
ACATACGTCTACTATC-1_1	pbmc_1	6151	2008	0.0962445130873029	clonotype1	TRB	TRBV7-6	4	4	3	1	-0.249631309187322	-0.18637909228747	G1	4	exp	7_LAG3	pbmc_1_clonotype1_3504	KIF-P1	KIF2C	H1_KIF-P1	1	1	pbmc_1_clonotype1	3389	3504
ACATCAGAGCAAATCA-1_1	pbmc_1	7286	2446	0.0561350535273127	clonotype1	TRB	TRBV7-6	5	5	5	6	0.291629878532351	-0.0385578174419923	S	5	exp	8_MKI67	pbmc_1_clonotype1_3504	KIF-P1	KIF2C	H1_KIF-P1	1	1	pbmc_1_clonotype1	3389	3504
ACATCAGAGTGCCATT-1_1	pbmc_1	23142	4653	0.0525019445164636	clonotype1	TRB	TRBV7-6	10	10	9	5	0.317636492601372	-0.0720094522841436	S	10	exp	9_NME1	pbmc_1_clonotype1_3504	KIF-P1	KIF2C	H1_KIF-P1	1	1	pbmc_1_clonotype1	3389	3504
ACATCAGCAAAGTGCG-1_1	pbmc_1	4531	1711	0.166629883028029	clonotype1	TRB	TRBV7-6	1	1	2	2	0.0143723672923763	0.485280495105274	G2M	1	exp	8_MKI67	pbmc_1_clonotype1_3504	KIF-P1	KIF2C	H1_KIF-P1	1	1	pbmc_1_clonotype1	3389	3504
ACATCAGCACTGCCAG-1_1	pbmc_1	24239	4691	0.0567680184826107	clonotype1	TRB	TRBV7-6	1	1	2	2	0.144601324917385	0.340568232960875	G2M	1	exp	8_MKI67	pbmc_1_clonotype1_3504	KIF-P1	KIF2C	H1_KIF-P1	1	1	pbmc_1_clonotype1	3389	3504
ACATCAGCAGAGTGTG-1_1	pbmc_1	10987	2930	0.0459634113042687	clonotype1	TRB	TRBV7-6	1	1	2	2	0.311668774843368	0.000501203128939032	S	1	exp	8_MKI67	pbmc_1_clonotype1_3504	KIF-P1	KIF2C	H1_KIF-P1	1	1	pbmc_1_clonotype1	3389	3504
ACATCAGCAGCGATCC-1_1	pbmc_1	11917	3157	0.0427960057061341	clonotype1	TRB	TRBV7-6	10	10	9	5	0.372983115496876	-0.039647609480833	S	10	exp	9_NME1	pbmc_1_clonotype1_3504	KIF-P1	KIF2C	H1_KIF-P1	1	1	pbmc_1_clonotype1	3389	3504
ACATCAGCATCACCCT-1_1	pbmc_1	3301	1388	0.0478642835504393	clonotype1	TRB	TRBV7-6	4	4	3	1	-0.0954706331455104	-0.0896877680451668	G1	4	exp	7_LAG3	pbmc_1_clonotype1_3504	KIF-P1	KIF2C	H1_KIF-P1	1	1	pbmc_1_clonotype1	3389	3504
ACATCAGGTGCTCTTC-1_1	pbmc_1	5261	1998	0.0505607298992587	clonotype1	TRB	TRBV7-6	4	4	0	1	0.101540594972827	-0.0214150104932502	S	4	exp	7_LAG3	pbmc_1_clonotype1_3504	KIF-P1	KIF2C	H1_KIF-P1	1	1	pbmc_1_clonotype1	3389	3504
ACATCAGTCACTCTTA-1_1	pbmc_1	21659	4496	0.0427535897317512	clonotype1	TRB	TRBV7-6	7	7	6	5	0.220046735746721	-0.0403777144610624	S	7	exp	9_NME1	pbmc_1_clonotype1_3504	KIF-P1	KIF2C	H1_KIF-P1	1	1	pbmc_1_clonotype1	3389	3504
ACATCAGTCGGAAATA-1_1	pbmc_1	12202	3285	0.0723651860350762	clonotype1	TRB	TRBV7-6	10	10	9	5	0.319729802045897	-0.18204050459735	S	10	exp	9_NME1	pbmc_1_clonotype1_3504	KIF-P1	KIF2C	H1_KIF-P1	1	1	pbmc_1_clonotype1	3389	3504
ACATCAGTCTTTAGTC-1_1	pbmc_1	16134	3888	0.0920416511714392	clonotype1	TRB	TRBV7-6	1	1	2	2	0.264473191082851	0.346810172589696	G2M	1	exp	8_MKI67	pbmc_1_clonotype1_3504	KIF-P1	KIF2C	H1_KIF-P1	1	1	pbmc_1_clonotype1	3389	3504
ACATGGTAGCCACCTG-1_1	pbmc_1	5586	1913	0.0934479054779807	clonotype1	TRB	TRBV7-6	4	4	0	1	0.347909633378631	0.0860605852530082	S	4	exp	7_LAG3	pbmc_1_clonotype1_3504	KIF-P1	KIF2C	H1_KIF-P1	1	1	pbmc_1_clonotype1	3389	3504
ACATGGTCAAGAAGAG-1_1	pbmc_1	4848	1685	0.123762376237624	clonotype1	TRB	TRBV7-6	4	4	1	1	-0.199572509182696	-0.13066942079954	G1	4	exp	7_LAG3	pbmc_1_clonotype1_3504	KIF-P1	KIF2C	H1_KIF-P1	1	1	pbmc_1_clonotype1	3389	3504
ACATGGTCAGGATTGG-1_1	pbmc_1	20097	4177	0.0536896054137433	clonotype1	TRB	TRBV7-6	1	1	2	2	0.122876006980164	0.392331175644069	G2M	1	exp	8_MKI67	pbmc_1_clonotype1_3504	KIF-P1	KIF2C	H1_KIF-P1	1	1	pbmc_1_clonotype1	3389	3504
ACATGGTGTCTACCTC-1_1	pbmc_1	8543	2742	0.0909516563268173	clonotype1	TRB	TRBV7-6	10	10	9	5	0.185155062684107	0.137411242054602	S	10	exp	9_NME1	pbmc_1_clonotype1_3504	KIF-P1	KIF2C	H1_KIF-P1	1	1	pbmc_1_clonotype1	3389	3504
ACATGGTGTCTTGATG-1_1	pbmc_1	2685	1224	0.0849162011173184	clonotype1	TRB	TRBV7-6	6	6	3	1	-0.175350463214529	-0.126961646566304	G1	6	exp	6_FCGR3A	pbmc_1_clonotype1_3504	KIF-P1	KIF2C	H1_KIF-P1	1	1	pbmc_1_clonotype1	3389	3504
ACATGGTGTTGCCTCT-1_1	pbmc_1	14847	3620	0.120630430389978	clonotype1	TRB	TRBV7-6	1	1	2	2	0.0788567143636654	0.355587576602755	G2M	1	exp	8_MKI67	pbmc_1_clonotype1_3504	KIF-P1	KIF2C	H1_KIF-P1	1	1	pbmc_1_clonotype1	3389	3504
ACATGGTTCAGCTTAG-1_1	pbmc_1	12223	3241	0.0877853227521885	clonotype1	TRB	TRBV7-6	1	1	2	2	0.313318599029462	0.161585741967107	S	1	exp	8_MKI67	pbmc_1_clonotype1_3504	KIF-P1	KIF2C	H1_KIF-P1	1	1	pbmc_1_clonotype1	3389	3504
ACCAGTAAGGGAACGG-1_1	pbmc_1	14142	3373	0.0818130391740914	clonotype1	TRB	TRBV7-6	10	10	9	5	0.23939850723441	0.111419948266534	S	10	exp	9_NME1	pbmc_1_clonotype1_3504	KIF-P1	KIF2C	H1_KIF-P1	1	1	pbmc_1_clonotype1	3389	3504
ACCAGTACAAGTTAAG-1_1	pbmc_1	8705	2841	0.0562894887995405	clonotype1	TRB	TRBV7-6	4	4	0	1	0.174175158907172	-0.128621122935424	S	4	exp	7_LAG3	pbmc_1_clonotype1_3504	KIF-P1	KIF2C	H1_KIF-P1	1	1	pbmc_1_clonotype1	3389	3504
ACCAGTACACTGAAGG-1_1	pbmc_1	9996	2894	0.054421768707483	clonotype1	TRB	TRBV7-6	5	5	5	6	0.234598066196945	0.592720313546343	G2M	5	exp	8_MKI67	pbmc_1_clonotype1_3504	KIF-P1	KIF2C	H1_KIF-P1	1	1	pbmc_1_clonotype1	3389	3504
ACCAGTAGTCCGAAGA-1_1	pbmc_1	33084	5254	0.0453089106516745	clonotype1	TRB	TRBV7-6	1	1	2	2	0.249603813043294	0.316405001381609	G2M	1	exp	8_MKI67	pbmc_1_clonotype1_3504	KIF-P1	KIF2C	H1_KIF-P1	1	1	pbmc_1_clonotype1	3389	3504
ACCAGTAGTTTGTGTG-1_1	pbmc_1	10476	2890	0.051450935471554	clonotype1	TRB	TRBV7-6	5	5	5	6	0.333233880624965	0.533095872143203	G2M	5	exp	8_MKI67	pbmc_1_clonotype1_3504	KIF-P1	KIF2C	H1_KIF-P1	1	1	pbmc_1_clonotype1	3389	3504
ACCCACTCACCCAGTG-1_1	pbmc_1	4476	1572	0.104110813226095	clonotype1	TRB	TRBV7-6	4	4	0	1	-0.0664894507676299	-0.109072294211529	G1	4	exp	7_LAG3	pbmc_1_clonotype1_3504	KIF-P1	KIF2C	H1_KIF-P1	1	1	pbmc_1_clonotype1	3389	3504
ACCCACTCATTTGCCC-1_1	pbmc_1	13047	3461	0.0671418716946424	clonotype1	TRB	TRBV7-6	1	1	2	2	0.173747242202881	0.391224463794937	G2M	1	exp	8_MKI67	pbmc_1_clonotype1_3504	KIF-P1	KIF2C	H1_KIF-P1	1	1	pbmc_1_clonotype1	3389	3504
ACCCACTGTGACGGTA-1_1	pbmc_1	6908	2375	0.0246091488129705	clonotype1	TRB	TRBV7-6	4	4	0	3	0.500487598451083	-0.133795592497341	S	4	exp	7_LAG3	pbmc_1_clonotype1_3504	KIF-P1	KIF2C	H1_KIF-P1	1	1	pbmc_1_clonotype1	3389	3504
ACCCACTTCGGTTAAC-1_1	pbmc_1	8420	2713	0.0175771971496437	clonotype1	TRB	TRBV7-6	5	5	5	6	0.223644436865088	0.228164564542472	G2M	5	exp	8_MKI67	pbmc_1_clonotype1_3504	KIF-P1	KIF2C	H1_KIF-P1	1	1	pbmc_1_clonotype1	3389	3504
ACCGTAAAGAGTAATC-1_1	pbmc_1	16318	3887	0.067103811741635	clonotype1	TRB	TRBV7-6	1	1	2	2	0.170912615135581	0.211719174421518	G2M	1	exp	8_MKI67	pbmc_1_clonotype1_3504	KIF-P1	KIF2C	H1_KIF-P1	1	1	pbmc_1_clonotype1	3389	3504
ACCGTAACAGGGATTG-1_1	pbmc_1	5799	2154	0.033109156751164	clonotype1	TRB	TRBV7-6	1	1	2	2	-0.244276036882848	0.31421845350111	G2M	1	exp	8_MKI67	pbmc_1_clonotype1_3504	KIF-P1	KIF2C	H1_KIF-P1	1	1	pbmc_1_clonotype1	3389	3504
ACCGTAACATTAGGCT-1_1	pbmc_1	25638	4806	0.0749668460878384	clonotype1	TRB	TRBV7-6	1	1	2	2	0.0952396447455414	0.42058712991128	G2M	1	exp	8_MKI67	pbmc_1_clonotype1_3504	KIF-P1	KIF2C	H1_KIF-P1	1	1	pbmc_1_clonotype1	3389	3504
ACCGTAAGTAGATTAG-1_1	pbmc_1	22676	4494	0.0464808608220145	clonotype1	TRB	TRBV7-6	1	1	2	2	0.0788645083187586	0.747001086609727	G2M	1	exp	8_MKI67	pbmc_1_clonotype1_3504	KIF-P1	KIF2C	H1_KIF-P1	1	1	pbmc_1_clonotype1	3389	3504
ACCGTAAGTGCGGTAA-1_1	pbmc_1	2518	1199	0.102065131056394	clonotype1	TRB	TRBV7-6	4	4	0	1	0.356976014344884	0.2472377779593	S	4	exp	7_LAG3	pbmc_1_clonotype1_3504	KIF-P1	KIF2C	H1_KIF-P1	1	1	pbmc_1_clonotype1	3389	3504
ACCGTAAGTGTTTGTG-1_1	pbmc_1	10293	2881	0.0623724861556398	clonotype1	TRB	TRBV7-6	7	7	6	5	0.182994529666911	-0.0179620356673764	S	7	exp	9_NME1	pbmc_1_clonotype1_3504	KIF-P1	KIF2C	H1_KIF-P1	1	1	pbmc_1_clonotype1	3389	3504
ACCTTTAAGCTAAACA-1_1	pbmc_1	15741	3817	0.0445333841560257	clonotype1	TRB	TRBV7-6	7	7	2	5	0.196839242977213	0.176782043447247	S	7	exp	9_NME1	pbmc_1_clonotype1_3504	KIF-P1	KIF2C	H1_KIF-P1	1	1	pbmc_1_clonotype1	3389	3504
ACCTTTAAGCTCCTTC-1_1	pbmc_1	8138	2807	0.0215040550503809	clonotype1	TRB	TRBV7-6	1	1	2	2	0.0321389277772492	0.322680198393264	G2M	1	exp	8_MKI67	pbmc_1_clonotype1_3504	KIF-P1	KIF2C	H1_KIF-P1	1	1	pbmc_1_clonotype1	3389	3504
ACCTTTAGTCTTCAAG-1_1	pbmc_1	17208	4086	0.0458507670850767	clonotype1	TRB	TRBV7-6	1	1	2	2	0.266078614118023	0.0121274452481454	S	1	exp	8_MKI67	pbmc_1_clonotype1_3504	KIF-P1	KIF2C	H1_KIF-P1	1	1	pbmc_1_clonotype1	3389	3504
ACCTTTAGTGCAACTT-1_1	pbmc_1	17468	4574	0.0824937027707809	clonotype1	TRB	TRBV7-6	1	1	2	2	0.123903931889621	0.332081128560335	G2M	1	exp	8_MKI67	pbmc_1_clonotype1_3504	KIF-P1	KIF2C	H1_KIF-P1	1	1	pbmc_1_clonotype1	3389	3504
ACCTTTATCGGCATCG-1_1	pbmc_1	12276	3389	0.0654121863799283	clonotype1	TRB	TRBV7-6	7	7	6	5	0.210032270316079	0.00908490482755453	S	7	exp	9_NME1	pbmc_1_clonotype1_3504	KIF-P1	KIF2C	H1_KIF-P1	1	1	pbmc_1_clonotype1	3389	3504
ACCTTTATCTCCGGTT-1_1	pbmc_1	23031	4716	0.0380791107637532	clonotype1	TRB	TRBV7-6	7	7	6	5	0.202853831926145	0.289621935159308	G2M	7	exp	9_NME1	pbmc_1_clonotype1_3504	KIF-P1	KIF2C	H1_KIF-P1	1	1	pbmc_1_clonotype1	3389	3504
ACGAGCCAGCGTTTAC-1_1	pbmc_1	11252	2914	0.0395485247067188	clonotype1	TRB	TRBV7-6	4	4	0	1	0.232525363164191	-0.107041950471712	S	4	exp	7_LAG3	pbmc_1_clonotype1_3504	KIF-P1	KIF2C	H1_KIF-P1	1	1	pbmc_1_clonotype1	3389	3504
ACGAGCCAGTTGTCGT-1_1	pbmc_1	13286	3307	0.0424506999849466	clonotype1	TRB	TRBV7-6	1	1	2	2	0.420564743686782	0.197286508662491	S	1	exp	8_MKI67	pbmc_1_clonotype1_3504	KIF-P1	KIF2C	H1_KIF-P1	1	1	pbmc_1_clonotype1	3389	3504
ACGAGCCCACAGACAG-1_1	pbmc_1	19305	4033	0.00103600103600104	clonotype1	TRB	TRBV7-6	7	7	6	5	0.175082758038323	-0.126070306405086	S	7	exp	9_NME1	pbmc_1_clonotype1_3504	KIF-P1	KIF2C	H1_KIF-P1	1	1	pbmc_1_clonotype1	3389	3504
ACGAGCCCATCTACGA-1_1	pbmc_1	6006	1932	0.0587745587745588	clonotype1	TRB	TRBV7-6	10	10	9	5	0.146929433365267	-0.104597378178086	S	10	exp	9_NME1	pbmc_1_clonotype1_3504	KIF-P1	KIF2C	H1_KIF-P1	1	1	pbmc_1_clonotype1	3389	3504
ACGAGCCCATGTCCTC-1_1	pbmc_1	10174	2877	0.0611362296048752	clonotype1	TRB	TRBV7-6	7	7	6	5	0.348849101326561	-0.157986347379057	S	7	exp	9_NME1	pbmc_1_clonotype1_3504	KIF-P1	KIF2C	H1_KIF-P1	1	1	pbmc_1_clonotype1	3389	3504
ACGAGCCGTATCGCAT-1_1	pbmc_1	2771	1361	0.0786719595813786	clonotype1	TRB	TRBV7-6	2	2	0	3	-0.0133576925996813	0.285026570809493	G2M	2	exp	5_FGFBP2	pbmc_1_clonotype1_3504	KIF-P1	KIF2C	H1_KIF-P1	1	1	pbmc_1_clonotype1	3389	3504
ACGAGCCTCGCCATAA-1_1	pbmc_1	14496	3456	0.0393211920529801	clonotype1	TRB	TRBV7-6	7	7	6	5	0.239641238497542	0.0152205541392904	S	7	exp	9_NME1	pbmc_1_clonotype1_3504	KIF-P1	KIF2C	H1_KIF-P1	1	1	pbmc_1_clonotype1	3389	3504
ACGAGGAAGCAGACTG-1_1	pbmc_1	17570	3955	0.0376209447922595	clonotype1	TRB	TRBV7-6	7	7	6	5	0.335275559123686	0.0753993808065611	S	7	exp	9_NME1	pbmc_1_clonotype1_3504	KIF-P1	KIF2C	H1_KIF-P1	1	1	pbmc_1_clonotype1	3389	3504
ACGAGGAAGGATTCGG-1_1	pbmc_1	19382	4023	0.028892787122072	clonotype1	TRB	TRBV7-6	5	5	5	6	0.25867389639274	0.4172737487767	G2M	5	exp	8_MKI67	pbmc_1_clonotype1_3504	KIF-P1	KIF2C	H1_KIF-P1	1	1	pbmc_1_clonotype1	3389	3504
ACGAGGACAGCTGGCT-1_1	pbmc_1	22967	4495	0.0426263769756607	clonotype1	TRB	TRBV7-6	1	1	2	2	0.26608904870009	0.032043593843688	S	1	exp	8_MKI67	pbmc_1_clonotype1_3504	KIF-P1	KIF2C	H1_KIF-P1	1	1	pbmc_1_clonotype1	3389	3504
ACGAGGAGTCTAGAGG-1_1	pbmc_1	10930	2972	0.0697163769441903	clonotype1	TRB	TRBV7-6	10	10	9	5	0.325388838839116	0.0208429022553946	S	10	exp	9_NME1	pbmc_1_clonotype1_3504	KIF-P1	KIF2C	H1_KIF-P1	1	1	pbmc_1_clonotype1	3389	3504
ACGATACGTATATGAG-1_1	pbmc_1	4755	1864	0.0548895899053628	clonotype1	TRB	TRBV7-6	4	4	0	1	0.168326747759003	-0.0883948337622427	S	4	exp	7_LAG3	pbmc_1_clonotype1_3504	KIF-P1	KIF2C	H1_KIF-P1	1	1	pbmc_1_clonotype1	3389	3504
ACGATACGTCTTGATG-1_1	pbmc_1	7948	2518	0.0746099647710116	clonotype1	TRB	TRBV7-6	5	5	5	6	0.498298164775255	0.312145810975507	S	5	exp	8_MKI67	pbmc_1_clonotype1_3504	KIF-P1	KIF2C	H1_KIF-P1	1	1	pbmc_1_clonotype1	3389	3504
ACGATACTCAGGTTCA-1_1	pbmc_1	2951	1299	0.0850559132497458	clonotype1	TRB	TRBV7-6	2	2	0	3	0.0764090794927872	0.288647684896268	G2M	2	exp	5_FGFBP2	pbmc_1_clonotype1_3504	KIF-P1	KIF2C	H1_KIF-P1	1	1	pbmc_1_clonotype1	3389	3504
ACGATACTCCCAGGTG-1_1	pbmc_1	27653	4673	0.0528694897479478	clonotype1	TRB	TRBV7-6	1	1	2	2	0.131663380392739	0.362770447821563	G2M	1	exp	8_MKI67	pbmc_1_clonotype1_3504	KIF-P1	KIF2C	H1_KIF-P1	1	1	pbmc_1_clonotype1	3389	3504
ACGATACTCGAATCCA-1_1	pbmc_1	9837	2936	0.0543864999491715	clonotype1	TRB	TRBV7-6	2	2	0	3	0.175090964043922	0.348317240587536	G2M	2	exp	5_FGFBP2	pbmc_1_clonotype1_3504	KIF-P1	KIF2C	H1_KIF-P1	1	1	pbmc_1_clonotype1	3389	3504
ACGATGTCAGCCTTGG-1_1	pbmc_1	8216	2524	0.0533106134371957	clonotype1	TRB	TRBV7-6	5	5	5	6	0.304366077632064	0.485682283340232	G2M	5	exp	8_MKI67	pbmc_1_clonotype1_3504	KIF-P1	KIF2C	H1_KIF-P1	1	1	pbmc_1_clonotype1	3389	3504
ACGATGTCAGTCGTGC-1_1	pbmc_1	4766	1870	0.0549727234578263	clonotype1	TRB	TRBV7-6	10	10	9	5	0.253644092438713	-0.150710009307667	S	10	exp	9_NME1	pbmc_1_clonotype1_3504	KIF-P1	KIF2C	H1_KIF-P1	1	1	pbmc_1_clonotype1	3389	3504
ACGATGTGTAGCTTGT-1_1	pbmc_1	31821	5383	0.0573520631029823	clonotype1	TRB	TRBV7-6	1	1	2	2	0.27833393750884	0.483840563059824	G2M	1	exp	8_MKI67	pbmc_1_clonotype1_3504	KIF-P1	KIF2C	H1_KIF-P1	1	1	pbmc_1_clonotype1	3389	3504
ACGATGTGTTAAAGAC-1_1	pbmc_1	15247	3727	0.0790975273824359	clonotype1	TRB	TRBV7-6	1	1	2	2	0.026000884801312	0.776298333850959	G2M	1	exp	8_MKI67	pbmc_1_clonotype1_3504	KIF-P1	KIF2C	H1_KIF-P1	1	1	pbmc_1_clonotype1	3389	3504
ACGATGTGTTCAGTAC-1_1	pbmc_1	13716	3608	0.055336832895888	clonotype1	TRB	TRBV7-6	7	7	6	5	0.115320333418056	0.274922715077562	G2M	7	exp	9_NME1	pbmc_1_clonotype1_3504	KIF-P1	KIF2C	H1_KIF-P1	1	1	pbmc_1_clonotype1	3389	3504
ACGATGTTCTGAGGGA-1_1	pbmc_1	12440	3386	0.0467845659163987	clonotype1	TRB	TRBV7-6	7	7	6	5	0.400217582930492	-0.0228683800334883	S	7	exp	9_NME1	pbmc_1_clonotype1_3504	KIF-P1	KIF2C	H1_KIF-P1	1	1	pbmc_1_clonotype1	3389	3504
ACGATGTTCTTGTATC-1_1	pbmc_1	6302	2391	0.150269755633132	clonotype1	TRB	TRBV7-6	1	1	2	2	-0.0345107309602973	0.919375868534773	G2M	1	exp	8_MKI67	pbmc_1_clonotype1_3504	KIF-P1	KIF2C	H1_KIF-P1	1	1	pbmc_1_clonotype1	3389	3504
ACGCAGCAGACAGACC-1_1	pbmc_1	12065	3300	0.041193535018649	clonotype1	TRB	TRBV7-6	1	1	2	2	0.324782104600515	0.0641470507872896	S	1	exp	8_MKI67	pbmc_1_clonotype1_3504	KIF-P1	KIF2C	H1_KIF-P1	1	1	pbmc_1_clonotype1	3389	3504
ACGCAGCAGTGAATTG-1_1	pbmc_1	24960	4546	0.0328525641025641	clonotype1	TRB	TRBV7-6	7	7	6	5	0.395101589123705	0.227609047593568	S	7	exp	9_NME1	pbmc_1_clonotype1_3504	KIF-P1	KIF2C	H1_KIF-P1	1	1	pbmc_1_clonotype1	3389	3504
ACGCAGCCACGTAAGG-1_1	pbmc_1	9088	2673	0.0457746478873239	clonotype1	TRB	TRBV7-6	10	10	9	5	0.0723919694484968	-0.130239246954458	S	10	exp	9_NME1	pbmc_1_clonotype1_3504	KIF-P1	KIF2C	H1_KIF-P1	1	1	pbmc_1_clonotype1	3389	3504
ACGCAGCCAGGGAGAG-1_1	pbmc_1	20059	3974	0.0381374943915449	clonotype1	TRB	TRBV7-6	7	7	6	5	0.310494887857796	0.10967638429652	S	7	exp	9_NME1	pbmc_1_clonotype1_3504	KIF-P1	KIF2C	H1_KIF-P1	1	1	pbmc_1_clonotype1	3389	3504
ACGCAGCCATTATCTC-1_1	pbmc_1	18041	3904	0.0567041738262846	clonotype1	TRB	TRBV7-6	7	7	6	5	0.348230941286326	-0.120395679141259	S	7	exp	9_NME1	pbmc_1_clonotype1_3504	KIF-P1	KIF2C	H1_KIF-P1	1	1	pbmc_1_clonotype1	3389	3504
ACGCAGCGTCCGCTGA-1_1	pbmc_1	2389	1149	0.0489744663038928	clonotype1	TRB	TRBV7-6	6	6	3	1	-0.176233557712156	-0.205830025679577	G1	6	exp	6_FCGR3A	pbmc_1_clonotype1_3504	KIF-P1	KIF2C	H1_KIF-P1	1	1	pbmc_1_clonotype1	3389	3504
ACGCAGCTCACGCGGT-1_1	pbmc_1	13836	3474	0.0464006938421509	clonotype1	TRB	TRBV7-6	7	7	6	5	0.11334363119338	0.342111041612649	G2M	7	exp	9_NME1	pbmc_1_clonotype1_3504	KIF-P1	KIF2C	H1_KIF-P1	1	1	pbmc_1_clonotype1	3389	3504
ACGCAGCTCGTGGGAA-1_1	pbmc_1	10445	3057	0.0114887505983724	clonotype1	TRB	TRBV7-6	1	1	2	2	0.17273404733449	0.486669298722336	G2M	1	exp	8_MKI67	pbmc_1_clonotype1_3504	KIF-P1	KIF2C	H1_KIF-P1	1	1	pbmc_1_clonotype1	3389	3504
ACGCAGCTCTCCAGGG-1_1	pbmc_1	2526	1136	0	clonotype1	TRB	TRBV7-6	6	6	3	1	-0.188665328104193	-0.123679663268313	G1	6	exp	6_FCGR3A	pbmc_1_clonotype1_3504	KIF-P1	KIF2C	H1_KIF-P1	1	1	pbmc_1_clonotype1	3389	3504
ACGCCAGAGCTTATCG-1_1	pbmc_1	3198	1399	0.0462789243277048	clonotype1	TRB	TRBV7-6	4	4	0	1	-0.26951870436816	-0.131477666085943	G1	4	exp	7_LAG3	pbmc_1_clonotype1_3504	KIF-P1	KIF2C	H1_KIF-P1	1	1	pbmc_1_clonotype1	3389	3504
ACGCCAGAGGCTAGGT-1_1	pbmc_1	10451	2875	0.0525308582910726	clonotype1	TRB	TRBV7-6	1	1	2	2	0.18969045023132	0.319537319018114	G2M	1	exp	8_MKI67	pbmc_1_clonotype1_3504	KIF-P1	KIF2C	H1_KIF-P1	1	1	pbmc_1_clonotype1	3389	3504
ACGCCAGAGGTGCTTT-1_1	pbmc_1	3521	1475	0.0744106787844362	clonotype1	TRB	TRBV7-6	4	4	3	1	-0.206075406689853	-0.19408433780824	G1	4	exp	7_LAG3	pbmc_1_clonotype1_3504	KIF-P1	KIF2C	H1_KIF-P1	1	1	pbmc_1_clonotype1	3389	3504
ACGCCAGCAAGGTTCT-1_1	pbmc_1	6703	2455	0.0492316873041922	clonotype1	TRB	TRBV7-6	5	5	5	6	0.667449324336909	-0.0491016611455046	S	5	exp	8_MKI67	pbmc_1_clonotype1_3504	KIF-P1	KIF2C	H1_KIF-P1	1	1	pbmc_1_clonotype1	3389	3504
ACGCCAGCAGGGCATA-1_1	pbmc_1	5434	2102	0.0506072874493927	clonotype1	TRB	TRBV7-6	5	5	5	6	0.337934050634682	0.451495818052469	G2M	5	exp	8_MKI67	pbmc_1_clonotype1_3504	KIF-P1	KIF2C	H1_KIF-P1	1	1	pbmc_1_clonotype1	3389	3504
ACGCCAGGTACTTAGC-1_1	pbmc_1	4000	1707	0.07725	clonotype1	TRB	TRBV7-6	4	4	0	1	0.500501768272267	-0.0558965109918773	S	4	exp	7_LAG3	pbmc_1_clonotype1_3504	KIF-P1	KIF2C	H1_KIF-P1	1	1	pbmc_1_clonotype1	3389	3504
ACGCCAGGTCAGGACA-1_1	pbmc_1	7651	2479	0.0746307672199713	clonotype1	TRB	TRBV7-6	10	10	9	5	0.287002902352885	-0.0317328322850667	S	10	exp	9_NME1	pbmc_1_clonotype1_3504	KIF-P1	KIF2C	H1_KIF-P1	1	1	pbmc_1_clonotype1	3389	3504
ACGCCAGTCAGGTAAA-1_1	pbmc_1	19434	4326	0.053205721930637	clonotype1	TRB	TRBV7-6	1	1	2	2	0.114032800051345	0.0675087712557225	S	1	exp	8_MKI67	pbmc_1_clonotype1_3504	KIF-P1	KIF2C	H1_KIF-P1	1	1	pbmc_1_clonotype1	3389	3504
ACGCCAGTCAGTTAGC-1_1	pbmc_1	10073	2950	0.0670108210066514	clonotype1	TRB	TRBV7-6	1	1	2	2	0.360037417974687	0.0266609288278032	S	1	exp	8_MKI67	pbmc_1_clonotype1_3504	KIF-P1	KIF2C	H1_KIF-P1	1	1	pbmc_1_clonotype1	3389	3504
ACGCCAGTCTCACATT-1_1	pbmc_1	3813	1683	0.145816942040388	clonotype1	TRB	TRBV7-6	4	4	0	1	-0.190935185802539	-0.0545747506586034	G1	4	exp	7_LAG3	pbmc_1_clonotype1_3504	KIF-P1	KIF2C	H1_KIF-P1	1	1	pbmc_1_clonotype1	3389	3504
ACGCCAGTCTGTGCAA-1_1	pbmc_1	1806	911	0.0631229235880399	clonotype1	TRB	TRBV7-6	6	6	3	1	-0.186644499702872	-0.141965002717083	G1	6	exp	6_FCGR3A	pbmc_1_clonotype1_3504	KIF-P1	KIF2C	H1_KIF-P1	1	1	pbmc_1_clonotype1	3389	3504
ACGCCGACACAACTGT-1_1	pbmc_1	16772	3897	0.0730383973288815	clonotype1	TRB	TRBV7-6	7	7	6	5	0.165521641428545	0.304299932598959	G2M	7	exp	9_NME1	pbmc_1_clonotype1_3504	KIF-P1	KIF2C	H1_KIF-P1	1	1	pbmc_1_clonotype1	3389	3504
ACGCCGACACAGTCGC-1_1	pbmc_1	12154	3276	0.0784103998683561	clonotype1	TRB	TRBV7-6	10	10	9	5	0.100190719573422	0.141017099351547	G2M	10	exp	9_NME1	pbmc_1_clonotype1_3504	KIF-P1	KIF2C	H1_KIF-P1	1	1	pbmc_1_clonotype1	3389	3504
ACGCCGACAGTGACAG-1_1	pbmc_1	15047	3695	0.000398750581511265	clonotype1	TRB	TRBV7-6	1	1	2	2	-0.0453210717968297	0.628378996313647	G2M	1	exp	8_MKI67	pbmc_1_clonotype1_3504	KIF-P1	KIF2C	H1_KIF-P1	1	1	pbmc_1_clonotype1	3389	3504
ACGCCGACATAGAAAC-1_1	pbmc_1	22234	4775	0.0637761986147342	clonotype1	TRB	TRBV7-6	7	7	6	5	0.141157954568446	0.0932356476006144	S	7	exp	9_NME1	pbmc_1_clonotype1_3504	KIF-P1	KIF2C	H1_KIF-P1	1	1	pbmc_1_clonotype1	3389	3504
ACGCCGAGTCATACTG-1_1	pbmc_1	17341	3912	0.0611268092958884	clonotype1	TRB	TRBV7-6	1	1	2	2	-0.129545731992196	0.535218938864517	G2M	1	exp	8_MKI67	pbmc_1_clonotype1_3504	KIF-P1	KIF2C	H1_KIF-P1	1	1	pbmc_1_clonotype1	3389	3504
ACGCCGAGTGAGGGAG-1_1	pbmc_1	17560	4027	0.0521070615034169	clonotype1	TRB	TRBV7-6	1	1	2	2	0.133401256063311	0.620844818551546	G2M	1	exp	8_MKI67	pbmc_1_clonotype1_3504	KIF-P1	KIF2C	H1_KIF-P1	1	1	pbmc_1_clonotype1	3389	3504
ACGCCGAGTTATCGGT-1_1	pbmc_1	8902	2878	0.0093237474724781	clonotype1	TRB	TRBV7-6	10	10	9	5	0.00763747092154193	0.509007349540909	G2M	10	exp	9_NME1	pbmc_1_clonotype1_3504	KIF-P1	KIF2C	H1_KIF-P1	1	1	pbmc_1_clonotype1	3389	3504
ACGCCGATCAGTGTTG-1_1	pbmc_1	8166	2623	0.0487386725446975	clonotype1	TRB	TRBV7-6	4	4	0	1	0.0879971252286046	-0.227781960201306	S	4	exp	7_LAG3	pbmc_1_clonotype1_3504	KIF-P1	KIF2C	H1_KIF-P1	1	1	pbmc_1_clonotype1	3389	3504
ACGCCGATCATTCACT-1_1	pbmc_1	3531	1459	0.0583404134806004	clonotype1	TRB	TRBV7-6	4	4	0	1	-0.225215736194227	-0.142883870921312	G1	4	exp	7_LAG3	pbmc_1_clonotype1_3504	KIF-P1	KIF2C	H1_KIF-P1	1	1	pbmc_1_clonotype1	3389	3504
ACGCCGATCCACGTTC-1_1	pbmc_1	24170	4714	0.0590815059991725	clonotype1	TRB	TRBV7-6	1	1	2	2	0.274442439903464	0.221507300022021	S	1	exp	8_MKI67	pbmc_1_clonotype1_3504	KIF-P1	KIF2C	H1_KIF-P1	1	1	pbmc_1_clonotype1	3389	3504
ACGGAGACACACTGCG-1_1	pbmc_1	1630	772	0.0736196319018405	clonotype1	TRB	TRBV7-6	6	6	3	1	-0.0119230226927928	-0.154996933460178	G1	6	exp	6_FCGR3A	pbmc_1_clonotype1_3504	KIF-P1	KIF2C	H1_KIF-P1	1	1	pbmc_1_clonotype1	3389	3504
ACGGAGAGTCGCGAAA-1_1	pbmc_1	6893	2205	0.071086609603946	clonotype1	TRB	TRBV7-6	7	7	6	10	0.092726453743833	0.0131036435564531	S	7	exp	9_NME1	pbmc_1_clonotype1_3504	KIF-P1	KIF2C	H1_KIF-P1	1	1	pbmc_1_clonotype1	3389	3504
ACGGAGAGTTCTCATT-1_1	pbmc_1	2987	1327	0.0525610980917308	clonotype1	TRB	TRBV7-6	4	4	3	1	-0.0493141799499818	-0.243765845977083	G1	4	exp	7_LAG3	pbmc_1_clonotype1_3504	KIF-P1	KIF2C	H1_KIF-P1	1	1	pbmc_1_clonotype1	3389	3504
ACGGAGATCCACGTGG-1_1	pbmc_1	28447	4797	0.0333954371286955	clonotype1	TRB	TRBV7-6	1	1	2	2	0.191626935087482	0.367128734981882	G2M	1	exp	8_MKI67	pbmc_1_clonotype1_3504	KIF-P1	KIF2C	H1_KIF-P1	1	1	pbmc_1_clonotype1	3389	3504
ACGGCCAAGACAATAC-1_1	pbmc_1	21487	4506	0.0547773072090101	clonotype1	TRB	TRBV7-6	1	1	2	2	0.18490851730954	0.468729860227519	G2M	1	exp	8_MKI67	pbmc_1_clonotype1_3504	KIF-P1	KIF2C	H1_KIF-P1	1	1	pbmc_1_clonotype1	3389	3504
ACGGCCAAGTATCGAA-1_1	pbmc_1	18466	4139	0.0364453590382324	clonotype1	TRB	TRBV7-6	7	7	6	5	0.295322265392021	-0.144108483874657	S	7	exp	9_NME1	pbmc_1_clonotype1_3504	KIF-P1	KIF2C	H1_KIF-P1	1	1	pbmc_1_clonotype1	3389	3504
ACGGCCAAGTGAAGAG-1_1	pbmc_1	20902	4309	0.0469333078174337	clonotype1	TRB	TRBV7-6	1	1	2	2	0.249128828357894	0.163326010457615	S	1	exp	8_MKI67	pbmc_1_clonotype1_3504	KIF-P1	KIF2C	H1_KIF-P1	1	1	pbmc_1_clonotype1	3389	3504
ACGGCCACATTGAGCT-1_1	pbmc_1	1872	893	0.142094017094017	clonotype1	TRB	TRBV7-6	4	4	0	1	0.21201602793198	-0.0784440290077637	S	4	exp	7_LAG3	pbmc_1_clonotype1_3504	KIF-P1	KIF2C	H1_KIF-P1	1	1	pbmc_1_clonotype1	3389	3504
ACGGCCAGTACTTAGC-1_1	pbmc_1	11566	3138	0.0166868407401003	clonotype1	TRB	TRBV7-6	5	5	5	6	0.357480768131925	0.54800631017968	G2M	5	exp	8_MKI67	pbmc_1_clonotype1_3504	KIF-P1	KIF2C	H1_KIF-P1	1	1	pbmc_1_clonotype1	3389	3504
ACGGCCAGTGGTGTAG-1_1	pbmc_1	26141	4819	0.0508014230519108	clonotype1	TRB	TRBV7-6	1	1	2	2	0.1766277949883	0.564044502923692	G2M	1	exp	8_MKI67	pbmc_1_clonotype1_3504	KIF-P1	KIF2C	H1_KIF-P1	1	1	pbmc_1_clonotype1	3389	3504
ACGGCCATCCTCATTA-1_1	pbmc_1	14389	3554	0.0642852178747654	clonotype1	TRB	TRBV7-6	7	7	6	5	0.213506582408103	0.0418414597902875	S	7	exp	9_NME1	pbmc_1_clonotype1_3504	KIF-P1	KIF2C	H1_KIF-P1	1	1	pbmc_1_clonotype1	3389	3504
ACGGCCATCTATGTGG-1_1	pbmc_1	5617	2091	0.0653373687021542	clonotype1	TRB	TRBV7-6	5	5	5	6	0.521985696139552	0.148562813824747	S	5	exp	8_MKI67	pbmc_1_clonotype1_3504	KIF-P1	KIF2C	H1_KIF-P1	1	1	pbmc_1_clonotype1	3389	3504
ACGGGCTAGCGTTTAC-1_1	pbmc_1	19425	4154	0.0371171171171171	clonotype1	TRB	TRBV7-6	7	7	6	5	0.173730482686076	0.155223315663038	S	7	exp	9_NME1	pbmc_1_clonotype1_3504	KIF-P1	KIF2C	H1_KIF-P1	1	1	pbmc_1_clonotype1	3389	3504
ACGGGCTCAGTCAGAG-1_1	pbmc_1	8765	2832	0.0600114090131204	clonotype1	TRB	TRBV7-6	1	1	2	2	0.446133111685569	0.00257968665325858	S	1	exp	8_MKI67	pbmc_1_clonotype1_3504	KIF-P1	KIF2C	H1_KIF-P1	1	1	pbmc_1_clonotype1	3389	3504
ACGGGCTGTCTTCTCG-1_1	pbmc_1	23649	4556	0.0549706118651951	clonotype1	TRB	TRBV7-6	1	1	2	2	0.312676209026831	0.28488754008102	S	1	exp	8_MKI67	pbmc_1_clonotype1_3504	KIF-P1	KIF2C	H1_KIF-P1	1	1	pbmc_1_clonotype1	3389	3504
ACGGGCTGTGTAAGTA-1_1	pbmc_1	2790	1150	0.0283154121863799	clonotype1	TRB	TRBV7-6	6	6	3	1	-0.189296424077749	-0.145822953032192	G1	6	exp	6_FCGR3A	pbmc_1_clonotype1_3504	KIF-P1	KIF2C	H1_KIF-P1	1	1	pbmc_1_clonotype1	3389	3504
ACGGGCTGTGTGCGTC-1_1	pbmc_1	10953	2925	0.0746827353236556	clonotype1	TRB	TRBV7-6	10	10	9	5	0.266921356768938	0.158645997815673	S	10	exp	9_NME1	pbmc_1_clonotype1_3504	KIF-P1	KIF2C	H1_KIF-P1	1	1	pbmc_1_clonotype1	3389	3504
ACGGGCTGTTAGATGA-1_1	pbmc_1	42470	5961	0.0446432776077231	clonotype1	TRB	TRBV7-6	1	1	2	2	0.154627984406202	0.526833606836406	G2M	1	exp	8_MKI67	pbmc_1_clonotype1_3504	KIF-P1	KIF2C	H1_KIF-P1	1	1	pbmc_1_clonotype1	3389	3504
ACGGGCTGTTGATTGC-1_1	pbmc_1	7602	2646	0.00302551960010524	clonotype1	TRB	TRBV7-6	10	10	9	5	0.222666950091399	-0.130201159393866	S	10	exp	9_NME1	pbmc_1_clonotype1_3504	KIF-P1	KIF2C	H1_KIF-P1	1	1	pbmc_1_clonotype1	3389	3504
ACGGGCTTCGTAGATC-1_1	pbmc_1	8192	2647	0.07470703125	clonotype1	TRB	TRBV7-6	1	1	2	2	0.395115830001606	-0.0592640508083077	S	1	exp	8_MKI67	pbmc_1_clonotype1_3504	KIF-P1	KIF2C	H1_KIF-P1	1	1	pbmc_1_clonotype1	3389	3504
ACGGGTCAGCGTCTAT-1_1	pbmc_1	2225	1097	0.0368539325842697	clonotype1	TRB	TRBV7-6	4	4	3	1	-0.21207719830192	-0.114038315078106	G1	4	exp	7_LAG3	pbmc_1_clonotype1_3504	KIF-P1	KIF2C	H1_KIF-P1	1	1	pbmc_1_clonotype1	3389	3504
ACGGGTCCACGTTGGC-1_1	pbmc_1	13394	3323	0.0395699566970285	clonotype1	TRB	TRBV7-6	7	7	6	5	0.158718225703793	-0.167142264861609	S	7	exp	9_NME1	pbmc_1_clonotype1_3504	KIF-P1	KIF2C	H1_KIF-P1	1	1	pbmc_1_clonotype1	3389	3504
ACGGGTCGTTGATTCG-1_1	pbmc_1	2840	1233	0.0302816901408451	clonotype1	TRB	TRBV7-6	2	2	0	3	-0.258360892896348	0.369790914469581	G2M	2	exp	5_FGFBP2	pbmc_1_clonotype1_3504	KIF-P1	KIF2C	H1_KIF-P1	1	1	pbmc_1_clonotype1	3389	3504
ACGTCAAAGATATGGT-1_1	pbmc_1	11279	3349	0.0756272719212696	clonotype1	TRB	TRBV7-6	5	5	2	2	0.318414219617445	0.136368707791879	S	5	exp	8_MKI67	pbmc_1_clonotype1_3504	KIF-P1	KIF2C	H1_KIF-P1	1	1	pbmc_1_clonotype1	3389	3504
ACGTCAAAGTGAACAT-1_1	pbmc_1	7971	2492	0.132229331326057	clonotype1	TRB	TRBV7-6	1	1	2	2	0.314469686052553	0.0685418781755747	S	1	exp	8_MKI67	pbmc_1_clonotype1_3504	KIF-P1	KIF2C	H1_KIF-P1	1	1	pbmc_1_clonotype1	3389	3504
ACGTCAACAAGCGTAG-1_1	pbmc_1	3884	1755	0.0388774459320288	clonotype1	TRB	TRBV7-6	4	4	0	1	-0.305286144577073	-0.233335346959086	G1	4	exp	7_LAG3	pbmc_1_clonotype1_3504	KIF-P1	KIF2C	H1_KIF-P1	1	1	pbmc_1_clonotype1	3389	3504
ACGTCAAGTAAACGCG-1_1	pbmc_1	15878	3392	0.0034639123315279	clonotype1	TRB	TRBV7-6	10	10	9	5	0.154892576305678	0.0541814395998079	S	10	exp	9_NME1	pbmc_1_clonotype1_3504	KIF-P1	KIF2C	H1_KIF-P1	1	1	pbmc_1_clonotype1	3389	3504
ACGTCAATCAGTTGAC-1_1	pbmc_1	18628	4214	0.0576551427957913	clonotype1	TRB	TRBV7-6	7	7	6	5	0.337349856145947	0.0247141822500483	S	7	exp	9_NME1	pbmc_1_clonotype1_3504	KIF-P1	KIF2C	H1_KIF-P1	1	1	pbmc_1_clonotype1	3389	3504
ACGTCAATCGTAGGTT-1_1	pbmc_1	2108	960	0.0483870967741935	clonotype1	TRB	TRBV7-6	6	6	3	1	-0.141866588364383	-0.103367256884199	G1	6	exp	6_FCGR3A	pbmc_1_clonotype1_3504	KIF-P1	KIF2C	H1_KIF-P1	1	1	pbmc_1_clonotype1	3389	3504
ACTATCTAGCCTATGT-1_1	pbmc_1	3706	1566	0.0518078791149487	clonotype1	TRB	TRBV7-6	2	2	0	3	-0.229840030194441	-0.250805220573097	G1	2	exp	5_FGFBP2	pbmc_1_clonotype1_3504	KIF-P1	KIF2C	H1_KIF-P1	1	1	pbmc_1_clonotype1	3389	3504
ACTATCTCAATCACAC-1_1	pbmc_1	7403	2513	0.0703768742401729	clonotype1	TRB	TRBV7-6	2	2	0	3	-0.0469127139627757	-0.0743733729996148	G1	2	exp	5_FGFBP2	pbmc_1_clonotype1_3504	KIF-P1	KIF2C	H1_KIF-P1	1	1	pbmc_1_clonotype1	3389	3504
ACTATCTCACGTTGGC-1_1	pbmc_1	33400	5507	0.0410479041916168	clonotype1	TRB	TRBV7-6	1	1	2	2	0.118901831252157	0.349275435568569	G2M	1	exp	8_MKI67	pbmc_1_clonotype1_3504	KIF-P1	KIF2C	H1_KIF-P1	1	1	pbmc_1_clonotype1	3389	3504
ACTATCTCACTTAAGC-1_1	pbmc_1	24360	4724	0.0733990147783251	clonotype1	TRB	TRBV7-6	1	1	2	2	0.236140813287704	0.126047236900689	S	1	exp	8_MKI67	pbmc_1_clonotype1_3504	KIF-P1	KIF2C	H1_KIF-P1	1	1	pbmc_1_clonotype1	3389	3504
ACTATCTCAGCTTAAC-1_1	pbmc_1	10145	3175	0.0911779201577132	clonotype1	TRB	TRBV7-6	4	4	0	1	-0.321484288374512	-0.194727000602105	G1	4	exp	7_LAG3	pbmc_1_clonotype1_3504	KIF-P1	KIF2C	H1_KIF-P1	1	1	pbmc_1_clonotype1	3389	3504
ACTATCTGTCCAAGTT-1_1	pbmc_1	17728	4343	0.0433212996389892	clonotype1	TRB	TRBV7-6	1	1	2	2	0.344028402345322	-0.00104493912899667	S	1	exp	8_MKI67	pbmc_1_clonotype1_3504	KIF-P1	KIF2C	H1_KIF-P1	1	1	pbmc_1_clonotype1	3389	3504
ACTATCTGTGGACGAT-1_1	pbmc_1	22651	4806	0.0639706856209439	clonotype1	TRB	TRBV7-6	5	5	5	6	0.414643579441071	0.249445841239671	S	5	exp	8_MKI67	pbmc_1_clonotype1_3504	KIF-P1	KIF2C	H1_KIF-P1	1	1	pbmc_1_clonotype1	3389	3504
ACTGAACAGTGAAGAG-1_1	pbmc_1	28922	5142	0.0611645114445751	clonotype1	TRB	TRBV7-6	1	1	2	2	0.109176439500641	0.501028238837134	G2M	1	exp	8_MKI67	pbmc_1_clonotype1_3504	KIF-P1	KIF2C	H1_KIF-P1	1	1	pbmc_1_clonotype1	3389	3504
ACTGAACGTACTCAAC-1_1	pbmc_1	9105	2814	0.0459088412959912	clonotype1	TRB	TRBV7-6	5	5	5	6	0.482503191680099	-0.137326717432821	S	5	exp	8_MKI67	pbmc_1_clonotype1_3504	KIF-P1	KIF2C	H1_KIF-P1	1	1	pbmc_1_clonotype1	3389	3504
ACTGAACTCGCTTGTC-1_1	pbmc_1	8262	2579	0.060881142580489	clonotype1	TRB	TRBV7-6	10	10	9	5	0.126996031066648	-0.20111797716234	S	10	exp	9_NME1	pbmc_1_clonotype1_3504	KIF-P1	KIF2C	H1_KIF-P1	1	1	pbmc_1_clonotype1	3389	3504
ACTGAGTAGCGTTTAC-1_1	pbmc_1	7685	2456	0.0890045543266103	clonotype1	TRB	TRBV7-6	10	10	9	5	0.207267083581209	-0.136118955049119	S	10	exp	9_NME1	pbmc_1_clonotype1_3504	KIF-P1	KIF2C	H1_KIF-P1	1	1	pbmc_1_clonotype1	3389	3504
ACTGAGTAGGCTCTTA-1_1	pbmc_1	13376	3647	0.0702751196172249	clonotype1	TRB	TRBV7-6	5	5	5	6	0.374168109388255	0.182367685204242	S	5	exp	8_MKI67	pbmc_1_clonotype1_3504	KIF-P1	KIF2C	H1_KIF-P1	1	1	pbmc_1_clonotype1	3389	3504
ACTGAGTAGTCGCCGT-1_1	pbmc_1	11243	2909	0.0687538913101485	clonotype1	TRB	TRBV7-6	10	10	9	5	0.167151383370305	-0.171367800197408	S	10	exp	9_NME1	pbmc_1_clonotype1_3504	KIF-P1	KIF2C	H1_KIF-P1	1	1	pbmc_1_clonotype1	3389	3504
ACTGAGTAGTGAAGAG-1_1	pbmc_1	23831	4780	0.0753640216524695	clonotype1	TRB	TRBV7-6	1	1	1	2	0.104877207184034	0.288399673713536	G2M	1	exp	8_MKI67	pbmc_1_clonotype1_3504	KIF-P1	KIF2C	H1_KIF-P1	1	1	pbmc_1_clonotype1	3389	3504
ACTGAGTCACAGACTT-1_1	pbmc_1	27389	5048	0.0662309686370441	clonotype1	TRB	TRBV7-6	1	1	2	2	0.338815910185218	0.16511742299905	S	1	exp	8_MKI67	pbmc_1_clonotype1_3504	KIF-P1	KIF2C	H1_KIF-P1	1	1	pbmc_1_clonotype1	3389	3504
ACTGAGTGTACGCTGC-1_1	pbmc_1	27583	4665	0.0354928760468404	clonotype1	TRB	TRBV7-6	1	1	2	2	0.170586092161124	0.584292363833004	G2M	1	exp	8_MKI67	pbmc_1_clonotype1_3504	KIF-P1	KIF2C	H1_KIF-P1	1	1	pbmc_1_clonotype1	3389	3504
ACTGAGTGTTTAGCTG-1_1	pbmc_1	4193	1708	0.126639637491057	clonotype1	TRB	TRBV7-6	4	4	0	1	0.205850698213241	0.177928227831513	S	4	exp	7_LAG3	pbmc_1_clonotype1_3504	KIF-P1	KIF2C	H1_KIF-P1	1	1	pbmc_1_clonotype1	3389	3504
ACTGAGTTCAGTTGAC-1_1	pbmc_1	4254	1653	0.0634696755994358	clonotype1	TRB	TRBV7-6	4	4	3	1	-0.0780463953208614	-0.163132583425796	G1	4	exp	7_LAG3	pbmc_1_clonotype1_3504	KIF-P1	KIF2C	H1_KIF-P1	1	1	pbmc_1_clonotype1	3389	3504
ACTGATGAGTACGACG-1_1	pbmc_1	20715	4294	0.0503017137340092	clonotype1	TRB	TRBV7-6	1	1	2	2	0.266760162185329	0.312818332956418	G2M	1	exp	8_MKI67	pbmc_1_clonotype1_3504	KIF-P1	KIF2C	H1_KIF-P1	1	1	pbmc_1_clonotype1	3389	3504
ACTGATGAGTAGATGT-1_1	pbmc_1	28848	5392	0.0533485856905158	clonotype1	TRB	TRBV7-6	1	1	2	2	0.0783693430878102	0.652597012006194	G2M	1	exp	8_MKI67	pbmc_1_clonotype1_3504	KIF-P1	KIF2C	H1_KIF-P1	1	1	pbmc_1_clonotype1	3389	3504
ACTGATGCACGGCCAT-1_1	pbmc_1	18344	4156	0.0726668120366332	clonotype1	TRB	TRBV7-6	1	1	2	2	0.185574411389183	0.483965208070891	G2M	1	exp	8_MKI67	pbmc_1_clonotype1_3504	KIF-P1	KIF2C	H1_KIF-P1	1	1	pbmc_1_clonotype1	3389	3504
ACTGATGCAGGTGCCT-1_1	pbmc_1	31929	5264	0.0489210435654108	clonotype1	TRB	TRBV7-6	0	0	1	0	0.297256697412174	-0.0115867223193635	S	0	exp	4_CMC1	pbmc_1_clonotype1_3504	KIF-P1	KIF2C	H1_KIF-P1	1	1	pbmc_1_clonotype1	3389	3504
ACTGATGCATCTATGG-1_1	pbmc_1	10030	2992	0.0508474576271186	clonotype1	TRB	TRBV7-6	7	7	6	10	0.18516822721168	-0.0508025547920972	S	7	exp	9_NME1	pbmc_1_clonotype1_3504	KIF-P1	KIF2C	H1_KIF-P1	1	1	pbmc_1_clonotype1	3389	3504
ACTGATGGTACCGTAT-1_1	pbmc_1	6325	2245	0.0521739130434783	clonotype1	TRB	TRBV7-6	5	5	5	6	0.460243664662252	0.03580002347159	S	5	exp	8_MKI67	pbmc_1_clonotype1_3504	KIF-P1	KIF2C	H1_KIF-P1	1	1	pbmc_1_clonotype1	3389	3504
ACTGATGGTAGGCATG-1_1	pbmc_1	16328	3861	0.0649191572758452	clonotype1	TRB	TRBV7-6	1	1	2	2	0.13714822634164	0.666940233572534	G2M	1	exp	8_MKI67	pbmc_1_clonotype1_3504	KIF-P1	KIF2C	H1_KIF-P1	1	1	pbmc_1_clonotype1	3389	3504
ACTGATGGTCTTCTCG-1_1	pbmc_1	8814	2693	0.0512820512820513	clonotype1	TRB	TRBV7-6	10	10	9	5	0.356282546316517	-0.0501051603908634	S	10	exp	9_NME1	pbmc_1_clonotype1_3504	KIF-P1	KIF2C	H1_KIF-P1	1	1	pbmc_1_clonotype1	3389	3504
ACTGATGGTGTTGGGA-1_1	pbmc_1	2889	1327	0.0408445829006577	clonotype1	TRB	TRBV7-6	4	4	0	1	-0.220527365035894	-0.137591882332832	G1	4	exp	7_LAG3	pbmc_1_clonotype1_3504	KIF-P1	KIF2C	H1_KIF-P1	1	1	pbmc_1_clonotype1	3389	3504
ACTGATGTCATGCTCC-1_1	pbmc_1	3355	1340	0.0515648286140089	clonotype1	TRB	TRBV7-6	4	4	3	1	-0.163960195296243	-0.103604595772184	G1	4	exp	7_LAG3	pbmc_1_clonotype1_3504	KIF-P1	KIF2C	H1_KIF-P1	1	1	pbmc_1_clonotype1	3389	3504
ACTGATGTCTCGATGA-1_1	pbmc_1	13710	3599	0.0361050328227571	clonotype1	TRB	TRBV7-6	1	1	9	3	0.0486596752285807	0.542086670438981	G2M	1	exp	8_MKI67	pbmc_1_clonotype1_3504	KIF-P1	KIF2C	H1_KIF-P1	1	1	pbmc_1_clonotype1	3389	3504
ACTGATGTCTGAAAGA-1_1	pbmc_1	17827	4014	0.0827396645537668	clonotype1	TRB	TRBV7-6	1	1	2	2	0.391673831394154	0.192278354046386	S	1	exp	8_MKI67	pbmc_1_clonotype1_3504	KIF-P1	KIF2C	H1_KIF-P1	1	1	pbmc_1_clonotype1	3389	3504
ACTGCTCAGCTCAACT-1_1	pbmc_1	4768	1705	0.0490771812080537	clonotype1	TRB	TRBV7-6	4	4	0	1	-0.204649393369956	-0.170859452536561	G1	4	exp	7_LAG3	pbmc_1_clonotype1_3504	KIF-P1	KIF2C	H1_KIF-P1	1	1	pbmc_1_clonotype1	3389	3504
ACTGCTCCAACTGCTA-1_1	pbmc_1	2851	1327	0.0673447913012978	clonotype1	TRB	TRBV7-6	5	5	2	2	0.348783336264353	0.311716549485222	S	5	exp	8_MKI67	pbmc_1_clonotype1_3504	KIF-P1	KIF2C	H1_KIF-P1	1	1	pbmc_1_clonotype1	3389	3504
ACTGCTCGTACTTAGC-1_1	pbmc_1	17603	4182	0.0410157359540987	clonotype1	TRB	TRBV7-6	1	1	2	2	0.127476039054845	0.579517258611141	G2M	1	exp	8_MKI67	pbmc_1_clonotype1_3504	KIF-P1	KIF2C	H1_KIF-P1	1	1	pbmc_1_clonotype1	3389	3504
ACTGCTCGTCACTGGC-1_1	pbmc_1	22849	4707	0.0375071119086174	clonotype1	TRB	TRBV7-6	1	1	2	2	0.0501402308337496	0.359181282937286	G2M	1	exp	8_MKI67	pbmc_1_clonotype1_3504	KIF-P1	KIF2C	H1_KIF-P1	1	1	pbmc_1_clonotype1	3389	3504
ACTGCTCTCATTTGGG-1_1	pbmc_1	31470	5396	0.0451858913250715	clonotype1	TRB	TRBV7-6	1	1	2	2	0.0438041612222204	0.417230279480943	G2M	1	exp	8_MKI67	pbmc_1_clonotype1_3504	KIF-P1	KIF2C	H1_KIF-P1	1	1	pbmc_1_clonotype1	3389	3504
ACTGTCCCAGGTGCCT-1_1	pbmc_1	17920	4035	0.0526227678571429	clonotype1	TRB	TRBV7-6	1	1	2	2	0.241150042941215	0.54802159139246	G2M	1	exp	8_MKI67	pbmc_1_clonotype1_3504	KIF-P1	KIF2C	H1_KIF-P1	1	1	pbmc_1_clonotype1	3389	3504
ACTGTCCCAGTGACAG-1_1	pbmc_1	27559	5140	0.0525055335824957	clonotype1	TRB	TRBV7-6	1	1	2	2	0.287990670477497	0.260211681091603	S	1	exp	8_MKI67	pbmc_1_clonotype1_3504	KIF-P1	KIF2C	H1_KIF-P1	1	1	pbmc_1_clonotype1	3389	3504
ACTGTCCGTAGGGTAC-1_1	pbmc_1	7911	2724	0.117810643407913	clonotype1	TRB	TRBV7-6	7	7	6	5	0.293123009714351	0.401496289034142	G2M	7	exp	9_NME1	pbmc_1_clonotype1_3504	KIF-P1	KIF2C	H1_KIF-P1	1	1	pbmc_1_clonotype1	3389	3504
ACTGTCCGTGGTACAG-1_1	pbmc_1	3147	1480	0.0638703527168732	clonotype1	TRB	TRBV7-6	2	2	0	3	-0.244395771396862	0.0675498408895789	G2M	2	exp	5_FGFBP2	pbmc_1_clonotype1_3504	KIF-P1	KIF2C	H1_KIF-P1	1	1	pbmc_1_clonotype1	3389	3504
ACTGTCCGTGGTGTAG-1_1	pbmc_1	21229	4312	0.0307127043195629	clonotype1	TRB	TRBV7-6	7	7	6	5	0.279323818738063	-0.0588795237364477	S	7	exp	9_NME1	pbmc_1_clonotype1_3504	KIF-P1	KIF2C	H1_KIF-P1	1	1	pbmc_1_clonotype1	3389	3504
ACTGTCCGTGTGGTTT-1_1	pbmc_1	12609	3373	0.0326750733602982	clonotype1	TRB	TRBV7-6	7	7	0	3	0.326318483255308	0.300801108609426	S	7	exp	9_NME1	pbmc_1_clonotype1_3504	KIF-P1	KIF2C	H1_KIF-P1	1	1	pbmc_1_clonotype1	3389	3504
ACTGTCCTCCAAAGTC-1_1	pbmc_1	14549	3663	0.0815176300776686	clonotype1	TRB	TRBV7-6	1	1	2	2	0.258364669988308	0.366878521547035	G2M	1	exp	8_MKI67	pbmc_1_clonotype1_3504	KIF-P1	KIF2C	H1_KIF-P1	1	1	pbmc_1_clonotype1	3389	3504
ACTTACTAGACATAAC-1_1	pbmc_1	29917	5396	0.0524116722933449	clonotype1	TRB	TRBV7-6	1	1	2	2	0.339716677709034	0.0259900516361308	S	1	exp	8_MKI67	pbmc_1_clonotype1_3504	KIF-P1	KIF2C	H1_KIF-P1	1	1	pbmc_1_clonotype1	3389	3504
ACTTACTAGGACAGAA-1_1	pbmc_1	21517	4565	0.0925314867314217	clonotype1	TRB	TRBV7-6	1	1	2	2	0.371052641155309	-0.0103006984404952	S	1	exp	8_MKI67	pbmc_1_clonotype1_3504	KIF-P1	KIF2C	H1_KIF-P1	1	1	pbmc_1_clonotype1	3389	3504
ACTTACTAGTACACCT-1_1	pbmc_1	12814	3488	0.105977836741064	clonotype1	TRB	TRBV7-6	1	1	2	2	0.320725335716101	0.234046743647999	S	1	exp	8_MKI67	pbmc_1_clonotype1_3504	KIF-P1	KIF2C	H1_KIF-P1	1	1	pbmc_1_clonotype1	3389	3504
ACTTACTCAGACAGGT-1_1	pbmc_1	18597	4179	0.0751196429531645	clonotype1	TRB	TRBV7-6	1	1	2	2	0.389472291015293	0.1134360373757	S	1	exp	8_MKI67	pbmc_1_clonotype1_3504	KIF-P1	KIF2C	H1_KIF-P1	1	1	pbmc_1_clonotype1	3389	3504
ACTTACTTCAACTCTT-1_1	pbmc_1	18823	4554	0.0332571853583382	clonotype1	TRB	TRBV7-6	1	1	2	2	0.490599391980078	0.118001377327361	S	1	exp	8_MKI67	pbmc_1_clonotype1_3504	KIF-P1	KIF2C	H1_KIF-P1	1	1	pbmc_1_clonotype1	3389	3504
ACTTACTTCACGGTTA-1_1	pbmc_1	11739	3202	0.0404634125564358	clonotype1	TRB	TRBV7-6	5	5	5	6	0.343385970007078	0.501737677344467	G2M	5	exp	8_MKI67	pbmc_1_clonotype1_3504	KIF-P1	KIF2C	H1_KIF-P1	1	1	pbmc_1_clonotype1	3389	3504
ACTTACTTCGTTTATC-1_1	pbmc_1	20643	4570	0.0636535387298358	clonotype1	TRB	TRBV7-6	1	1	2	2	0.194407677745671	0.196470450453983	G2M	1	exp	8_MKI67	pbmc_1_clonotype1_3504	KIF-P1	KIF2C	H1_KIF-P1	1	1	pbmc_1_clonotype1	3389	3504
ACTTACTTCTGTCAAG-1_1	pbmc_1	4933	1871	0.0776403811068315	clonotype1	TRB	TRBV7-6	4	4	0	1	-0.0379879363977484	-0.0906663039195683	G1	4	exp	7_LAG3	pbmc_1_clonotype1_3504	KIF-P1	KIF2C	H1_KIF-P1	1	1	pbmc_1_clonotype1	3389	3504
ACTTGTTCAAGTCTGT-1_1	pbmc_1	22698	4542	0.0404000352453961	clonotype1	TRB	TRBV7-6	5	5	5	6	0.398171478824275	0.375457476529985	S	5	exp	8_MKI67	pbmc_1_clonotype1_3504	KIF-P1	KIF2C	H1_KIF-P1	1	1	pbmc_1_clonotype1	3389	3504
ACTTGTTCACCGATAT-1_1	pbmc_1	18251	3986	0.0788449947948058	clonotype1	TRB	TRBV7-6	1	1	2	2	0.0934341719734145	0.502412028640828	G2M	1	exp	8_MKI67	pbmc_1_clonotype1_3504	KIF-P1	KIF2C	H1_KIF-P1	1	1	pbmc_1_clonotype1	3389	3504
ACTTGTTGTTTGTTTC-1_1	pbmc_1	2137	1044	0.144127281235377	clonotype1	TRB	TRBV7-6	5	5	5	6	-0.064265386954523	0.665424441385238	G2M	5	exp	8_MKI67	pbmc_1_clonotype1_3504	KIF-P1	KIF2C	H1_KIF-P1	1	1	pbmc_1_clonotype1	3389	3504
ACTTGTTTCCATGAGT-1_1	pbmc_1	19421	4116	0.0288862571443283	clonotype1	TRB	TRBV7-6	7	7	6	5	0.339628469040173	0.0708884443272431	S	7	exp	9_NME1	pbmc_1_clonotype1_3504	KIF-P1	KIF2C	H1_KIF-P1	1	1	pbmc_1_clonotype1	3389	3504
ACTTGTTTCGGAATCT-1_1	pbmc_1	2205	1016	0.0834467120181406	clonotype1	TRB	TRBV7-6	2	2	0	3	0.119354996957212	0.0520110617142777	S	2	exp	5_FGFBP2	pbmc_1_clonotype1_3504	KIF-P1	KIF2C	H1_KIF-P1	1	1	pbmc_1_clonotype1	3389	3504
ACTTGTTTCGTTTAGG-1_1	pbmc_1	4540	1779	0.0722466960352423	clonotype1	TRB	TRBV7-6	4	4	3	1	-0.224233411407545	-0.271750571415461	G1	4	exp	7_LAG3	pbmc_1_clonotype1_3504	KIF-P1	KIF2C	H1_KIF-P1	1	1	pbmc_1_clonotype1	3389	3504
ACTTGTTTCTTTAGGG-1_1	pbmc_1	10175	2783	0.0566093366093366	clonotype1	TRB	TRBV7-6	10	10	9	5	0.129588024812105	-0.117508983460418	S	10	exp	9_NME1	pbmc_1_clonotype1_3504	KIF-P1	KIF2C	H1_KIF-P1	1	1	pbmc_1_clonotype1	3389	3504
ACTTTCAAGCGGATCA-1_1	pbmc_1	7339	2476	0.0671753644910751	clonotype1	TRB	TRBV7-6	1	1	2	2	-0.170255535066616	0.825136973094431	G2M	1	exp	8_MKI67	pbmc_1_clonotype1_3504	KIF-P1	KIF2C	H1_KIF-P1	1	1	pbmc_1_clonotype1	3389	3504
ACTTTCAAGTTGAGTA-1_1	pbmc_1	8951	2613	0.0820020109484974	clonotype1	TRB	TRBV7-6	4	4	0	1	-0.203586808064543	-0.246900100671239	G1	4	exp	7_LAG3	pbmc_1_clonotype1_3504	KIF-P1	KIF2C	H1_KIF-P1	1	1	pbmc_1_clonotype1	3389	3504
ACTTTCACATAGACTC-1_1	pbmc_1	19081	4517	0.0799224359310309	clonotype1	TRB	TRBV7-6	1	1	2	2	0.401295560866744	0.340692643948573	S	1	exp	8_MKI67	pbmc_1_clonotype1_3504	KIF-P1	KIF2C	H1_KIF-P1	1	1	pbmc_1_clonotype1	3389	3504
ACTTTCAGTAACGTTC-1_1	pbmc_1	16267	4013	0.103952787852708	clonotype1	TRB	TRBV7-6	1	1	2	2	0.199246281740137	0.0857829484710462	S	1	exp	8_MKI67	pbmc_1_clonotype1_3504	KIF-P1	KIF2C	H1_KIF-P1	1	1	pbmc_1_clonotype1	3389	3504
ACTTTCAGTTTCGCTC-1_1	pbmc_1	15557	3658	0.0349681815260012	clonotype1	TRB	TRBV7-6	7	7	6	5	0.335465225346143	-0.117039813077072	S	7	exp	9_NME1	pbmc_1_clonotype1_3504	KIF-P1	KIF2C	H1_KIF-P1	1	1	pbmc_1_clonotype1	3389	3504
AGAATAGAGAGGTACC-1_1	pbmc_1	7530	2449	0.0856573705179283	clonotype1	TRB	TRBV7-6	4	4	0	3	0.149988222606607	0.095526554250741	S	4	exp	7_LAG3	pbmc_1_clonotype1_3504	KIF-P1	KIF2C	H1_KIF-P1	1	1	pbmc_1_clonotype1	3389	3504
AGAATAGAGTAGGCCA-1_1	pbmc_1	18282	3906	0.0603872661634395	clonotype1	TRB	TRBV7-6	7	7	6	5	0.23221945133141	0.183268524347303	S	7	exp	9_NME1	pbmc_1_clonotype1_3504	KIF-P1	KIF2C	H1_KIF-P1	1	1	pbmc_1_clonotype1	3389	3504
AGAATAGCAGAGCCAA-1_1	pbmc_1	4296	1607	0.0812383612662942	clonotype1	TRB	TRBV7-6	4	4	0	1	-0.116575783665565	-0.12798531007884	G1	4	exp	7_LAG3	pbmc_1_clonotype1_3504	KIF-P1	KIF2C	H1_KIF-P1	1	1	pbmc_1_clonotype1	3389	3504
AGAATAGGTCAAAGCG-1_1	pbmc_1	11709	3187	0.0625160133230848	clonotype1	TRB	TRBV7-6	10	10	2	5	0.169205400492537	0.299011865105155	G2M	10	exp	9_NME1	pbmc_1_clonotype1_3504	KIF-P1	KIF2C	H1_KIF-P1	1	1	pbmc_1_clonotype1	3389	3504
AGAATAGTCTCTAAGG-1_1	pbmc_1	3348	1427	0.0567502986857826	clonotype1	TRB	TRBV7-6	1	1	2	2	-0.20967058773697	-0.026157834905375	G1	1	exp	8_MKI67	pbmc_1_clonotype1_3504	KIF-P1	KIF2C	H1_KIF-P1	1	1	pbmc_1_clonotype1	3389	3504
AGACGTTAGATCTGCT-1_1	pbmc_1	21568	4258	0.048683234421365	clonotype1	TRB	TRBV7-6	7	7	6	5	0.335203750618925	0.0754321256093141	S	7	exp	9_NME1	pbmc_1_clonotype1_3504	KIF-P1	KIF2C	H1_KIF-P1	1	1	pbmc_1_clonotype1	3389	3504
AGACGTTAGTACGCCC-1_1	pbmc_1	15887	3719	0.0567759803613017	clonotype1	TRB	TRBV7-6	7	7	6	5	0.180617996631632	0.183928035076026	G2M	7	exp	9_NME1	pbmc_1_clonotype1_3504	KIF-P1	KIF2C	H1_KIF-P1	1	1	pbmc_1_clonotype1	3389	3504
AGACGTTCAGGAATCG-1_1	pbmc_1	10813	2951	0.00147970036067696	clonotype1	TRB	TRBV7-6	1	1	2	2	0.0174367813604157	0.357417915902921	G2M	1	exp	8_MKI67	pbmc_1_clonotype1_3504	KIF-P1	KIF2C	H1_KIF-P1	1	1	pbmc_1_clonotype1	3389	3504
AGACGTTCATGAAGTA-1_1	pbmc_1	3015	1312	0.0590381426202322	clonotype1	TRB	TRBV7-6	4	4	3	1	-0.152989225231506	-0.150722758421416	G1	4	exp	7_LAG3	pbmc_1_clonotype1_3504	KIF-P1	KIF2C	H1_KIF-P1	1	1	pbmc_1_clonotype1	3389	3504
AGACGTTGTGACGGTA-1_1	pbmc_1	12595	3065	0.0393807066296149	clonotype1	TRB	TRBV7-6	7	7	6	5	0.30959810757618	0.0664768510725401	S	7	exp	9_NME1	pbmc_1_clonotype1_3504	KIF-P1	KIF2C	H1_KIF-P1	1	1	pbmc_1_clonotype1	3389	3504
AGACGTTTCCGGCACA-1_1	pbmc_1	16076	3719	0.0228290619557104	clonotype1	TRB	TRBV7-6	5	5	5	6	0.561851022054678	0.607703687775383	G2M	5	exp	8_MKI67	pbmc_1_clonotype1_3504	KIF-P1	KIF2C	H1_KIF-P1	1	1	pbmc_1_clonotype1	3389	3504
AGACGTTTCTGCAAGT-1_1	pbmc_1	30649	5000	0.0355313387059937	clonotype1	TRB	TRBV7-6	1	1	2	2	0.165538136595454	0.571905609679061	G2M	1	exp	8_MKI67	pbmc_1_clonotype1_3504	KIF-P1	KIF2C	H1_KIF-P1	1	1	pbmc_1_clonotype1	3389	3504
AGAGCGAAGAGGGCTT-1_1	pbmc_1	10606	2869	0.0388459362624929	clonotype1	TRB	TRBV7-6	5	5	5	6	0.450800802141964	-0.0764603490544494	S	5	exp	8_MKI67	pbmc_1_clonotype1_3504	KIF-P1	KIF2C	H1_KIF-P1	1	1	pbmc_1_clonotype1	3389	3504
AGAGCGACAAAGCGGT-1_1	pbmc_1	10870	3140	0.0459981600735971	clonotype1	TRB	TRBV7-6	1	1	2	2	0.45041506220544	0.0532879660408742	S	1	exp	8_MKI67	pbmc_1_clonotype1_3504	KIF-P1	KIF2C	H1_KIF-P1	1	1	pbmc_1_clonotype1	3389	3504
AGAGCGACAGGCAGTA-1_1	pbmc_1	9966	2864	0.037828617298816	clonotype1	TRB	TRBV7-6	5	5	5	6	0.293719908134904	0.259711883328563	S	5	exp	8_MKI67	pbmc_1_clonotype1_3504	KIF-P1	KIF2C	H1_KIF-P1	1	1	pbmc_1_clonotype1	3389	3504
AGAGCGACATGCATGT-1_1	pbmc_1	7301	2174	0.0517737296260786	clonotype1	TRB	TRBV7-6	5	5	5	6	0.427839329300966	0.0501204886184704	S	5	exp	8_MKI67	pbmc_1_clonotype1_3504	KIF-P1	KIF2C	H1_KIF-P1	1	1	pbmc_1_clonotype1	3389	3504
AGAGCGAGTCTGGAGA-1_1	pbmc_1	12101	3117	0.0347078753821998	clonotype1	TRB	TRBV7-6	4	4	0	1	0.229906622004283	0.487191427781609	G2M	4	exp	7_LAG3	pbmc_1_clonotype1_3504	KIF-P1	KIF2C	H1_KIF-P1	1	1	pbmc_1_clonotype1	3389	3504
AGAGCGATCCCTTGCA-1_1	pbmc_1	3253	1311	0.0780817706732247	clonotype1	TRB	TRBV7-6	4	4	0	1	-0.113211461200551	-0.206597479492475	G1	4	exp	7_LAG3	pbmc_1_clonotype1_3504	KIF-P1	KIF2C	H1_KIF-P1	1	1	pbmc_1_clonotype1	3389	3504
AGAGCGATCGCCTGTT-1_1	pbmc_1	6880	2234	0.0546511627906977	clonotype1	TRB	TRBV7-6	5	5	5	6	0.25222769807218	0.691882102598487	G2M	5	exp	8_MKI67	pbmc_1_clonotype1_3504	KIF-P1	KIF2C	H1_KIF-P1	1	1	pbmc_1_clonotype1	3389	3504
AGAGCGATCTGGCGTG-1_1	pbmc_1	5821	2108	0.0415736127813091	clonotype1	TRB	TRBV7-6	5	5	5	6	0.124786318605521	0.816395076143536	G2M	5	exp	8_MKI67	pbmc_1_clonotype1_3504	KIF-P1	KIF2C	H1_KIF-P1	1	1	pbmc_1_clonotype1	3389	3504
AGAGCTTCAGGTGGAT-1_1	pbmc_1	2384	1078	0.0700503355704698	clonotype1	TRB	TRBV7-6	6	6	3	1	-0.103005398432275	-0.13558212654498	G1	6	exp	6_FCGR3A	pbmc_1_clonotype1_3504	KIF-P1	KIF2C	H1_KIF-P1	1	1	pbmc_1_clonotype1	3389	3504
AGAGCTTTCAGTTCGA-1_1	pbmc_1	18248	4016	0.0700350723366944	clonotype1	TRB	TRBV7-6	1	1	2	2	0.224059394525141	-0.0596176082422071	S	1	exp	8_MKI67	pbmc_1_clonotype1_3504	KIF-P1	KIF2C	H1_KIF-P1	1	1	pbmc_1_clonotype1	3389	3504
AGAGTGGCAGGTCTCG-1_1	pbmc_1	6831	2273	0.0729029424681599	clonotype1	TRB	TRBV7-6	5	5	5	6	0.0757498015995154	0.51205546222754	G2M	5	exp	8_MKI67	pbmc_1_clonotype1_3504	KIF-P1	KIF2C	H1_KIF-P1	1	1	pbmc_1_clonotype1	3389	3504
AGAGTGGGTTAGTGGG-1_1	pbmc_1	18261	4011	0.0481901319752478	clonotype1	TRB	TRBV7-6	1	1	2	2	0.318579709183884	0.0915155514876367	S	1	exp	8_MKI67	pbmc_1_clonotype1_3504	KIF-P1	KIF2C	H1_KIF-P1	1	1	pbmc_1_clonotype1	3389	3504
AGAGTGGTCGATAGAA-1_1	pbmc_1	3918	1455	0.0324144971924451	clonotype1	TRB	TRBV7-6	6	6	3	1	-0.136215206564811	-0.177903549031015	G1	6	exp	6_FCGR3A	pbmc_1_clonotype1_3504	KIF-P1	KIF2C	H1_KIF-P1	1	1	pbmc_1_clonotype1	3389	3504
AGATCTGAGGTAGCCA-1_1	pbmc_1	35784	5387	0.04940755644981	clonotype1	TRB	TRBV7-6	1	1	2	2	0.212909491242491	0.437132609092788	G2M	1	exp	8_MKI67	pbmc_1_clonotype1_3504	KIF-P1	KIF2C	H1_KIF-P1	1	1	pbmc_1_clonotype1	3389	3504
AGATCTGCAAGGGTCA-1_1	pbmc_1	12834	3264	0.050958391771856	clonotype1	TRB	TRBV7-6	5	5	5	6	0.40987335091618	0.0783428215923113	S	5	exp	8_MKI67	pbmc_1_clonotype1_3504	KIF-P1	KIF2C	H1_KIF-P1	1	1	pbmc_1_clonotype1	3389	3504
AGATTGCAGATGTCGG-1_1	pbmc_1	8002	2570	0.0469882529367658	clonotype1	TRB	TRBV7-6	5	5	5	6	0.284558423089481	0.248957362675915	S	5	exp	8_MKI67	pbmc_1_clonotype1_3504	KIF-P1	KIF2C	H1_KIF-P1	1	1	pbmc_1_clonotype1	3389	3504
AGATTGCAGGAATTAC-1_1	pbmc_1	11798	3167	0.0719613493812511	clonotype1	TRB	TRBV7-6	1	1	2	2	0.264418290792154	0.0214047996582484	S	1	exp	8_MKI67	pbmc_1_clonotype1_3504	KIF-P1	KIF2C	H1_KIF-P1	1	1	pbmc_1_clonotype1	3389	3504
AGATTGCCAAATCCGT-1_1	pbmc_1	8148	2529	0.0465144820814924	clonotype1	TRB	TRBV7-6	5	5	0	6	0.482031829642456	0.109551470005849	S	5	exp	8_MKI67	pbmc_1_clonotype1_3504	KIF-P1	KIF2C	H1_KIF-P1	1	1	pbmc_1_clonotype1	3389	3504
AGATTGCCAATAGAGT-1_1	pbmc_1	18407	3855	0.0312924430923018	clonotype1	TRB	TRBV7-6	7	7	6	5	0.141371928570271	-0.191023759447907	S	7	exp	9_NME1	pbmc_1_clonotype1_3504	KIF-P1	KIF2C	H1_KIF-P1	1	1	pbmc_1_clonotype1	3389	3504
AGATTGCCACTCGACG-1_1	pbmc_1	1032	625	0.0562015503875969	clonotype1	TRB	TRBV7-6	6	6	3	1	-0.160483582170011	-0.163511618037977	G1	6	exp	6_FCGR3A	pbmc_1_clonotype1_3504	KIF-P1	KIF2C	H1_KIF-P1	1	1	pbmc_1_clonotype1	3389	3504
AGATTGCGTACGCTGC-1_1	pbmc_1	14113	3425	0.040813434422164	clonotype1	TRB	TRBV7-6	7	7	6	5	0.218932596464559	-0.0392968123787396	S	7	exp	9_NME1	pbmc_1_clonotype1_3504	KIF-P1	KIF2C	H1_KIF-P1	1	1	pbmc_1_clonotype1	3389	3504
AGATTGCGTAGGCTGA-1_1	pbmc_1	25370	4568	0.0348443042964131	clonotype1	TRB	TRBV7-6	2	2	0	3	0.289402121693344	0.371137385851016	G2M	2	exp	5_FGFBP2	pbmc_1_clonotype1_3504	KIF-P1	KIF2C	H1_KIF-P1	1	1	pbmc_1_clonotype1	3389	3504
AGATTGCGTTACGCGC-1_1	pbmc_1	2621	1128	0.0362457077451354	clonotype1	TRB	TRBV7-6	6	6	3	1	-0.188592077674666	-0.121890536110065	G1	6	exp	6_FCGR3A	pbmc_1_clonotype1_3504	KIF-P1	KIF2C	H1_KIF-P1	1	1	pbmc_1_clonotype1	3389	3504
AGATTGCGTTCTGGTA-1_1	pbmc_1	42279	5787	0.0373234939331583	clonotype1	TRB	TRBV7-6	7	7	6	5	0.384479672807272	0.202961805890692	S	7	exp	9_NME1	pbmc_1_clonotype1_3504	KIF-P1	KIF2C	H1_KIF-P1	1	1	pbmc_1_clonotype1	3389	3504
AGATTGCTCCTAGAAC-1_1	pbmc_1	17274	4059	0.0574852379298368	clonotype1	TRB	TRBV7-6	1	1	0	3	0.0661143744912612	-0.0441136208196475	S	1	exp	8_MKI67	pbmc_1_clonotype1_3504	KIF-P1	KIF2C	H1_KIF-P1	1	1	pbmc_1_clonotype1	3389	3504
AGATTGCTCCTGCTTG-1_1	pbmc_1	9037	2744	0.100807790195861	clonotype1	TRB	TRBV7-6	1	1	2	2	0.0393917455490258	0.170155327328167	G2M	1	exp	8_MKI67	pbmc_1_clonotype1_3504	KIF-P1	KIF2C	H1_KIF-P1	1	1	pbmc_1_clonotype1	3389	3504
AGATTGCTCCTTAATC-1_1	pbmc_1	8543	2760	0.0357017441179913	clonotype1	TRB	TRBV7-6	5	5	5	6	0.470481232919021	0.357274633117765	S	5	exp	8_MKI67	pbmc_1_clonotype1_3504	KIF-P1	KIF2C	H1_KIF-P1	1	1	pbmc_1_clonotype1	3389	3504
AGATTGCTCGGACAAG-1_1	pbmc_1	11048	3005	0.0328566256335988	clonotype1	TRB	TRBV7-6	7	7	6	5	0.344196880933216	-0.042250497938933	S	7	exp	9_NME1	pbmc_1_clonotype1_3504	KIF-P1	KIF2C	H1_KIF-P1	1	1	pbmc_1_clonotype1	3389	3504
AGCAGCCAGAGCTGCA-1_1	pbmc_1	4510	1760	0.0851441241685144	clonotype1	TRB	TRBV7-6	4	4	0	1	0.0623338361318927	-0.137118326897956	S	4	exp	7_LAG3	pbmc_1_clonotype1_3504	KIF-P1	KIF2C	H1_KIF-P1	1	1	pbmc_1_clonotype1	3389	3504
AGCAGCCAGAGTCTGG-1_1	pbmc_1	6939	2290	0.0538982562328866	clonotype1	TRB	TRBV7-6	4	4	3	1	-0.194239379267192	-0.219077907334206	G1	4	exp	7_LAG3	pbmc_1_clonotype1_3504	KIF-P1	KIF2C	H1_KIF-P1	1	1	pbmc_1_clonotype1	3389	3504
AGCAGCCCAAACCCAT-1_1	pbmc_1	37747	5588	0.0507590007152886	clonotype1	TRB	TRBV7-6	0	0	1	0	0.250806711122032	0.0913730282851071	S	0	exp	4_CMC1	pbmc_1_clonotype1_3504	KIF-P1	KIF2C	H1_KIF-P1	1	1	pbmc_1_clonotype1	3389	3504
AGCAGCCCAAGAGGCT-1_1	pbmc_1	19280	4216	0.0385892116182573	clonotype1	TRB	TRBV7-6	7	7	6	5	0.29978731094631	0.0206140111079409	S	7	exp	9_NME1	pbmc_1_clonotype1_3504	KIF-P1	KIF2C	H1_KIF-P1	1	1	pbmc_1_clonotype1	3389	3504
AGCAGCCCACGTAAGG-1_1	pbmc_1	2935	1230	0.116865417376491	clonotype1	TRB	TRBV7-6	4	4	0	1	0.446723472089115	-0.0174409685079994	S	4	exp	7_LAG3	pbmc_1_clonotype1_3504	KIF-P1	KIF2C	H1_KIF-P1	1	1	pbmc_1_clonotype1	3389	3504
AGCAGCCCAGGTGCCT-1_1	pbmc_1	2260	1132	0.0606194690265487	clonotype1	TRB	TRBV7-6	6	6	3	1	-0.157600678763843	-0.220183573723382	G1	6	exp	6_FCGR3A	pbmc_1_clonotype1_3504	KIF-P1	KIF2C	H1_KIF-P1	1	1	pbmc_1_clonotype1	3389	3504
AGCAGCCCATGGATGG-1_1	pbmc_1	3062	1272	0.0365774003919007	clonotype1	TRB	TRBV7-6	4	4	3	1	-0.204121825471432	-0.0851666749525697	G1	4	exp	7_LAG3	pbmc_1_clonotype1_3504	KIF-P1	KIF2C	H1_KIF-P1	1	1	pbmc_1_clonotype1	3389	3504
AGCAGCCGTACTTCTT-1_1	pbmc_1	16462	3766	0.0420969505527882	clonotype1	TRB	TRBV7-6	7	7	6	5	0.431664904807371	0.107644523216777	S	7	exp	9_NME1	pbmc_1_clonotype1_3504	KIF-P1	KIF2C	H1_KIF-P1	1	1	pbmc_1_clonotype1	3389	3504
AGCAGCCGTCTCCCTA-1_1	pbmc_1	19848	4112	0.0406590084643289	clonotype1	TRB	TRBV7-6	1	1	2	2	0.125470237072556	0.467432028627526	G2M	1	exp	8_MKI67	pbmc_1_clonotype1_3504	KIF-P1	KIF2C	H1_KIF-P1	1	1	pbmc_1_clonotype1	3389	3504
AGCATACAGACGCACA-1_1	pbmc_1	9544	2620	0.0465213746856664	clonotype1	TRB	TRBV7-6	4	4	0	1	0.365037410902241	-0.0628006020673502	S	4	exp	7_LAG3	pbmc_1_clonotype1_3504	KIF-P1	KIF2C	H1_KIF-P1	1	1	pbmc_1_clonotype1	3389	3504
AGCATACAGCTAAACA-1_1	pbmc_1	17340	3974	0.0465974625144175	clonotype1	TRB	TRBV7-6	1	1	2	2	0.410377516801813	0.17403705083026	S	1	exp	8_MKI67	pbmc_1_clonotype1_3504	KIF-P1	KIF2C	H1_KIF-P1	1	1	pbmc_1_clonotype1	3389	3504
AGCATACCACGTCAGC-1_1	pbmc_1	31865	5215	0.0520006276478895	clonotype1	TRB	TRBV7-6	1	1	2	2	0.137100179827088	0.428660262602591	G2M	1	exp	8_MKI67	pbmc_1_clonotype1_3504	KIF-P1	KIF2C	H1_KIF-P1	1	1	pbmc_1_clonotype1	3389	3504
AGCATACGTAAATGAC-1_1	pbmc_1	4563	1806	0.0433925049309665	clonotype1	TRB	TRBV7-6	4	4	3	1	-0.214452885692483	-0.0948500493382109	G1	4	exp	7_LAG3	pbmc_1_clonotype1_3504	KIF-P1	KIF2C	H1_KIF-P1	1	1	pbmc_1_clonotype1	3389	3504
AGCATACGTACCCAAT-1_1	pbmc_1	8161	2410	0.0254870726626639	clonotype1	TRB	TRBV7-6	2	2	0	3	0.0462404139292744	0.226293623043841	G2M	2	exp	5_FGFBP2	pbmc_1_clonotype1_3504	KIF-P1	KIF2C	H1_KIF-P1	1	1	pbmc_1_clonotype1	3389	3504
AGCATACGTTCTCATT-1_1	pbmc_1	9940	2922	0.0633802816901408	clonotype1	TRB	TRBV7-6	2	2	2	2	-0.00925751367809446	0.339168514775708	G2M	2	exp	5_FGFBP2	pbmc_1_clonotype1_3504	KIF-P1	KIF2C	H1_KIF-P1	1	1	pbmc_1_clonotype1	3389	3504
AGCATACGTTTGGGCC-1_1	pbmc_1	21362	4312	0.043254376930999	clonotype1	TRB	TRBV7-6	1	1	2	2	0.223158377484589	0.516898085129129	G2M	1	exp	8_MKI67	pbmc_1_clonotype1_3504	KIF-P1	KIF2C	H1_KIF-P1	1	1	pbmc_1_clonotype1	3389	3504
AGCATACTCCTATTCA-1_1	pbmc_1	8428	2695	0.0851922164214523	clonotype1	TRB	TRBV7-6	1	1	2	2	0.376799430527361	-0.0289994493030003	S	1	exp	8_MKI67	pbmc_1_clonotype1_3504	KIF-P1	KIF2C	H1_KIF-P1	1	1	pbmc_1_clonotype1	3389	3504
AGCATACTCCTTTCGG-1_1	pbmc_1	21784	4546	0.0673889092912229	clonotype1	TRB	TRBV7-6	1	1	2	2	0.149926026508171	0.407658864825768	G2M	1	exp	8_MKI67	pbmc_1_clonotype1_3504	KIF-P1	KIF2C	H1_KIF-P1	1	1	pbmc_1_clonotype1	3389	3504
AGCCTAAAGGCAAAGA-1_1	pbmc_1	7463	2651	0.0486399571218009	clonotype1	TRB	TRBV7-6	1	1	2	2	0.459061865714115	0.247933961617676	S	1	exp	8_MKI67	pbmc_1_clonotype1_3504	KIF-P1	KIF2C	H1_KIF-P1	1	1	pbmc_1_clonotype1	3389	3504
AGCCTAACAAGCTGTT-1_1	pbmc_1	12205	3246	0.0483408439164277	clonotype1	TRB	TRBV7-6	10	10	9	5	0.0660848604489642	0.0943266164525322	G2M	10	exp	9_NME1	pbmc_1_clonotype1_3504	KIF-P1	KIF2C	H1_KIF-P1	1	1	pbmc_1_clonotype1	3389	3504
AGCCTAACAGCCACCA-1_1	pbmc_1	17234	3836	0.0461877683648602	clonotype1	TRB	TRBV7-6	7	7	6	5	0.182110651921789	0.218319869179403	G2M	7	exp	9_NME1	pbmc_1_clonotype1_3504	KIF-P1	KIF2C	H1_KIF-P1	1	1	pbmc_1_clonotype1	3389	3504
AGCCTAAGTAAGTAGT-1_1	pbmc_1	12241	3287	0.0974593578955968	clonotype1	TRB	TRBV7-6	1	1	2	2	0.0484182413083659	0.807594859023796	G2M	1	exp	8_MKI67	pbmc_1_clonotype1_3504	KIF-P1	KIF2C	H1_KIF-P1	1	1	pbmc_1_clonotype1	3389	3504
AGCCTAAGTAGCTAAA-1_1	pbmc_1	10347	2920	0.0318933024064946	clonotype1	TRB	TRBV7-6	5	5	5	6	0.333270011953206	0.104609234370538	S	5	exp	8_MKI67	pbmc_1_clonotype1_3504	KIF-P1	KIF2C	H1_KIF-P1	1	1	pbmc_1_clonotype1	3389	3504
AGCCTAAGTGCAACGA-1_1	pbmc_1	14816	3875	0.0035097192224622	clonotype1	TRB	TRBV7-6	1	1	2	2	0.292996148931399	-0.04210111137036	S	1	exp	8_MKI67	pbmc_1_clonotype1_3504	KIF-P1	KIF2C	H1_KIF-P1	1	1	pbmc_1_clonotype1	3389	3504
AGCCTAAGTGCCTGGT-1_1	pbmc_1	27024	5069	0.0410375962107756	clonotype1	TRB	TRBV7-6	1	1	2	2	0.277141564421015	0.284058763443113	G2M	1	exp	8_MKI67	pbmc_1_clonotype1_3504	KIF-P1	KIF2C	H1_KIF-P1	1	1	pbmc_1_clonotype1	3389	3504
AGCCTAATCATGGTCA-1_1	pbmc_1	25643	4982	0.057988534882814	clonotype1	TRB	TRBV7-6	5	5	6	6	0.492919762359296	0.280040184055206	S	5	exp	8_MKI67	pbmc_1_clonotype1_3504	KIF-P1	KIF2C	H1_KIF-P1	1	1	pbmc_1_clonotype1	3389	3504
AGCCTAATCCTCATTA-1_1	pbmc_1	11843	3214	0.0473697542852318	clonotype1	TRB	TRBV7-6	5	5	5	6	0.435959499204116	0.0549189579782966	S	5	exp	8_MKI67	pbmc_1_clonotype1_3504	KIF-P1	KIF2C	H1_KIF-P1	1	1	pbmc_1_clonotype1	3389	3504
AGCCTAATCGCAGGCT-1_1	pbmc_1	14997	3596	0.0388077615523105	clonotype1	TRB	TRBV7-6	5	5	5	6	0.344229590235883	-0.0390950531971828	S	5	exp	8_MKI67	pbmc_1_clonotype1_3504	KIF-P1	KIF2C	H1_KIF-P1	1	1	pbmc_1_clonotype1	3389	3504
AGCCTAATCGCCAGCA-1_1	pbmc_1	16439	3595	0.0962953950970254	clonotype1	TRB	TRBV7-6	10	10	9	5	0.188726908545024	0.0993827475547001	S	10	exp	9_NME1	pbmc_1_clonotype1_3504	KIF-P1	KIF2C	H1_KIF-P1	1	1	pbmc_1_clonotype1	3389	3504
AGCGGTCCAATGAAAC-1_1	pbmc_1	28832	5147	0.0498404550499445	clonotype1	TRB	TRBV7-6	1	1	2	2	0.166174591772502	0.380512216681438	G2M	1	exp	8_MKI67	pbmc_1_clonotype1_3504	KIF-P1	KIF2C	H1_KIF-P1	1	1	pbmc_1_clonotype1	3389	3504
AGCGGTCCAGGATCGA-1_1	pbmc_1	40246	5558	0.0417681260249466	clonotype1	TRB	TRBV7-6	1	1	2	2	0.36591662247777	0.0827795370886223	S	1	exp	8_MKI67	pbmc_1_clonotype1_3504	KIF-P1	KIF2C	H1_KIF-P1	1	1	pbmc_1_clonotype1	3389	3504
AGCGGTCGTTGTGGCC-1_1	pbmc_1	1962	824	0.0484199796126402	clonotype1	TRB	TRBV7-6	6	6	3	1	-0.148183314399886	-0.0929759441556695	G1	6	exp	6_FCGR3A	pbmc_1_clonotype1_3504	KIF-P1	KIF2C	H1_KIF-P1	1	1	pbmc_1_clonotype1	3389	3504
AGCGGTCTCATGTGGT-1_1	pbmc_1	6772	2295	0.047105729474306	clonotype1	TRB	TRBV7-6	5	5	5	6	0.298494734828222	0.470361344528462	G2M	5	exp	8_MKI67	pbmc_1_clonotype1_3504	KIF-P1	KIF2C	H1_KIF-P1	1	1	pbmc_1_clonotype1	3389	3504
AGCGGTCTCGTTACGA-1_1	pbmc_1	14582	3598	0.0267453024276505	clonotype1	TRB	TRBV7-6	7	7	6	5	0.411481497386682	-0.0336090489317631	S	7	exp	9_NME1	pbmc_1_clonotype1_3504	KIF-P1	KIF2C	H1_KIF-P1	1	1	pbmc_1_clonotype1	3389	3504
AGCGGTCTCTACTATC-1_1	pbmc_1	16687	3830	0.0417690417690418	clonotype1	TRB	TRBV7-6	1	1	2	2	0.330833545269303	-0.0220176206154185	S	1	exp	8_MKI67	pbmc_1_clonotype1_3504	KIF-P1	KIF2C	H1_KIF-P1	1	1	pbmc_1_clonotype1	3389	3504
AGCGTATAGAAGATTC-1_1	pbmc_1	24368	4901	0.0764527248850952	clonotype1	TRB	TRBV7-6	1	1	2	2	0.165804122107938	0.231544368357303	G2M	1	exp	8_MKI67	pbmc_1_clonotype1_3504	KIF-P1	KIF2C	H1_KIF-P1	1	1	pbmc_1_clonotype1	3389	3504
AGCGTATAGCTAAACA-1_1	pbmc_1	20049	4527	0.0551149683275974	clonotype1	TRB	TRBV7-6	1	1	2	2	0.314374897118157	0.150904575745009	S	1	exp	8_MKI67	pbmc_1_clonotype1_3504	KIF-P1	KIF2C	H1_KIF-P1	1	1	pbmc_1_clonotype1	3389	3504
AGCGTATCAGGAACGT-1_1	pbmc_1	10482	2802	0.0967372638809388	clonotype1	TRB	TRBV7-6	5	5	5	6	0.359826896760737	0.217145577241385	S	5	exp	8_MKI67	pbmc_1_clonotype1_3504	KIF-P1	KIF2C	H1_KIF-P1	1	1	pbmc_1_clonotype1	3389	3504
AGCGTATGTATAAACG-1_1	pbmc_1	7988	2477	0.0421882824236355	clonotype1	TRB	TRBV7-6	7	7	6	5	0.138379092482782	0.254035700687293	G2M	7	exp	9_NME1	pbmc_1_clonotype1_3504	KIF-P1	KIF2C	H1_KIF-P1	1	1	pbmc_1_clonotype1	3389	3504
AGCGTATGTTCCAACA-1_1	pbmc_1	5358	1993	0.034341172079134	clonotype1	TRB	TRBV7-6	5	5	5	6	0.170111449945655	0.204443543497224	G2M	5	exp	8_MKI67	pbmc_1_clonotype1_3504	KIF-P1	KIF2C	H1_KIF-P1	1	1	pbmc_1_clonotype1	3389	3504
AGCGTATTCCTTCAAT-1_1	pbmc_1	26018	4801	0.0534245522330694	clonotype1	TRB	TRBV7-6	1	1	2	2	0.156870085799386	0.658221676048779	G2M	1	exp	8_MKI67	pbmc_1_clonotype1_3504	KIF-P1	KIF2C	H1_KIF-P1	1	1	pbmc_1_clonotype1	3389	3504
AGCGTCGAGCCACGCT-1_1	pbmc_1	2543	1257	0.110499410145497	clonotype1	TRB	TRBV7-6	7	7	6	5	0.371811699560405	-0.051361752358985	S	7	exp	9_NME1	pbmc_1_clonotype1_3504	KIF-P1	KIF2C	H1_KIF-P1	1	1	pbmc_1_clonotype1	3389	3504
AGCGTCGCAGATAATG-1_1	pbmc_1	3931	1567	0.048842533706436	clonotype1	TRB	TRBV7-6	1	1	2	2	-0.0679212604469747	0.285044650996057	G2M	1	exp	8_MKI67	pbmc_1_clonotype1_3504	KIF-P1	KIF2C	H1_KIF-P1	1	1	pbmc_1_clonotype1	3389	3504
AGCGTCGCATGCAATC-1_1	pbmc_1	5657	2009	0.0411879087855754	clonotype1	TRB	TRBV7-6	5	5	5	6	0.40770825882096	0.314998774279676	S	5	exp	8_MKI67	pbmc_1_clonotype1_3504	KIF-P1	KIF2C	H1_KIF-P1	1	1	pbmc_1_clonotype1	3389	3504
AGCGTCGTCAATAAGG-1_1	pbmc_1	2569	1154	0.0229661346827559	clonotype1	TRB	TRBV7-6	2	2	0	3	-0.125250996729962	0.100710625067159	G2M	2	exp	5_FGFBP2	pbmc_1_clonotype1_3504	KIF-P1	KIF2C	H1_KIF-P1	1	1	pbmc_1_clonotype1	3389	3504
AGCTCCTCAATCCGAT-1_1	pbmc_1	25087	5222	0.0434886594650616	clonotype1	TRB	TRBV7-6	1	1	2	2	0.401869761363495	0.0814999622679327	S	1	exp	8_MKI67	pbmc_1_clonotype1_3504	KIF-P1	KIF2C	H1_KIF-P1	1	1	pbmc_1_clonotype1	3389	3504
AGCTCCTCAGCTCCGA-1_1	pbmc_1	11544	3434	0.0546604296604297	clonotype1	TRB	TRBV7-6	5	5	5	6	0.613366257297672	0.0683762605555477	S	5	exp	8_MKI67	pbmc_1_clonotype1_3504	KIF-P1	KIF2C	H1_KIF-P1	1	1	pbmc_1_clonotype1	3389	3504
AGCTCCTGTACCGGCT-1_1	pbmc_1	8319	2788	0.0702007452818848	clonotype1	TRB	TRBV7-6	10	10	9	5	0.410500564149169	0.00848877846558987	S	10	exp	9_NME1	pbmc_1_clonotype1_3504	KIF-P1	KIF2C	H1_KIF-P1	1	1	pbmc_1_clonotype1	3389	3504
AGCTCCTGTAGAGCTG-1_1	pbmc_1	21845	4829	0.0711375600823987	clonotype1	TRB	TRBV7-6	1	1	2	2	0.262103044496352	0.0523072064241716	S	1	exp	8_MKI67	pbmc_1_clonotype1_3504	KIF-P1	KIF2C	H1_KIF-P1	1	1	pbmc_1_clonotype1	3389	3504
AGCTCCTGTCGGCTCA-1_1	pbmc_1	9767	2998	0.0381898228729395	clonotype1	TRB	TRBV7-6	5	5	5	6	0.391222293968724	0.340562859770495	S	5	exp	8_MKI67	pbmc_1_clonotype1_3504	KIF-P1	KIF2C	H1_KIF-P1	1	1	pbmc_1_clonotype1	3389	3504
AGCTCCTTCTTATCTG-1_1	pbmc_1	2529	1312	0.069988137603796	clonotype1	TRB	TRBV7-6	4	4	0	1	-0.180298021487019	-0.192125404506162	G1	4	exp	7_LAG3	pbmc_1_clonotype1_3504	KIF-P1	KIF2C	H1_KIF-P1	1	1	pbmc_1_clonotype1	3389	3504
AGCTCTCAGAGTACAT-1_1	pbmc_1	27376	5306	0.054354178842782	clonotype1	TRB	TRBV7-6	1	1	2	2	0.0947030964378551	0.624396128801671	G2M	1	exp	8_MKI67	pbmc_1_clonotype1_3504	KIF-P1	KIF2C	H1_KIF-P1	1	1	pbmc_1_clonotype1	3389	3504
AGCTCTCCAGACGCAA-1_1	pbmc_1	11194	3238	0.0825442201179203	clonotype1	TRB	TRBV7-6	1	1	5	2	0.394363889202874	0.322601189219196	S	1	exp	8_MKI67	pbmc_1_clonotype1_3504	KIF-P1	KIF2C	H1_KIF-P1	1	1	pbmc_1_clonotype1	3389	3504
AGCTCTCCATATACGC-1_1	pbmc_1	6474	2213	0.0532900834105653	clonotype1	TRB	TRBV7-6	5	5	5	6	0.148613615547416	0.406095771128979	G2M	5	exp	8_MKI67	pbmc_1_clonotype1_3504	KIF-P1	KIF2C	H1_KIF-P1	1	1	pbmc_1_clonotype1	3389	3504
AGCTCTCGTCTGCGGT-1_1	pbmc_1	19274	4282	0.0625713396285151	clonotype1	TRB	TRBV7-6	1	1	2	2	0.240543232134502	0.444444563782897	G2M	1	exp	8_MKI67	pbmc_1_clonotype1_3504	KIF-P1	KIF2C	H1_KIF-P1	1	1	pbmc_1_clonotype1	3389	3504
AGCTTGACACCGGAAA-1_1	pbmc_1	7454	2612	0.0673463911993561	clonotype1	TRB	TRBV7-6	4	4	0	1	-0.277202402499236	-0.205261814333693	G1	4	exp	7_LAG3	pbmc_1_clonotype1_3504	KIF-P1	KIF2C	H1_KIF-P1	1	1	pbmc_1_clonotype1	3389	3504
AGCTTGAGTTCTGGTA-1_1	pbmc_1	3966	1502	0.0544629349470499	clonotype1	TRB	TRBV7-6	4	4	3	1	-0.254465388120912	-0.140911351207576	G1	4	exp	7_LAG3	pbmc_1_clonotype1_3504	KIF-P1	KIF2C	H1_KIF-P1	1	1	pbmc_1_clonotype1	3389	3504
AGCTTGATCAGTGCAT-1_1	pbmc_1	15687	3765	0.01172945751259	clonotype1	TRB	TRBV7-6	1	1	2	2	0.297143163296085	-0.030312056757216	S	1	exp	8_MKI67	pbmc_1_clonotype1_3504	KIF-P1	KIF2C	H1_KIF-P1	1	1	pbmc_1_clonotype1	3389	3504
AGGCCACCAATCAGAA-1_1	pbmc_1	25342	4756	0.00587956751637598	clonotype1	TRB	TRBV7-6	1	1	2	2	0.137695938363332	0.476237185682586	G2M	1	exp	8_MKI67	pbmc_1_clonotype1_3504	KIF-P1	KIF2C	H1_KIF-P1	1	1	pbmc_1_clonotype1	3389	3504
AGGCCACCAATTCCTT-1_1	pbmc_1	6981	2426	0.0401088669245094	clonotype1	TRB	TRBV7-6	5	5	5	6	0.40625360712047	0.0256554487083815	S	5	exp	8_MKI67	pbmc_1_clonotype1_3504	KIF-P1	KIF2C	H1_KIF-P1	1	1	pbmc_1_clonotype1	3389	3504
AGGCCACCAGCTGTAT-1_1	pbmc_1	2047	1060	0.0942843185148999	clonotype1	TRB	TRBV7-6	6	6	3	1	-0.236783030333708	-0.171346390360263	G1	6	exp	6_FCGR3A	pbmc_1_clonotype1_3504	KIF-P1	KIF2C	H1_KIF-P1	1	1	pbmc_1_clonotype1	3389	3504
AGGCCACGTGTGAATA-1_1	pbmc_1	15460	3665	0.0439844760672704	clonotype1	TRB	TRBV7-6	7	7	6	5	0.265079357755443	-0.127297010539283	S	7	exp	9_NME1	pbmc_1_clonotype1_3504	KIF-P1	KIF2C	H1_KIF-P1	1	1	pbmc_1_clonotype1	3389	3504
AGGCCACGTTGATTCG-1_1	pbmc_1	10087	2760	0.0550213145632993	clonotype1	TRB	TRBV7-6	4	4	0	1	-0.010450894718008	-0.226037968984981	G1	4	exp	7_LAG3	pbmc_1_clonotype1_3504	KIF-P1	KIF2C	H1_KIF-P1	1	1	pbmc_1_clonotype1	3389	3504
AGGCCACTCAGCACAT-1_1	pbmc_1	17944	4197	0.0468123049487294	clonotype1	TRB	TRBV7-6	7	7	0	3	0.293639893802111	0.294176629422024	G2M	7	exp	9_NME1	pbmc_1_clonotype1_3504	KIF-P1	KIF2C	H1_KIF-P1	1	1	pbmc_1_clonotype1	3389	3504
AGGCCACTCCGAACGC-1_1	pbmc_1	34966	5722	0.0624034776640165	clonotype1	TRB	TRBV7-6	1	1	2	2	0.128203403164239	0.588977681813056	G2M	1	exp	8_MKI67	pbmc_1_clonotype1_3504	KIF-P1	KIF2C	H1_KIF-P1	1	1	pbmc_1_clonotype1	3389	3504
AGGCCACTCTCGTTTA-1_1	pbmc_1	11902	3381	0.0721727440766258	clonotype1	TRB	TRBV7-6	1	1	0	2	0.148948903360516	0.381957587305628	G2M	1	exp	8_MKI67	pbmc_1_clonotype1_3504	KIF-P1	KIF2C	H1_KIF-P1	1	1	pbmc_1_clonotype1	3389	3504
AGGCCGTAGAATGTGT-1_1	pbmc_1	11433	3320	0.0485436893203883	clonotype1	TRB	TRBV7-6	4	4	0	1	0.216327963148874	-0.137137759049064	S	4	exp	7_LAG3	pbmc_1_clonotype1_3504	KIF-P1	KIF2C	H1_KIF-P1	1	1	pbmc_1_clonotype1	3389	3504
AGGCCGTAGTATGACA-1_1	pbmc_1	21452	4148	0.0445646093604326	clonotype1	TRB	TRBV7-6	5	5	5	6	0.161555709954564	0.586470346145946	G2M	5	exp	8_MKI67	pbmc_1_clonotype1_3504	KIF-P1	KIF2C	H1_KIF-P1	1	1	pbmc_1_clonotype1	3389	3504
AGGCCGTGTCGACTGC-1_1	pbmc_1	15117	3673	0.0412118806641529	clonotype1	TRB	TRBV7-6	10	10	9	5	0.223062746069967	0.106629786212485	S	10	exp	9_NME1	pbmc_1_clonotype1_3504	KIF-P1	KIF2C	H1_KIF-P1	1	1	pbmc_1_clonotype1	3389	3504
AGGCCGTGTGATGCCC-1_1	pbmc_1	11833	3030	0.0345643539254627	clonotype1	TRB	TRBV7-6	2	2	0	3	0.34041009828689	-0.0809819924322678	S	2	exp	5_FGFBP2	pbmc_1_clonotype1_3504	KIF-P1	KIF2C	H1_KIF-P1	1	1	pbmc_1_clonotype1	3389	3504
AGGCCGTTCCTATGTT-1_1	pbmc_1	2687	1210	0.118347599553405	clonotype1	TRB	TRBV7-6	2	2	0	3	-0.1486905614172	0.109106275898885	G2M	2	exp	5_FGFBP2	pbmc_1_clonotype1_3504	KIF-P1	KIF2C	H1_KIF-P1	1	1	pbmc_1_clonotype1	3389	3504
AGGGAGTCAACTTGAC-1_1	pbmc_1	14638	3577	0.0415357289247165	clonotype1	TRB	TRBV7-6	7	7	6	5	0.300965494377263	0.213827329940077	S	7	exp	9_NME1	pbmc_1_clonotype1_3504	KIF-P1	KIF2C	H1_KIF-P1	1	1	pbmc_1_clonotype1	3389	3504
AGGGAGTCAGATCCAT-1_1	pbmc_1	14806	3705	0.0661893826826962	clonotype1	TRB	TRBV7-6	5	5	5	6	0.333879152580865	0.144052456561748	S	5	exp	8_MKI67	pbmc_1_clonotype1_3504	KIF-P1	KIF2C	H1_KIF-P1	1	1	pbmc_1_clonotype1	3389	3504
AGGGAGTCAGCCTTTC-1_1	pbmc_1	2479	996	0.0718031464300121	clonotype1	TRB	TRBV7-6	2	2	0	3	-0.0392617599411353	-0.00872416273154134	G1	2	exp	5_FGFBP2	pbmc_1_clonotype1_3504	KIF-P1	KIF2C	H1_KIF-P1	1	1	pbmc_1_clonotype1	3389	3504
AGGGAGTGTATCGCAT-1_1	pbmc_1	1621	820	0.100555212831585	clonotype1	TRB	TRBV7-6	6	6	3	1	-0.20804052730652	-0.141719021812881	G1	6	exp	6_FCGR3A	pbmc_1_clonotype1_3504	KIF-P1	KIF2C	H1_KIF-P1	1	1	pbmc_1_clonotype1	3389	3504
AGGGAGTGTGTAACGG-1_1	pbmc_1	10848	2940	0.0589048672566372	clonotype1	TRB	TRBV7-6	1	1	2	2	0.0705927015926023	0.587264854017722	G2M	1	exp	8_MKI67	pbmc_1_clonotype1_3504	KIF-P1	KIF2C	H1_KIF-P1	1	1	pbmc_1_clonotype1	3389	3504
AGGGAGTTCGGAAATA-1_1	pbmc_1	31019	5093	0.0335600760824011	clonotype1	TRB	TRBV7-6	1	1	2	2	0.135043768737661	0.489328095139893	G2M	1	exp	8_MKI67	pbmc_1_clonotype1_3504	KIF-P1	KIF2C	H1_KIF-P1	1	1	pbmc_1_clonotype1	3389	3504
AGGGAGTTCTGAGGGA-1_1	pbmc_1	10670	2943	0.118275538894096	clonotype1	TRB	TRBV7-6	1	1	2	2	0.335099617750883	0.0978261804549927	S	1	exp	8_MKI67	pbmc_1_clonotype1_3504	KIF-P1	KIF2C	H1_KIF-P1	1	1	pbmc_1_clonotype1	3389	3504
AGGGATGCACCCATTC-1_1	pbmc_1	13522	3257	0.0315042153527585	clonotype1	TRB	TRBV7-6	1	1	2	2	0.367092232401348	0.128543059904332	S	1	exp	8_MKI67	pbmc_1_clonotype1_3504	KIF-P1	KIF2C	H1_KIF-P1	1	1	pbmc_1_clonotype1	3389	3504
AGGGATGCAGGGCATA-1_1	pbmc_1	9846	2932	0.043774121470648	clonotype1	TRB	TRBV7-6	10	10	9	5	0.367757505821759	0.020637546576895	S	10	exp	9_NME1	pbmc_1_clonotype1_3504	KIF-P1	KIF2C	H1_KIF-P1	1	1	pbmc_1_clonotype1	3389	3504
AGGGATGCATGCCTTC-1_1	pbmc_1	9992	2546	0.101381104883907	clonotype1	TRB	TRBV7-6	4	4	0	1	-0.0713433355838095	-0.212632048228944	G1	4	exp	7_LAG3	pbmc_1_clonotype1_3504	KIF-P1	KIF2C	H1_KIF-P1	1	1	pbmc_1_clonotype1	3389	3504
AGGGATGGTATAAACG-1_1	pbmc_1	14524	3814	0.0389011291655191	clonotype1	TRB	TRBV7-6	1	1	2	2	0.313860652176956	0.173992738000127	S	1	exp	8_MKI67	pbmc_1_clonotype1_3504	KIF-P1	KIF2C	H1_KIF-P1	1	1	pbmc_1_clonotype1	3389	3504
AGGGATGGTCCAAGTT-1_1	pbmc_1	14058	3491	0.0781761274719021	clonotype1	TRB	TRBV7-6	5	5	5	6	0.313105335167024	0.500104312949805	G2M	5	exp	8_MKI67	pbmc_1_clonotype1_3504	KIF-P1	KIF2C	H1_KIF-P1	1	1	pbmc_1_clonotype1	3389	3504
AGGGATGGTCTCCACT-1_1	pbmc_1	13439	3499	0.0616861373614108	clonotype1	TRB	TRBV7-6	1	1	2	2	0.113484159433156	0.506102629864021	G2M	1	exp	8_MKI67	pbmc_1_clonotype1_3504	KIF-P1	KIF2C	H1_KIF-P1	1	1	pbmc_1_clonotype1	3389	3504
AGGGATGTCAGGTAAA-1_1	pbmc_1	20003	4192	0.0691396290556417	clonotype1	TRB	TRBV7-6	1	1	2	2	0.271728339312532	0.121519622960346	S	1	exp	8_MKI67	pbmc_1_clonotype1_3504	KIF-P1	KIF2C	H1_KIF-P1	1	1	pbmc_1_clonotype1	3389	3504
AGGGATGTCTGCCCTA-1_1	pbmc_1	8211	2587	0.0571184995737425	clonotype1	TRB	TRBV7-6	1	1	2	2	0.244996856023421	0.0933163651286413	S	1	exp	8_MKI67	pbmc_1_clonotype1_3504	KIF-P1	KIF2C	H1_KIF-P1	1	1	pbmc_1_clonotype1	3389	3504
AGGGATGTCTTAGCCC-1_1	pbmc_1	4139	1584	0.0517033099782556	clonotype1	TRB	TRBV7-6	4	4	0	1	0.0960725018965791	-0.165012680993911	S	4	exp	7_LAG3	pbmc_1_clonotype1_3504	KIF-P1	KIF2C	H1_KIF-P1	1	1	pbmc_1_clonotype1	3389	3504
AGGGTGAAGGTCATCT-1_1	pbmc_1	18879	4202	0.0567826685735473	clonotype1	TRB	TRBV7-6	1	1	2	2	0.341589683250802	0.0556496853227574	S	1	exp	8_MKI67	pbmc_1_clonotype1_3504	KIF-P1	KIF2C	H1_KIF-P1	1	1	pbmc_1_clonotype1	3389	3504
AGGGTGAAGTGCCATT-1_1	pbmc_1	6609	2157	0.0817067635043123	clonotype1	TRB	TRBV7-6	5	5	5	6	0.45949435327538	-0.0407416883559068	S	5	exp	8_MKI67	pbmc_1_clonotype1_3504	KIF-P1	KIF2C	H1_KIF-P1	1	1	pbmc_1_clonotype1	3389	3504
AGGGTGACAAGAAAGG-1_1	pbmc_1	13140	3446	0.0579147640791476	clonotype1	TRB	TRBV7-6	1	1	2	2	0.195442415809719	0.371328911195418	G2M	1	exp	8_MKI67	pbmc_1_clonotype1_3504	KIF-P1	KIF2C	H1_KIF-P1	1	1	pbmc_1_clonotype1	3389	3504
AGGGTGACACCAACCG-1_1	pbmc_1	6613	2157	0.0715257825495237	clonotype1	TRB	TRBV7-6	5	5	5	6	0.386318681007511	0.345253055548218	S	5	exp	8_MKI67	pbmc_1_clonotype1_3504	KIF-P1	KIF2C	H1_KIF-P1	1	1	pbmc_1_clonotype1	3389	3504
AGGGTGACATGAGCGA-1_1	pbmc_1	2189	995	0.0708085883965281	clonotype1	TRB	TRBV7-6	6	6	3	1	-0.196587593171919	-0.206186062395033	G1	6	exp	6_FCGR3A	pbmc_1_clonotype1_3504	KIF-P1	KIF2C	H1_KIF-P1	1	1	pbmc_1_clonotype1	3389	3504
AGGGTGACATGGGAAC-1_1	pbmc_1	5039	1817	0.0791823774558444	clonotype1	TRB	TRBV7-6	5	5	5	6	0.367486626398093	0.413063214653339	G2M	5	exp	8_MKI67	pbmc_1_clonotype1_3504	KIF-P1	KIF2C	H1_KIF-P1	1	1	pbmc_1_clonotype1	3389	3504
AGGGTGAGTGCCTGCA-1_1	pbmc_1	13048	3279	0.0351778050275904	clonotype1	TRB	TRBV7-6	7	7	6	5	0.260720424389706	0.1576728486388	S	7	exp	9_NME1	pbmc_1_clonotype1_3504	KIF-P1	KIF2C	H1_KIF-P1	1	1	pbmc_1_clonotype1	3389	3504
AGGGTGATCGAACTGT-1_1	pbmc_1	19395	4072	0.00350605826243877	clonotype1	TRB	TRBV7-6	10	10	9	5	-0.0899249640887017	0.279856071030784	G2M	10	exp	9_NME1	pbmc_1_clonotype1_3504	KIF-P1	KIF2C	H1_KIF-P1	1	1	pbmc_1_clonotype1	3389	3504
AGGTCATAGAAGCCCA-1_1	pbmc_1	10340	2932	0.0298839458413926	clonotype1	TRB	TRBV7-6	1	1	0	3	0.0432993958393285	0.446076367275257	G2M	1	exp	8_MKI67	pbmc_1_clonotype1_3504	KIF-P1	KIF2C	H1_KIF-P1	1	1	pbmc_1_clonotype1	3389	3504
AGGTCATAGATATGCA-1_1	pbmc_1	11704	3286	0.0432330827067669	clonotype1	TRB	TRBV7-6	5	5	5	6	0.474000597018005	0.138913696829072	S	5	exp	8_MKI67	pbmc_1_clonotype1_3504	KIF-P1	KIF2C	H1_KIF-P1	1	1	pbmc_1_clonotype1	3389	3504
AGGTCATCAAGGTTTC-1_1	pbmc_1	11651	3461	0.0635138614711184	clonotype1	TRB	TRBV7-6	5	5	5	6	0.485703651474713	0.317752560776044	S	5	exp	8_MKI67	pbmc_1_clonotype1_3504	KIF-P1	KIF2C	H1_KIF-P1	1	1	pbmc_1_clonotype1	3389	3504
AGGTCATCACTGCCAG-1_1	pbmc_1	6281	2129	0.0552459799395001	clonotype1	TRB	TRBV7-6	1	1	0	2	0.0240525336647078	0.167584892527745	G2M	1	exp	8_MKI67	pbmc_1_clonotype1_3504	KIF-P1	KIF2C	H1_KIF-P1	1	1	pbmc_1_clonotype1	3389	3504
AGGTCATGTACGCACC-1_1	pbmc_1	17826	3719	0.0365757881745765	clonotype1	TRB	TRBV7-6	5	5	5	6	0.386092036767245	0.340918288954987	S	5	exp	8_MKI67	pbmc_1_clonotype1_3504	KIF-P1	KIF2C	H1_KIF-P1	1	1	pbmc_1_clonotype1	3389	3504
AGGTCATGTGACTACT-1_1	pbmc_1	2818	1196	0.0525195173882186	clonotype1	TRB	TRBV7-6	6	6	3	1	-0.256806318210163	-0.1609732666813	G1	6	exp	6_FCGR3A	pbmc_1_clonotype1_3504	KIF-P1	KIF2C	H1_KIF-P1	1	1	pbmc_1_clonotype1	3389	3504
AGGTCATGTTCATGGT-1_1	pbmc_1	13564	3434	0.0462990268357417	clonotype1	TRB	TRBV7-6	7	7	6	10	0.0977769863185716	0.284055293239248	G2M	7	exp	9_NME1	pbmc_1_clonotype1_3504	KIF-P1	KIF2C	H1_KIF-P1	1	1	pbmc_1_clonotype1	3389	3504
AGGTCATGTTGCGTTA-1_1	pbmc_1	16891	3867	0.0561245633769463	clonotype1	TRB	TRBV7-6	7	7	6	5	0.310282840749938	0.130094113807166	S	7	exp	9_NME1	pbmc_1_clonotype1_3504	KIF-P1	KIF2C	H1_KIF-P1	1	1	pbmc_1_clonotype1	3389	3504
AGGTCATTCGCGGATC-1_1	pbmc_1	32660	5235	0.0670545009185548	clonotype1	TRB	TRBV7-6	1	1	2	2	0.0590480340627726	0.350221307241106	G2M	1	exp	8_MKI67	pbmc_1_clonotype1_3504	KIF-P1	KIF2C	H1_KIF-P1	1	1	pbmc_1_clonotype1	3389	3504
AGGTCATTCTCAAGTG-1_1	pbmc_1	11663	3186	0.0456143359341507	clonotype1	TRB	TRBV7-6	5	5	5	6	0.492824997031367	0.405173524175619	S	5	exp	8_MKI67	pbmc_1_clonotype1_3504	KIF-P1	KIF2C	H1_KIF-P1	1	1	pbmc_1_clonotype1	3389	3504
AGGTCCGAGCGACGTA-1_1	pbmc_1	1089	587	0.0899908172635445	clonotype1	TRB	TRBV7-6	6	6	3	1	-0.158792110746612	-0.146643247011861	G1	6	exp	6_FCGR3A	pbmc_1_clonotype1_3504	KIF-P1	KIF2C	H1_KIF-P1	1	1	pbmc_1_clonotype1	3389	3504
AGGTCCGAGTACACCT-1_1	pbmc_1	18209	3998	0.035422044044154	clonotype1	TRB	TRBV7-6	1	1	2	2	0.0807533084716942	0.102628065381691	G2M	1	exp	8_MKI67	pbmc_1_clonotype1_3504	KIF-P1	KIF2C	H1_KIF-P1	1	1	pbmc_1_clonotype1	3389	3504
AGGTCCGAGTCAAGGC-1_1	pbmc_1	30310	4886	0.0352029033322336	clonotype1	TRB	TRBV7-6	1	1	2	2	0.136003382695109	0.472590600374807	G2M	1	exp	8_MKI67	pbmc_1_clonotype1_3504	KIF-P1	KIF2C	H1_KIF-P1	1	1	pbmc_1_clonotype1	3389	3504
AGGTCCGCAGACAAGC-1_1	pbmc_1	3943	1638	0.0639107278721785	clonotype1	TRB	TRBV7-6	5	5	5	6	0.343444894923488	0.382175037101994	G2M	5	exp	8_MKI67	pbmc_1_clonotype1_3504	KIF-P1	KIF2C	H1_KIF-P1	1	1	pbmc_1_clonotype1	3389	3504
AGGTCCGCAGGAATGC-1_1	pbmc_1	15471	3577	0.0780169349104777	clonotype1	TRB	TRBV7-6	1	1	2	2	0.221192494669091	0.0308507599731533	S	1	exp	8_MKI67	pbmc_1_clonotype1_3504	KIF-P1	KIF2C	H1_KIF-P1	1	1	pbmc_1_clonotype1	3389	3504
AGGTCCGTCAAGGCTT-1_1	pbmc_1	19388	4266	0.04667835774706	clonotype1	TRB	TRBV7-6	7	7	6	5	0.128545846322665	0.282661658115062	G2M	7	exp	9_NME1	pbmc_1_clonotype1_3504	KIF-P1	KIF2C	H1_KIF-P1	1	1	pbmc_1_clonotype1	3389	3504
AGGTCCGTCTTGACGA-1_1	pbmc_1	22502	4314	0.037774420051551	clonotype1	TRB	TRBV7-6	2	2	2	3	0.318386106269177	0.200376652722935	S	2	exp	5_FGFBP2	pbmc_1_clonotype1_3504	KIF-P1	KIF2C	H1_KIF-P1	1	1	pbmc_1_clonotype1	3389	3504
AGTAGTCAGATATACG-1_1	pbmc_1	22554	4685	0.092666489314534	clonotype1	TRB	TRBV7-6	1	1	2	2	0.3499862489396	0.0874160474810425	S	1	exp	8_MKI67	pbmc_1_clonotype1_3504	KIF-P1	KIF2C	H1_KIF-P1	1	1	pbmc_1_clonotype1	3389	3504
AGTAGTCAGCGTGAAC-1_1	pbmc_1	21349	4119	0.0415944540727903	clonotype1	TRB	TRBV7-6	5	5	5	6	0.290762201108723	0.329031900219868	G2M	5	exp	8_MKI67	pbmc_1_clonotype1_3504	KIF-P1	KIF2C	H1_KIF-P1	1	1	pbmc_1_clonotype1	3389	3504
AGTAGTCAGGCCGAAT-1_1	pbmc_1	5455	1930	0.0955087076076994	clonotype1	TRB	TRBV7-6	4	4	0	1	0.37868013552606	0.018093739542609	S	4	exp	7_LAG3	pbmc_1_clonotype1_3504	KIF-P1	KIF2C	H1_KIF-P1	1	1	pbmc_1_clonotype1	3389	3504
AGTAGTCCAATCCGAT-1_1	pbmc_1	3891	1387	0.0323824209714726	clonotype1	TRB	TRBV7-6	4	4	3	1	-0.144267618319957	-0.109732850525382	G1	4	exp	7_LAG3	pbmc_1_clonotype1_3504	KIF-P1	KIF2C	H1_KIF-P1	1	1	pbmc_1_clonotype1	3389	3504
AGTAGTCCACATGACT-1_1	pbmc_1	9476	2933	0.0743984803714648	clonotype1	TRB	TRBV7-6	1	1	2	2	0.157790318025562	0.246182100373557	G2M	1	exp	8_MKI67	pbmc_1_clonotype1_3504	KIF-P1	KIF2C	H1_KIF-P1	1	1	pbmc_1_clonotype1	3389	3504
AGTAGTCCACGAAACG-1_1	pbmc_1	7812	2476	0.0588837685611879	clonotype1	TRB	TRBV7-6	5	5	5	6	0.244783478973366	0.561961439789939	G2M	5	exp	8_MKI67	pbmc_1_clonotype1_3504	KIF-P1	KIF2C	H1_KIF-P1	1	1	pbmc_1_clonotype1	3389	3504
AGTAGTCCATCACAAC-1_1	pbmc_1	5647	2049	0.0494067646537985	clonotype1	TRB	TRBV7-6	4	4	0	1	0.253971636767049	-0.174665483695513	S	4	exp	7_LAG3	pbmc_1_clonotype1_3504	KIF-P1	KIF2C	H1_KIF-P1	1	1	pbmc_1_clonotype1	3389	3504
AGTAGTCTCGCAAACT-1_1	pbmc_1	4070	1583	0.0498771498771499	clonotype1	TRB	TRBV7-6	2	2	0	3	-0.223540235339334	0.182738491954753	G2M	2	exp	5_FGFBP2	pbmc_1_clonotype1_3504	KIF-P1	KIF2C	H1_KIF-P1	1	1	pbmc_1_clonotype1	3389	3504
AGTCTTTCATAGTAAG-1_1	pbmc_1	9365	2947	0.0860651361452216	clonotype1	TRB	TRBV7-6	1	1	2	2	0.208159645976725	0.377576492654122	G2M	1	exp	8_MKI67	pbmc_1_clonotype1_3504	KIF-P1	KIF2C	H1_KIF-P1	1	1	pbmc_1_clonotype1	3389	3504
AGTCTTTGTCTAGTGT-1_1	pbmc_1	1949	987	0.0472036942021549	clonotype1	TRB	TRBV7-6	2	2	0	3	-0.141562277403257	0.310615065199113	G2M	2	exp	5_FGFBP2	pbmc_1_clonotype1_3504	KIF-P1	KIF2C	H1_KIF-P1	1	1	pbmc_1_clonotype1	3389	3504
AGTCTTTGTCTCTTTA-1_1	pbmc_1	19444	4655	0.0378522937667147	clonotype1	TRB	TRBV7-6	1	1	2	2	0.142133689800764	0.539323745254702	G2M	1	exp	8_MKI67	pbmc_1_clonotype1_3504	KIF-P1	KIF2C	H1_KIF-P1	1	1	pbmc_1_clonotype1	3389	3504
AGTGAGGAGGCAAAGA-1_1	pbmc_1	18942	4022	0.064195966634991	clonotype1	TRB	TRBV7-6	1	1	2	2	0.386937212223734	0.0462547612589082	S	1	exp	8_MKI67	pbmc_1_clonotype1_3504	KIF-P1	KIF2C	H1_KIF-P1	1	1	pbmc_1_clonotype1	3389	3504
AGTGAGGGTCAGAGGT-1_1	pbmc_1	18951	4021	0.0632156614426679	clonotype1	TRB	TRBV7-6	1	1	2	2	0.212126770658174	0.346431204155025	G2M	1	exp	8_MKI67	pbmc_1_clonotype1_3504	KIF-P1	KIF2C	H1_KIF-P1	1	1	pbmc_1_clonotype1	3389	3504
AGTGAGGGTCCTCTTG-1_1	pbmc_1	8596	2632	0.0574685900418799	clonotype1	TRB	TRBV7-6	4	4	0	1	0.332047315768648	-0.0637904262139354	S	4	exp	7_LAG3	pbmc_1_clonotype1_3504	KIF-P1	KIF2C	H1_KIF-P1	1	1	pbmc_1_clonotype1	3389	3504
AGTGAGGGTGTGTGCC-1_1	pbmc_1	8630	2530	0.0847045191193511	clonotype1	TRB	TRBV7-6	1	1	2	2	0.268741484230276	0.138913751272912	S	1	exp	8_MKI67	pbmc_1_clonotype1_3504	KIF-P1	KIF2C	H1_KIF-P1	1	1	pbmc_1_clonotype1	3389	3504
AGTGAGGGTTCGGGCT-1_1	pbmc_1	3102	1370	0.084461637653127	clonotype1	TRB	TRBV7-6	5	5	5	6	0.308013303563578	0.393220049031331	G2M	5	exp	8_MKI67	pbmc_1_clonotype1_3504	KIF-P1	KIF2C	H1_KIF-P1	1	1	pbmc_1_clonotype1	3389	3504
AGTGAGGTCGGCGGTT-1_1	pbmc_1	7215	2337	0.0763686763686764	clonotype1	TRB	TRBV7-6	5	5	5	6	0.421856557711428	0.152969675809256	S	5	exp	8_MKI67	pbmc_1_clonotype1_3504	KIF-P1	KIF2C	H1_KIF-P1	1	1	pbmc_1_clonotype1	3389	3504
AGTGGGAAGCGGCTTC-1_1	pbmc_1	1348	700	0.0764094955489614	clonotype1	TRB	TRBV7-6	6	6	3	1	-0.122677384681424	-0.120658499880815	G1	6	exp	6_FCGR3A	pbmc_1_clonotype1_3504	KIF-P1	KIF2C	H1_KIF-P1	1	1	pbmc_1_clonotype1	3389	3504
AGTGGGACAAACTGTC-1_1	pbmc_1	35167	5460	0.0505018909773367	clonotype1	TRB	TRBV7-6	1	1	2	2	0.155504156888116	0.540332680107494	G2M	1	exp	8_MKI67	pbmc_1_clonotype1_3504	KIF-P1	KIF2C	H1_KIF-P1	1	1	pbmc_1_clonotype1	3389	3504
AGTGGGAGTGGCGAAT-1_1	pbmc_1	10293	2831	0.0413873506266395	clonotype1	TRB	TRBV7-6	7	7	6	5	0.0620788989833511	0.267436202046728	G2M	7	exp	9_NME1	pbmc_1_clonotype1_3504	KIF-P1	KIF2C	H1_KIF-P1	1	1	pbmc_1_clonotype1	3389	3504
AGTGGGATCGGTCCGA-1_1	pbmc_1	16517	3885	0.0700490403826361	clonotype1	TRB	TRBV7-6	7	7	6	5	0.190605498178786	0.235055059710846	G2M	7	exp	9_NME1	pbmc_1_clonotype1_3504	KIF-P1	KIF2C	H1_KIF-P1	1	1	pbmc_1_clonotype1	3389	3504
AGTGTCACACCAGATT-1_1	pbmc_1	27455	4882	0.0550719358951011	clonotype1	TRB	TRBV7-6	7	7	6	5	0.162228695762193	0.0300139990206187	S	7	exp	9_NME1	pbmc_1_clonotype1_3504	KIF-P1	KIF2C	H1_KIF-P1	1	1	pbmc_1_clonotype1	3389	3504
AGTGTCAGTAGTAGTA-1_1	pbmc_1	15021	3498	0.0659077291791492	clonotype1	TRB	TRBV7-6	7	7	6	5	0.0263460764302223	-0.0136481732383615	S	7	exp	9_NME1	pbmc_1_clonotype1_3504	KIF-P1	KIF2C	H1_KIF-P1	1	1	pbmc_1_clonotype1	3389	3504
AGTGTCAGTGAGGCTA-1_1	pbmc_1	13173	3365	0.0614894101571396	clonotype1	TRB	TRBV7-6	1	1	0	2	0.134739358200781	0.287708136454544	G2M	1	exp	8_MKI67	pbmc_1_clonotype1_3504	KIF-P1	KIF2C	H1_KIF-P1	1	1	pbmc_1_clonotype1	3389	3504
AGTGTCAGTTGGACCC-1_1	pbmc_1	11820	3021	0.0641285956006768	clonotype1	TRB	TRBV7-6	5	5	5	6	0.218664635254368	0.314273234081098	G2M	5	exp	8_MKI67	pbmc_1_clonotype1_3504	KIF-P1	KIF2C	H1_KIF-P1	1	1	pbmc_1_clonotype1	3389	3504
AGTGTCATCGAGAACG-1_1	pbmc_1	11432	3166	0.0699790062981106	clonotype1	TRB	TRBV7-6	2	2	0	3	0.143454831862537	-0.00279870502126145	S	2	exp	5_FGFBP2	pbmc_1_clonotype1_3504	KIF-P1	KIF2C	H1_KIF-P1	1	1	pbmc_1_clonotype1	3389	3504
AGTGTCATCTTTACAC-1_1	pbmc_1	2224	996	0.133093525179856	clonotype1	TRB	TRBV7-6	4	4	0	1	-0.0230015337619749	-0.0111391094438441	G1	4	exp	7_LAG3	pbmc_1_clonotype1_3504	KIF-P1	KIF2C	H1_KIF-P1	1	1	pbmc_1_clonotype1	3389	3504
AGTTGGTAGACGCAAC-1_1	pbmc_1	21918	4387	0.0503239346655717	clonotype1	TRB	TRBV7-6	1	1	2	2	0.169169303212758	0.461456847950638	G2M	1	exp	8_MKI67	pbmc_1_clonotype1_3504	KIF-P1	KIF2C	H1_KIF-P1	1	1	pbmc_1_clonotype1	3389	3504
AGTTGGTAGATACACA-1_1	pbmc_1	10653	3053	0.0660846709846991	clonotype1	TRB	TRBV7-6	5	5	5	6	0.400596244095376	0.126064587708468	S	5	exp	8_MKI67	pbmc_1_clonotype1_3504	KIF-P1	KIF2C	H1_KIF-P1	1	1	pbmc_1_clonotype1	3389	3504
AGTTGGTCAAGCGAGT-1_1	pbmc_1	32925	5412	0.0533029612756264	clonotype1	TRB	TRBV7-6	1	1	2	2	0.299877689771655	0.351096929792487	G2M	1	exp	8_MKI67	pbmc_1_clonotype1_3504	KIF-P1	KIF2C	H1_KIF-P1	1	1	pbmc_1_clonotype1	3389	3504
AGTTGGTCAATGACCT-1_1	pbmc_1	6347	2093	0.082401134394202	clonotype1	TRB	TRBV7-6	10	10	0	5	0.159403232934826	-0.127034857672751	S	10	exp	9_NME1	pbmc_1_clonotype1_3504	KIF-P1	KIF2C	H1_KIF-P1	1	1	pbmc_1_clonotype1	3389	3504
AGTTGGTCACACGCTG-1_1	pbmc_1	1241	692	0.102336825141015	clonotype1	TRB	TRBV7-6	2	2	0	3	-0.137855517632828	-0.118221699732706	G1	2	exp	5_FGFBP2	pbmc_1_clonotype1_3504	KIF-P1	KIF2C	H1_KIF-P1	1	1	pbmc_1_clonotype1	3389	3504
AGTTGGTCATCGATTG-1_1	pbmc_1	29309	5077	0.0444914531372616	clonotype1	TRB	TRBV7-6	1	1	2	2	0.189366357957003	0.443632378614261	G2M	1	exp	8_MKI67	pbmc_1_clonotype1_3504	KIF-P1	KIF2C	H1_KIF-P1	1	1	pbmc_1_clonotype1	3389	3504
AGTTGGTGTAGTGAAT-1_1	pbmc_1	4497	1859	0.0446964643095397	clonotype1	TRB	TRBV7-6	4	4	0	1	-0.289508767451606	-0.15979139273834	G1	4	exp	7_LAG3	pbmc_1_clonotype1_3504	KIF-P1	KIF2C	H1_KIF-P1	1	1	pbmc_1_clonotype1	3389	3504
AGTTGGTGTATAGTAG-1_1	pbmc_1	2630	1209	0.0657794676806084	clonotype1	TRB	TRBV7-6	2	2	3	3	-0.195192907296263	-0.102103723939711	G1	2	exp	5_FGFBP2	pbmc_1_clonotype1_3504	KIF-P1	KIF2C	H1_KIF-P1	1	1	pbmc_1_clonotype1	3389	3504
AGTTGGTGTCCATGAT-1_1	pbmc_1	3618	1306	0.100884466556108	clonotype1	TRB	TRBV7-6	5	5	5	6	0.19183096033453	0.0167412182749735	S	5	exp	8_MKI67	pbmc_1_clonotype1_3504	KIF-P1	KIF2C	H1_KIF-P1	1	1	pbmc_1_clonotype1	3389	3504
AGTTGGTTCAAGATCC-1_1	pbmc_1	17805	3775	0.0385846672283067	clonotype1	TRB	TRBV7-6	7	7	6	5	0.225199851708189	0.194258796041874	S	7	exp	9_NME1	pbmc_1_clonotype1_3504	KIF-P1	KIF2C	H1_KIF-P1	1	1	pbmc_1_clonotype1	3389	3504
AGTTGGTTCCCATTAT-1_1	pbmc_1	13571	3348	0.0430329378822489	clonotype1	TRB	TRBV7-6	7	7	6	5	0.0948527558329434	0.232383341740618	G2M	7	exp	9_NME1	pbmc_1_clonotype1_3504	KIF-P1	KIF2C	H1_KIF-P1	1	1	pbmc_1_clonotype1	3389	3504
AGTTGGTTCCTTGACC-1_1	pbmc_1	8552	2811	0.0402245088868101	clonotype1	TRB	TRBV7-6	7	7	6	5	0.0488522248022288	0.120615154848506	G2M	7	exp	9_NME1	pbmc_1_clonotype1_3504	KIF-P1	KIF2C	H1_KIF-P1	1	1	pbmc_1_clonotype1	3389	3504
AGTTGGTTCGCAAGCC-1_1	pbmc_1	7853	2526	0.045205653890233	clonotype1	TRB	TRBV7-6	5	5	0	6	0.430995403139373	0.0392967258930122	S	5	exp	8_MKI67	pbmc_1_clonotype1_3504	KIF-P1	KIF2C	H1_KIF-P1	1	1	pbmc_1_clonotype1	3389	3504
AGTTGGTTCGGCGCAT-1_1	pbmc_1	1542	739	0.108300907911803	clonotype1	TRB	TRBV7-6	6	6	3	1	-0.0385525781398874	-0.0459888093997518	G1	6	exp	6_FCGR3A	pbmc_1_clonotype1_3504	KIF-P1	KIF2C	H1_KIF-P1	1	1	pbmc_1_clonotype1	3389	3504
ATAACGCCAAATCCGT-1_1	pbmc_1	8612	2694	0.0531816070599164	clonotype1	TRB	TRBV7-6	5	5	5	6	0.277549301574593	0.129674255641086	S	5	exp	8_MKI67	pbmc_1_clonotype1_3504	KIF-P1	KIF2C	H1_KIF-P1	1	1	pbmc_1_clonotype1	3389	3504
ATAACGCCACTCGACG-1_1	pbmc_1	6344	2252	0.0887452711223203	clonotype1	TRB	TRBV7-6	2	2	0	3	0.170940695952341	0.305158352709978	G2M	2	exp	5_FGFBP2	pbmc_1_clonotype1_3504	KIF-P1	KIF2C	H1_KIF-P1	1	1	pbmc_1_clonotype1	3389	3504
ATAACGCCAGTTAACC-1_1	pbmc_1	15157	3600	0.0509995381671835	clonotype1	TRB	TRBV7-6	1	1	5	2	0.0634478879823434	0.773769385133125	G2M	1	exp	8_MKI67	pbmc_1_clonotype1_3504	KIF-P1	KIF2C	H1_KIF-P1	1	1	pbmc_1_clonotype1	3389	3504
ATAACGCCATGGTCTA-1_1	pbmc_1	6646	2184	0.0505567258501354	clonotype1	TRB	TRBV7-6	1	1	5	6	-0.144163042569362	0.915582458490777	G2M	1	exp	8_MKI67	pbmc_1_clonotype1_3504	KIF-P1	KIF2C	H1_KIF-P1	1	1	pbmc_1_clonotype1	3389	3504
ATAACGCGTCCGACGT-1_1	pbmc_1	17828	3832	0.0453219654476105	clonotype1	TRB	TRBV7-6	7	7	6	5	0.428039101772453	-0.0420916873153063	S	7	exp	9_NME1	pbmc_1_clonotype1_3504	KIF-P1	KIF2C	H1_KIF-P1	1	1	pbmc_1_clonotype1	3389	3504
ATAACGCGTCTGATCA-1_1	pbmc_1	24289	4489	0.0495697640907407	clonotype1	TRB	TRBV7-6	7	7	6	5	0.331684223222086	-0.011314707346774	S	7	exp	9_NME1	pbmc_1_clonotype1_3504	KIF-P1	KIF2C	H1_KIF-P1	1	1	pbmc_1_clonotype1	3389	3504
ATAACGCTCCTTGACC-1_1	pbmc_1	25382	4764	0.0432196044440942	clonotype1	TRB	TRBV7-6	1	1	2	2	0.129675928971834	0.586430697227496	G2M	1	exp	8_MKI67	pbmc_1_clonotype1_3504	KIF-P1	KIF2C	H1_KIF-P1	1	1	pbmc_1_clonotype1	3389	3504
ATAAGAGAGGAGTTGC-1_1	pbmc_1	10060	2777	0.0408548707753479	clonotype1	TRB	TRBV7-6	5	5	5	6	0.267596025973975	0.183166060397064	S	5	exp	8_MKI67	pbmc_1_clonotype1_3504	KIF-P1	KIF2C	H1_KIF-P1	1	1	pbmc_1_clonotype1	3389	3504
ATAAGAGAGTGCTGCC-1_1	pbmc_1	2844	1136	0.0488748241912799	clonotype1	TRB	TRBV7-6	2	2	0	3	-0.21115024091973	-0.145853510937211	G1	2	exp	5_FGFBP2	pbmc_1_clonotype1_3504	KIF-P1	KIF2C	H1_KIF-P1	1	1	pbmc_1_clonotype1	3389	3504
ATAAGAGGTCAGATAA-1_1	pbmc_1	34258	5180	0.0484558351333995	clonotype1	TRB	TRBV7-6	1	1	2	2	0.172796515748168	0.581127108455533	G2M	1	exp	8_MKI67	pbmc_1_clonotype1_3504	KIF-P1	KIF2C	H1_KIF-P1	1	1	pbmc_1_clonotype1	3389	3504
ATAAGAGGTTCACCTC-1_1	pbmc_1	14269	3549	0.0140864811829841	clonotype1	TRB	TRBV7-6	10	10	9	5	0.121251481939469	-0.0386479541407083	S	10	exp	9_NME1	pbmc_1_clonotype1_3504	KIF-P1	KIF2C	H1_KIF-P1	1	1	pbmc_1_clonotype1	3389	3504
ATAAGAGTCCGTCAAA-1_1	pbmc_1	6025	1970	0.0587551867219917	clonotype1	TRB	TRBV7-6	5	5	5	6	0.539110491954167	0.418214105639853	S	5	exp	8_MKI67	pbmc_1_clonotype1_3504	KIF-P1	KIF2C	H1_KIF-P1	1	1	pbmc_1_clonotype1	3389	3504
ATAGACCAGAAACCTA-1_1	pbmc_1	15238	3998	0.0651660322877018	clonotype1	TRB	TRBV7-6	1	1	2	2	0.501139054359537	0.13032825394682	S	1	exp	8_MKI67	pbmc_1_clonotype1_3504	KIF-P1	KIF2C	H1_KIF-P1	1	1	pbmc_1_clonotype1	3389	3504
ATAGACCAGTCTTGCA-1_1	pbmc_1	4741	1875	0.0430288968572031	clonotype1	TRB	TRBV7-6	4	4	0	1	0.241892804349316	-0.0631559009977746	S	4	exp	7_LAG3	pbmc_1_clonotype1_3504	KIF-P1	KIF2C	H1_KIF-P1	1	1	pbmc_1_clonotype1	3389	3504
ATAGACCCAGCCAATT-1_1	pbmc_1	4354	1770	0.111621497473588	clonotype1	TRB	TRBV7-6	1	1	2	2	0.266275866665549	0.0225778651429603	S	1	exp	8_MKI67	pbmc_1_clonotype1_3504	KIF-P1	KIF2C	H1_KIF-P1	1	1	pbmc_1_clonotype1	3389	3504
ATAGACCGTTCGGCAC-1_1	pbmc_1	12258	3059	0.0592266275085658	clonotype1	TRB	TRBV7-6	5	5	5	6	0.167257759910005	0.73669083531198	G2M	5	exp	8_MKI67	pbmc_1_clonotype1_3504	KIF-P1	KIF2C	H1_KIF-P1	1	1	pbmc_1_clonotype1	3389	3504
ATCACGAAGGAGCGAG-1_1	pbmc_1	9563	2719	0.081146083864896	clonotype1	TRB	TRBV7-6	4	4	0	1	-0.252006444073105	-0.211510747336239	G1	4	exp	7_LAG3	pbmc_1_clonotype1_3504	KIF-P1	KIF2C	H1_KIF-P1	1	1	pbmc_1_clonotype1	3389	3504
ATCACGAAGTCCCACG-1_1	pbmc_1	5097	1866	0.102020796546988	clonotype1	TRB	TRBV7-6	2	2	0	3	0.260859158218894	0.156749707763792	S	2	exp	5_FGFBP2	pbmc_1_clonotype1_3504	KIF-P1	KIF2C	H1_KIF-P1	1	1	pbmc_1_clonotype1	3389	3504
ATCACGACACATGACT-1_1	pbmc_1	3765	1604	0.0602921646746348	clonotype1	TRB	TRBV7-6	4	4	0	1	-0.221807471981804	-0.206253844771476	G1	4	exp	7_LAG3	pbmc_1_clonotype1_3504	KIF-P1	KIF2C	H1_KIF-P1	1	1	pbmc_1_clonotype1	3389	3504
ATCACGACATTCTTAC-1_1	pbmc_1	6867	2211	0.106451143148391	clonotype1	TRB	TRBV7-6	10	10	9	5	0.0521157040932022	-0.142200292566485	S	10	exp	9_NME1	pbmc_1_clonotype1_3504	KIF-P1	KIF2C	H1_KIF-P1	1	1	pbmc_1_clonotype1	3389	3504
ATCACGAGTCCGAGTC-1_1	pbmc_1	22287	4388	0.0630412348005564	clonotype1	TRB	TRBV7-6	1	1	2	2	0.137056956436569	0.251554738693395	G2M	1	exp	8_MKI67	pbmc_1_clonotype1_3504	KIF-P1	KIF2C	H1_KIF-P1	1	1	pbmc_1_clonotype1	3389	3504
ATCACGAGTCGGATCC-1_1	pbmc_1	8592	2664	0.0665735567970205	clonotype1	TRB	TRBV7-6	5	5	5	6	0.356451344293733	0.156384388781393	S	5	exp	8_MKI67	pbmc_1_clonotype1_3504	KIF-P1	KIF2C	H1_KIF-P1	1	1	pbmc_1_clonotype1	3389	3504
ATCACGAGTGTATGGG-1_1	pbmc_1	10257	2876	0.0634688505410939	clonotype1	TRB	TRBV7-6	5	5	5	6	0.279004005861871	0.148837944481335	S	5	exp	8_MKI67	pbmc_1_clonotype1_3504	KIF-P1	KIF2C	H1_KIF-P1	1	1	pbmc_1_clonotype1	3389	3504
ATCACGATCCGAACGC-1_1	pbmc_1	12262	3177	0.0472190507258196	clonotype1	TRB	TRBV7-6	7	7	6	5	0.257435372698107	-0.0869673847748365	S	7	exp	9_NME1	pbmc_1_clonotype1_3504	KIF-P1	KIF2C	H1_KIF-P1	1	1	pbmc_1_clonotype1	3389	3504
ATCACGATCTTCGGTC-1_1	pbmc_1	14270	3602	0.0875262789067975	clonotype1	TRB	TRBV7-6	1	1	2	2	0.11193834416721	0.708208485052856	G2M	1	exp	8_MKI67	pbmc_1_clonotype1_3504	KIF-P1	KIF2C	H1_KIF-P1	1	1	pbmc_1_clonotype1	3389	3504
ATCATCTAGCCAGTTT-1_1	pbmc_1	8113	2672	0.104153827190928	clonotype1	TRB	TRBV7-6	1	1	2	2	0.261078450560476	-0.108387396558143	S	1	exp	8_MKI67	pbmc_1_clonotype1_3504	KIF-P1	KIF2C	H1_KIF-P1	1	1	pbmc_1_clonotype1	3389	3504
ATCATCTAGTTAACGA-1_1	pbmc_1	12035	3299	0.0692147901952638	clonotype1	TRB	TRBV7-6	5	5	5	6	0.236585744890953	0.860900386766721	G2M	5	exp	8_MKI67	pbmc_1_clonotype1_3504	KIF-P1	KIF2C	H1_KIF-P1	1	1	pbmc_1_clonotype1	3389	3504
ATCATCTCACATGGGA-1_1	pbmc_1	15733	3786	0.0777346977690205	clonotype1	TRB	TRBV7-6	1	1	2	2	0.0630820334849095	0.596593310452584	G2M	1	exp	8_MKI67	pbmc_1_clonotype1_3504	KIF-P1	KIF2C	H1_KIF-P1	1	1	pbmc_1_clonotype1	3389	3504
ATCATCTCACCAACCG-1_1	pbmc_1	21876	4516	0.0634028158712745	clonotype1	TRB	TRBV7-6	7	7	6	5	0.217922061032214	0.0391273995776814	S	7	exp	9_NME1	pbmc_1_clonotype1_3504	KIF-P1	KIF2C	H1_KIF-P1	1	1	pbmc_1_clonotype1	3389	3504
ATCATCTGTATATGGA-1_1	pbmc_1	36003	5998	0.0647168291531261	clonotype1	TRB	TRBV7-6	1	1	2	2	0.426019532331203	0.385287069153978	S	1	exp	8_MKI67	pbmc_1_clonotype1_3504	KIF-P1	KIF2C	H1_KIF-P1	1	1	pbmc_1_clonotype1	3389	3504
ATCATCTTCGCCATAA-1_1	pbmc_1	22703	4477	0.0517552746333084	clonotype1	TRB	TRBV7-6	7	7	6	5	0.297795253317758	0.0907265611906756	S	7	exp	9_NME1	pbmc_1_clonotype1_3504	KIF-P1	KIF2C	H1_KIF-P1	1	1	pbmc_1_clonotype1	3389	3504
ATCATGGAGGGTTTCT-1_1	pbmc_1	9744	2801	0.0555213464696223	clonotype1	TRB	TRBV7-6	10	10	9	5	0.0838936379699328	-0.0695336186126725	S	10	exp	9_NME1	pbmc_1_clonotype1_3504	KIF-P1	KIF2C	H1_KIF-P1	1	1	pbmc_1_clonotype1	3389	3504
ATCATGGAGTTAGGTA-1_1	pbmc_1	11277	3125	0.0840649108805533	clonotype1	TRB	TRBV7-6	10	10	9	5	0.15223119121706	-0.0905799810344714	S	10	exp	9_NME1	pbmc_1_clonotype1_3504	KIF-P1	KIF2C	H1_KIF-P1	1	1	pbmc_1_clonotype1	3389	3504
ATCATGGCAAGCTGGA-1_1	pbmc_1	5997	1998	0.0620310155077539	clonotype1	TRB	TRBV7-6	2	2	0	3	-0.183729954500932	0.113504001391093	G2M	2	exp	5_FGFBP2	pbmc_1_clonotype1_3504	KIF-P1	KIF2C	H1_KIF-P1	1	1	pbmc_1_clonotype1	3389	3504
ATCATGGCAGCCAGAA-1_1	pbmc_1	11226	3185	0.0585248530197755	clonotype1	TRB	TRBV7-6	5	5	5	6	0.39818665062165	0.195305869552364	S	5	exp	8_MKI67	pbmc_1_clonotype1_3504	KIF-P1	KIF2C	H1_KIF-P1	1	1	pbmc_1_clonotype1	3389	3504
ATCATGGCAGCCTATA-1_1	pbmc_1	6364	2230	0.0895663104965431	clonotype1	TRB	TRBV7-6	5	5	5	6	0.386307671362574	0.260350511207399	S	5	exp	8_MKI67	pbmc_1_clonotype1_3504	KIF-P1	KIF2C	H1_KIF-P1	1	1	pbmc_1_clonotype1	3389	3504
ATCATGGCAGGGTATG-1_1	pbmc_1	26872	4716	0.0455864840726407	clonotype1	TRB	TRBV7-6	7	7	6	5	0.336606820106506	0.115186418725763	S	7	exp	9_NME1	pbmc_1_clonotype1_3504	KIF-P1	KIF2C	H1_KIF-P1	1	1	pbmc_1_clonotype1	3389	3504
ATCATGGCAGTATGCT-1_1	pbmc_1	28199	5096	0.0529806021490124	clonotype1	TRB	TRBV7-6	1	1	2	2	0.241473800444896	0.514482090539052	G2M	1	exp	8_MKI67	pbmc_1_clonotype1_3504	KIF-P1	KIF2C	H1_KIF-P1	1	1	pbmc_1_clonotype1	3389	3504
ATCATGGTCTGTCTAT-1_1	pbmc_1	6286	2355	0.0607699650015908	clonotype1	TRB	TRBV7-6	5	5	5	6	0.379363035615711	0.215098793514036	S	5	exp	8_MKI67	pbmc_1_clonotype1_3504	KIF-P1	KIF2C	H1_KIF-P1	1	1	pbmc_1_clonotype1	3389	3504
ATCCACCAGAGCTTCT-1_1	pbmc_1	7816	2414	0.0557830092118731	clonotype1	TRB	TRBV7-6	5	5	5	6	0.368898421897373	-0.162433618234123	S	5	exp	8_MKI67	pbmc_1_clonotype1_3504	KIF-P1	KIF2C	H1_KIF-P1	1	1	pbmc_1_clonotype1	3389	3504
ATCCACCAGGTAGCTG-1_1	pbmc_1	18483	3968	0.0655737704918033	clonotype1	TRB	TRBV7-6	1	1	2	2	0.211496201688651	0.106743249951394	S	1	exp	8_MKI67	pbmc_1_clonotype1_3504	KIF-P1	KIF2C	H1_KIF-P1	1	1	pbmc_1_clonotype1	3389	3504
ATCCACCCACATCCAA-1_1	pbmc_1	12668	3211	0.0807546574044837	clonotype1	TRB	TRBV7-6	10	10	9	5	0.136079262153523	0.0947934820699096	S	10	exp	9_NME1	pbmc_1_clonotype1_3504	KIF-P1	KIF2C	H1_KIF-P1	1	1	pbmc_1_clonotype1	3389	3504
ATCCACCCACATGTGT-1_1	pbmc_1	10729	2870	0.0942305899897474	clonotype1	TRB	TRBV7-6	1	1	2	2	-0.0417688617914697	0.525972488355932	G2M	1	exp	8_MKI67	pbmc_1_clonotype1_3504	KIF-P1	KIF2C	H1_KIF-P1	1	1	pbmc_1_clonotype1	3389	3504
ATCCACCGTTGCTCCT-1_1	pbmc_1	24438	4853	0.0484900564694329	clonotype1	TRB	TRBV7-6	1	1	2	2	0.136942407128858	0.656168748869518	G2M	1	exp	8_MKI67	pbmc_1_clonotype1_3504	KIF-P1	KIF2C	H1_KIF-P1	1	1	pbmc_1_clonotype1	3389	3504
ATCCACCTCTAAGCCA-1_1	pbmc_1	3886	1783	0.0844055584148224	clonotype1	TRB	TRBV7-6	2	2	0	3	-0.0866510303437229	0.0973738093541179	G2M	2	exp	5_FGFBP2	pbmc_1_clonotype1_3504	KIF-P1	KIF2C	H1_KIF-P1	1	1	pbmc_1_clonotype1	3389	3504
ATCCACCTCTTACCGC-1_1	pbmc_1	5906	2036	0.0365729766339316	clonotype1	TRB	TRBV7-6	6	6	3	1	-0.214547951838605	-0.186158265885458	G1	6	exp	6_FCGR3A	pbmc_1_clonotype1_3504	KIF-P1	KIF2C	H1_KIF-P1	1	1	pbmc_1_clonotype1	3389	3504
ATCCGAACAGGAATCG-1_1	pbmc_1	9187	2784	0.0752149776858605	clonotype1	TRB	TRBV7-6	5	5	5	6	0.0649782454738292	0.656176727121478	G2M	5	exp	8_MKI67	pbmc_1_clonotype1_3504	KIF-P1	KIF2C	H1_KIF-P1	1	1	pbmc_1_clonotype1	3389	3504
ATCCGAAGTGAAAGAG-1_1	pbmc_1	21107	4562	0.0441085895674421	clonotype1	TRB	TRBV7-6	1	1	2	2	0.120522237266652	0.570249192153304	G2M	1	exp	8_MKI67	pbmc_1_clonotype1_3504	KIF-P1	KIF2C	H1_KIF-P1	1	1	pbmc_1_clonotype1	3389	3504
ATCCGAAGTGCTAGCC-1_1	pbmc_1	13285	3347	0.0444862627022958	clonotype1	TRB	TRBV7-6	5	5	5	6	0.487933319920605	-0.111872632354487	S	5	exp	8_MKI67	pbmc_1_clonotype1_3504	KIF-P1	KIF2C	H1_KIF-P1	1	1	pbmc_1_clonotype1	3389	3504
ATCCGAAGTTCGGCAC-1_1	pbmc_1	6449	2180	0.0468289657311211	clonotype1	TRB	TRBV7-6	4	4	0	1	-0.279195306074505	-0.244498534394656	G1	4	exp	7_LAG3	pbmc_1_clonotype1_3504	KIF-P1	KIF2C	H1_KIF-P1	1	1	pbmc_1_clonotype1	3389	3504
ATCCGAATCAGTTGAC-1_1	pbmc_1	23372	4723	0.071239089508814	clonotype1	TRB	TRBV7-6	1	1	2	2	0.287484940557787	0.304680899224517	G2M	1	exp	8_MKI67	pbmc_1_clonotype1_3504	KIF-P1	KIF2C	H1_KIF-P1	1	1	pbmc_1_clonotype1	3389	3504
ATCGAGTAGGCAGTCA-1_1	pbmc_1	2307	1074	0.0606848721283052	clonotype1	TRB	TRBV7-6	6	6	3	1	-0.182637689121089	-0.149579092175334	G1	6	exp	6_FCGR3A	pbmc_1_clonotype1_3504	KIF-P1	KIF2C	H1_KIF-P1	1	1	pbmc_1_clonotype1	3389	3504
ATCGAGTAGGTGTGGT-1_1	pbmc_1	19174	4067	0.0605507458016063	clonotype1	TRB	TRBV7-6	1	1	2	2	0.0616912275233507	0.435009364416089	G2M	1	exp	8_MKI67	pbmc_1_clonotype1_3504	KIF-P1	KIF2C	H1_KIF-P1	1	1	pbmc_1_clonotype1	3389	3504
ATCGAGTAGTACGCGA-1_1	pbmc_1	8149	2645	0.0547306417965395	clonotype1	TRB	TRBV7-6	1	1	2	2	0.361148947958589	0.29274213610785	S	1	exp	8_MKI67	pbmc_1_clonotype1_3504	KIF-P1	KIF2C	H1_KIF-P1	1	1	pbmc_1_clonotype1	3389	3504
ATCGAGTCACGGCGTT-1_1	pbmc_1	17812	4035	0.0529979788906355	clonotype1	TRB	TRBV7-6	1	1	2	2	0.332449806131288	0.166522100674109	S	1	exp	8_MKI67	pbmc_1_clonotype1_3504	KIF-P1	KIF2C	H1_KIF-P1	1	1	pbmc_1_clonotype1	3389	3504
ATCGAGTCATCGACGC-1_1	pbmc_1	10986	3145	0.0696340797378482	clonotype1	TRB	TRBV7-6	10	10	9	5	0.150441779273628	-0.00399903245708044	S	10	exp	9_NME1	pbmc_1_clonotype1_3504	KIF-P1	KIF2C	H1_KIF-P1	1	1	pbmc_1_clonotype1	3389	3504
ATCGAGTCATTTCACT-1_1	pbmc_1	8757	2930	0.0420235240379125	clonotype1	TRB	TRBV7-6	5	5	5	6	0.446210855594427	0.0513496856247455	S	5	exp	8_MKI67	pbmc_1_clonotype1_3504	KIF-P1	KIF2C	H1_KIF-P1	1	1	pbmc_1_clonotype1	3389	3504
ATCGAGTGTCTAGCGC-1_1	pbmc_1	25465	4476	0.029491458865109	clonotype1	TRB	TRBV7-6	1	1	2	2	0.204011085966165	0.535319603226201	G2M	1	exp	8_MKI67	pbmc_1_clonotype1_3504	KIF-P1	KIF2C	H1_KIF-P1	1	1	pbmc_1_clonotype1	3389	3504
ATCGAGTTCAGAGGTG-1_1	pbmc_1	4822	1665	0.0831605143094152	clonotype1	TRB	TRBV7-6	4	4	0	1	-0.0478458543068954	-0.158470223866863	G1	4	exp	7_LAG3	pbmc_1_clonotype1_3504	KIF-P1	KIF2C	H1_KIF-P1	1	1	pbmc_1_clonotype1	3389	3504
ATCGAGTTCATAACCG-1_1	pbmc_1	9772	2823	0.0443102742529677	clonotype1	TRB	TRBV7-6	10	10	9	5	0.466926476462756	-0.0249798042850695	S	10	exp	9_NME1	pbmc_1_clonotype1_3504	KIF-P1	KIF2C	H1_KIF-P1	1	1	pbmc_1_clonotype1	3389	3504
ATCGAGTTCGGCATCG-1_1	pbmc_1	17578	3818	0.0676413698941859	clonotype1	TRB	TRBV7-6	1	1	2	2	0.088861890644727	0.229746934434124	G2M	1	exp	8_MKI67	pbmc_1_clonotype1_3504	KIF-P1	KIF2C	H1_KIF-P1	1	1	pbmc_1_clonotype1	3389	3504
ATCGAGTTCTAGAGTC-1_1	pbmc_1	26602	4907	0.0616495000375912	clonotype1	TRB	TRBV7-6	1	1	2	2	0.0586834826264761	0.537106815901274	G2M	1	exp	8_MKI67	pbmc_1_clonotype1_3504	KIF-P1	KIF2C	H1_KIF-P1	1	1	pbmc_1_clonotype1	3389	3504
ATCTACTAGAAGCCCA-1_1	pbmc_1	9631	2731	0.0367563077562039	clonotype1	TRB	TRBV7-6	5	5	5	6	0.249553571018431	0.463521562524568	G2M	5	exp	8_MKI67	pbmc_1_clonotype1_3504	KIF-P1	KIF2C	H1_KIF-P1	1	1	pbmc_1_clonotype1	3389	3504
ATCTACTAGCCAGTAG-1_1	pbmc_1	9276	2704	0.0850582147477361	clonotype1	TRB	TRBV7-6	1	1	2	2	0.237966682010873	0.0821143524970085	S	1	exp	8_MKI67	pbmc_1_clonotype1_3504	KIF-P1	KIF2C	H1_KIF-P1	1	1	pbmc_1_clonotype1	3389	3504
ATCTACTCACCCATGG-1_1	pbmc_1	4268	1700	0.0489690721649485	clonotype1	TRB	TRBV7-6	4	4	0	3	0.330431608483493	-0.191948328910516	S	4	exp	7_LAG3	pbmc_1_clonotype1_3504	KIF-P1	KIF2C	H1_KIF-P1	1	1	pbmc_1_clonotype1	3389	3504
ATCTACTCACGGCCAT-1_1	pbmc_1	2500	1095	0.0616	clonotype1	TRB	TRBV7-6	6	6	3	1	-0.205955368600296	-0.182144576293963	G1	6	exp	6_FCGR3A	pbmc_1_clonotype1_3504	KIF-P1	KIF2C	H1_KIF-P1	1	1	pbmc_1_clonotype1	3389	3504
ATCTACTCATCTCGCT-1_1	pbmc_1	26140	5018	0.0423106350420811	clonotype1	TRB	TRBV7-6	1	1	0	2	0.200433887796975	0.454157715150827	G2M	1	exp	8_MKI67	pbmc_1_clonotype1_3504	KIF-P1	KIF2C	H1_KIF-P1	1	1	pbmc_1_clonotype1	3389	3504
ATCTACTTCAACTCTT-1_1	pbmc_1	36545	5919	0.071883978656451	clonotype1	TRB	TRBV7-6	1	1	2	2	0.285622497893337	0.483690423517307	G2M	1	exp	8_MKI67	pbmc_1_clonotype1_3504	KIF-P1	KIF2C	H1_KIF-P1	1	1	pbmc_1_clonotype1	3389	3504
ATCTACTTCGGATGGA-1_1	pbmc_1	14798	3527	0.0534531693472091	clonotype1	TRB	TRBV7-6	2	2	0	3	0.310749889365229	0.319000803345331	G2M	2	exp	5_FGFBP2	pbmc_1_clonotype1_3504	KIF-P1	KIF2C	H1_KIF-P1	1	1	pbmc_1_clonotype1	3389	3504
ATCTGCCAGAAAGTGG-1_1	pbmc_1	33527	5289	0.0740597130670803	clonotype1	TRB	TRBV7-6	1	1	2	2	0.117252748564995	0.300506724969759	G2M	1	exp	8_MKI67	pbmc_1_clonotype1_3504	KIF-P1	KIF2C	H1_KIF-P1	1	1	pbmc_1_clonotype1	3389	3504
ATCTGCCAGTGTTTGC-1_1	pbmc_1	17511	3932	0.0420878305065387	clonotype1	TRB	TRBV7-6	5	5	5	6	0.403275440833742	0.39713832705416	S	5	exp	8_MKI67	pbmc_1_clonotype1_3504	KIF-P1	KIF2C	H1_KIF-P1	1	1	pbmc_1_clonotype1	3389	3504
ATCTGCCCACTGTCGG-1_1	pbmc_1	6181	2180	0.109043844038182	clonotype1	TRB	TRBV7-6	1	1	2	2	0.302672370318177	-0.0232556625558095	S	1	exp	8_MKI67	pbmc_1_clonotype1_3504	KIF-P1	KIF2C	H1_KIF-P1	1	1	pbmc_1_clonotype1	3389	3504
ATCTGCCCATGCAATC-1_1	pbmc_1	3837	1697	0.0946051602814699	clonotype1	TRB	TRBV7-6	5	5	5	6	0.0858147895679206	0.920783527784398	G2M	5	exp	8_MKI67	pbmc_1_clonotype1_3504	KIF-P1	KIF2C	H1_KIF-P1	1	1	pbmc_1_clonotype1	3389	3504
ATCTGCCCATTGGCGC-1_1	pbmc_1	10599	2959	0.0547221435984527	clonotype1	TRB	TRBV7-6	2	2	0	3	0.205016404646691	0.405275525031341	G2M	2	exp	5_FGFBP2	pbmc_1_clonotype1_3504	KIF-P1	KIF2C	H1_KIF-P1	1	1	pbmc_1_clonotype1	3389	3504
ATCTGCCGTAAAGGAG-1_1	pbmc_1	2020	963	0.0836633663366337	clonotype1	TRB	TRBV7-6	6	6	3	1	-0.118704559968161	-0.15221982145287	G1	6	exp	6_FCGR3A	pbmc_1_clonotype1_3504	KIF-P1	KIF2C	H1_KIF-P1	1	1	pbmc_1_clonotype1	3389	3504
ATGAGGGAGCCGGTAA-1_1	pbmc_1	16027	3579	0.0728146253197729	clonotype1	TRB	TRBV7-6	10	10	9	5	0.167083339743336	-0.00858424547039238	S	10	exp	9_NME1	pbmc_1_clonotype1_3504	KIF-P1	KIF2C	H1_KIF-P1	1	1	pbmc_1_clonotype1	3389	3504
ATGAGGGCAATCTACG-1_1	pbmc_1	3401	1495	0.0443987062628639	clonotype1	TRB	TRBV7-6	2	2	0	3	-0.0976116804911064	-0.206761215334935	G1	2	exp	5_FGFBP2	pbmc_1_clonotype1_3504	KIF-P1	KIF2C	H1_KIF-P1	1	1	pbmc_1_clonotype1	3389	3504
ATGAGGGCACACAGAG-1_1	pbmc_1	36179	5443	0.04284253296111	clonotype1	TRB	TRBV7-6	1	1	2	2	0.375339155414089	0.242379500332998	S	1	exp	8_MKI67	pbmc_1_clonotype1_3504	KIF-P1	KIF2C	H1_KIF-P1	1	1	pbmc_1_clonotype1	3389	3504
ATGAGGGCATAAGACA-1_1	pbmc_1	2337	1113	0.0650406504065041	clonotype1	TRB	TRBV7-6	6	6	3	1	0.0208570532879223	-0.096127679971772	S	6	exp	6_FCGR3A	pbmc_1_clonotype1_3504	KIF-P1	KIF2C	H1_KIF-P1	1	1	pbmc_1_clonotype1	3389	3504
ATGAGGGCATACGCTA-1_1	pbmc_1	2543	1090	0.0837593393629571	clonotype1	TRB	TRBV7-6	4	4	3	1	-0.10307334086403	-0.13439875740383	G1	4	exp	7_LAG3	pbmc_1_clonotype1_3504	KIF-P1	KIF2C	H1_KIF-P1	1	1	pbmc_1_clonotype1	3389	3504
ATGAGGGGTGGCGAAT-1_1	pbmc_1	20834	4476	0.052654315061918	clonotype1	TRB	TRBV7-6	1	1	2	2	0.207898830878456	0.354912743417113	G2M	1	exp	8_MKI67	pbmc_1_clonotype1_3504	KIF-P1	KIF2C	H1_KIF-P1	1	1	pbmc_1_clonotype1	3389	3504
ATGAGGGGTGTTGAGG-1_1	pbmc_1	3508	1414	0.0333523375142531	clonotype1	TRB	TRBV7-6	4	4	3	1	-0.19320699710839	-0.206468952736131	G1	4	exp	7_LAG3	pbmc_1_clonotype1_3504	KIF-P1	KIF2C	H1_KIF-P1	1	1	pbmc_1_clonotype1	3389	3504
ATGAGGGTCGTTTAGG-1_1	pbmc_1	927	560	0.0560949298813377	clonotype1	TRB	TRBV7-6	6	6	3	1	-0.113745146768524	-0.0568022981890243	G1	6	exp	6_FCGR3A	pbmc_1_clonotype1_3504	KIF-P1	KIF2C	H1_KIF-P1	1	1	pbmc_1_clonotype1	3389	3504
ATGCGATAGACTCGGA-1_1	pbmc_1	6872	2185	0.0822176949941793	clonotype1	TRB	TRBV7-6	10	10	9	5	0.383428252246988	-0.142017459391248	S	10	exp	9_NME1	pbmc_1_clonotype1_3504	KIF-P1	KIF2C	H1_KIF-P1	1	1	pbmc_1_clonotype1	3389	3504
ATGCGATAGATATACG-1_1	pbmc_1	11955	3294	0.106064408197407	clonotype1	TRB	TRBV7-6	1	1	2	2	0.092334070340623	0.431634663050912	G2M	1	exp	8_MKI67	pbmc_1_clonotype1_3504	KIF-P1	KIF2C	H1_KIF-P1	1	1	pbmc_1_clonotype1	3389	3504
ATGCGATAGGACTGGT-1_1	pbmc_1	8772	2688	0.0958732330141359	clonotype1	TRB	TRBV7-6	1	1	2	2	0.123632856187802	0.322968932890006	G2M	1	exp	8_MKI67	pbmc_1_clonotype1_3504	KIF-P1	KIF2C	H1_KIF-P1	1	1	pbmc_1_clonotype1	3389	3504
ATGCGATAGGTGACCA-1_1	pbmc_1	33619	5443	0.0432493530444094	clonotype1	TRB	TRBV7-6	1	1	2	2	0.0805232194099597	0.489804646464865	G2M	1	exp	8_MKI67	pbmc_1_clonotype1_3504	KIF-P1	KIF2C	H1_KIF-P1	1	1	pbmc_1_clonotype1	3389	3504
ATGCGATCAGTACACT-1_1	pbmc_1	16962	3813	0.0816531069449357	clonotype1	TRB	TRBV7-6	1	1	2	2	0.246120649554758	0.304151695985533	G2M	1	exp	8_MKI67	pbmc_1_clonotype1_3504	KIF-P1	KIF2C	H1_KIF-P1	1	1	pbmc_1_clonotype1	3389	3504
ATGCGATCATCGACGC-1_1	pbmc_1	24327	4720	0.0437374111070005	clonotype1	TRB	TRBV7-6	7	7	6	5	0.298556211888643	0.221850759039851	S	7	exp	9_NME1	pbmc_1_clonotype1_3504	KIF-P1	KIF2C	H1_KIF-P1	1	1	pbmc_1_clonotype1	3389	3504
ATGCGATGTTCAACCA-1_1	pbmc_1	6312	2164	0.0285171102661597	clonotype1	TRB	TRBV7-6	5	5	5	6	0.0348448066261562	0.578249818752597	G2M	5	exp	8_MKI67	pbmc_1_clonotype1_3504	KIF-P1	KIF2C	H1_KIF-P1	1	1	pbmc_1_clonotype1	3389	3504
ATGGGAGAGAAGGACA-1_1	pbmc_1	4037	1423	0.105276195194451	clonotype1	TRB	TRBV7-6	4	4	3	1	-0.086965467770812	-0.160589723264322	G1	4	exp	7_LAG3	pbmc_1_clonotype1_3504	KIF-P1	KIF2C	H1_KIF-P1	1	1	pbmc_1_clonotype1	3389	3504
ATGGGAGAGAGTGACC-1_1	pbmc_1	2297	1031	0.0548541575968655	clonotype1	TRB	TRBV7-6	6	6	3	1	-0.172263416715747	-0.137663754412982	G1	6	exp	6_FCGR3A	pbmc_1_clonotype1_3504	KIF-P1	KIF2C	H1_KIF-P1	1	1	pbmc_1_clonotype1	3389	3504
ATGGGAGCAAGAGGCT-1_1	pbmc_1	3190	1628	0.0272727272727273	clonotype1	TRB	TRBV7-6	4	4	0	1	-0.292691487096572	-0.181335297147071	G1	4	exp	7_LAG3	pbmc_1_clonotype1_3504	KIF-P1	KIF2C	H1_KIF-P1	1	1	pbmc_1_clonotype1	3389	3504
ATGGGAGCAGCCACCA-1_1	pbmc_1	11438	2990	0.0407413883546075	clonotype1	TRB	TRBV7-6	1	1	2	2	0.172250139201538	-0.134317220800268	S	1	exp	8_MKI67	pbmc_1_clonotype1_3504	KIF-P1	KIF2C	H1_KIF-P1	1	1	pbmc_1_clonotype1	3389	3504
ATGGGAGCATGGTAGG-1_1	pbmc_1	16938	3792	0.0550242059275003	clonotype1	TRB	TRBV7-6	1	1	2	2	0.125367026563131	0.316769931050746	G2M	1	exp	8_MKI67	pbmc_1_clonotype1_3504	KIF-P1	KIF2C	H1_KIF-P1	1	1	pbmc_1_clonotype1	3389	3504
ATGGGAGGTCAAACTC-1_1	pbmc_1	36216	5580	0.0363099182681688	clonotype1	TRB	TRBV7-6	1	1	2	2	0.26702088599819	0.402831163302537	G2M	1	exp	8_MKI67	pbmc_1_clonotype1_3504	KIF-P1	KIF2C	H1_KIF-P1	1	1	pbmc_1_clonotype1	3389	3504
ATGGGAGTCACATAGC-1_1	pbmc_1	5596	2103	0.0829163688348821	clonotype1	TRB	TRBV7-6	2	2	0	3	0.205252447827229	-0.112350175822586	S	2	exp	5_FGFBP2	pbmc_1_clonotype1_3504	KIF-P1	KIF2C	H1_KIF-P1	1	1	pbmc_1_clonotype1	3389	3504
ATGGGAGTCGAGGTAG-1_1	pbmc_1	6217	2120	0.0675566993726878	clonotype1	TRB	TRBV7-6	4	4	0	1	0.3518335349458	-0.11248444790005	S	4	exp	7_LAG3	pbmc_1_clonotype1_3504	KIF-P1	KIF2C	H1_KIF-P1	1	1	pbmc_1_clonotype1	3389	3504
ATGTGTGAGGACGAAA-1_1	pbmc_1	18114	3943	0.0807662581428729	clonotype1	TRB	TRBV7-6	1	1	2	2	0.204156092734716	0.380706937782027	G2M	1	exp	8_MKI67	pbmc_1_clonotype1_3504	KIF-P1	KIF2C	H1_KIF-P1	1	1	pbmc_1_clonotype1	3389	3504
ATGTGTGCAGCATACT-1_1	pbmc_1	20186	4429	0.0425542455166947	clonotype1	TRB	TRBV7-6	7	7	6	5	0.265254696646438	-0.0104016081835041	S	7	exp	9_NME1	pbmc_1_clonotype1_3504	KIF-P1	KIF2C	H1_KIF-P1	1	1	pbmc_1_clonotype1	3389	3504
ATGTGTGCATCTATGG-1_1	pbmc_1	14846	3707	0.0507207328573353	clonotype1	TRB	TRBV7-6	1	1	2	2	0.231250641944366	0.619041405529936	G2M	1	exp	8_MKI67	pbmc_1_clonotype1_3504	KIF-P1	KIF2C	H1_KIF-P1	1	1	pbmc_1_clonotype1	3389	3504
ATGTGTGTCCATTCTA-1_1	pbmc_1	35556	5476	0.0538587017662279	clonotype1	TRB	TRBV7-6	1	1	2	2	0.231599898728784	0.496075084401125	G2M	1	exp	8_MKI67	pbmc_1_clonotype1_3504	KIF-P1	KIF2C	H1_KIF-P1	1	1	pbmc_1_clonotype1	3389	3504
ATTACTCAGGACAGAA-1_1	pbmc_1	3978	1505	0.103318250377074	clonotype1	TRB	TRBV7-6	5	5	5	6	0.414621900582597	0.215106056560772	S	5	exp	8_MKI67	pbmc_1_clonotype1_3504	KIF-P1	KIF2C	H1_KIF-P1	1	1	pbmc_1_clonotype1	3389	3504
ATTACTCCAAACCCAT-1_1	pbmc_1	20304	4409	0.000344759653270292	clonotype1	TRB	TRBV7-6	7	7	6	5	0.00907600753396437	0.278363117786964	G2M	7	exp	9_NME1	pbmc_1_clonotype1_3504	KIF-P1	KIF2C	H1_KIF-P1	1	1	pbmc_1_clonotype1	3389	3504
ATTACTCCAAGTCATC-1_1	pbmc_1	19714	4365	0.0458557370396672	clonotype1	TRB	TRBV7-6	1	1	2	2	0.344669103870471	0.116526696941898	S	1	exp	8_MKI67	pbmc_1_clonotype1_3504	KIF-P1	KIF2C	H1_KIF-P1	1	1	pbmc_1_clonotype1	3389	3504
ATTACTCCACTCTGTC-1_1	pbmc_1	7733	2693	0.0680201732833312	clonotype1	TRB	TRBV7-6	1	1	2	2	-0.175284936664944	0.141940251817988	G2M	1	exp	8_MKI67	pbmc_1_clonotype1_3504	KIF-P1	KIF2C	H1_KIF-P1	1	1	pbmc_1_clonotype1	3389	3504
ATTACTCCAGATAATG-1_1	pbmc_1	3082	1449	0.0580791693705386	clonotype1	TRB	TRBV7-6	5	5	5	6	0.48533942590355	0.394903022391247	S	5	exp	8_MKI67	pbmc_1_clonotype1_3504	KIF-P1	KIF2C	H1_KIF-P1	1	1	pbmc_1_clonotype1	3389	3504
ATTATCCAGGCCGAAT-1_1	pbmc_1	3730	1547	0.0621983914209115	clonotype1	TRB	TRBV7-6	4	4	0	1	-0.148249244029704	-0.23679953143459	G1	4	exp	7_LAG3	pbmc_1_clonotype1_3504	KIF-P1	KIF2C	H1_KIF-P1	1	1	pbmc_1_clonotype1	3389	3504
ATTATCCAGTGTACCT-1_1	pbmc_1	12573	3283	0.0562316074127098	clonotype1	TRB	TRBV7-6	5	5	5	6	0.228214070772752	0.538683907665202	G2M	5	exp	8_MKI67	pbmc_1_clonotype1_3504	KIF-P1	KIF2C	H1_KIF-P1	1	1	pbmc_1_clonotype1	3389	3504
ATTATCCCACCAGGCT-1_1	pbmc_1	12587	3121	0.0534678636688647	clonotype1	TRB	TRBV7-6	7	7	6	5	0.246025653380465	-0.0539827109637916	S	7	exp	9_NME1	pbmc_1_clonotype1_3504	KIF-P1	KIF2C	H1_KIF-P1	1	1	pbmc_1_clonotype1	3389	3504
ATTATCCCAGACACTT-1_1	pbmc_1	10140	2912	0.0734714003944773	clonotype1	TRB	TRBV7-6	5	5	5	6	0.226145920671305	0.504861896986618	G2M	5	exp	8_MKI67	pbmc_1_clonotype1_3504	KIF-P1	KIF2C	H1_KIF-P1	1	1	pbmc_1_clonotype1	3389	3504
ATTATCCGTGAGCGAT-1_1	pbmc_1	20438	4093	0.0547509541050983	clonotype1	TRB	TRBV7-6	1	1	2	2	0.308144628501632	0.270856853233649	S	1	exp	8_MKI67	pbmc_1_clonotype1_3504	KIF-P1	KIF2C	H1_KIF-P1	1	1	pbmc_1_clonotype1	3389	3504
ATTATCCTCACAGGCC-1_1	pbmc_1	3036	1322	0.0615942028985507	clonotype1	TRB	TRBV7-6	4	4	3	1	-0.241130441790006	-0.159212276237839	G1	4	exp	7_LAG3	pbmc_1_clonotype1_3504	KIF-P1	KIF2C	H1_KIF-P1	1	1	pbmc_1_clonotype1	3389	3504
ATTCTACAGGGTATCG-1_1	pbmc_1	3716	1541	0.0863832077502691	clonotype1	TRB	TRBV7-6	2	2	0	3	0.201210254901826	0.0249338948182731	S	2	exp	5_FGFBP2	pbmc_1_clonotype1_3504	KIF-P1	KIF2C	H1_KIF-P1	1	1	pbmc_1_clonotype1	3389	3504
ATTCTACAGTCCATAC-1_1	pbmc_1	19258	4309	0.0892096790944023	clonotype1	TRB	TRBV7-6	1	1	2	2	0.149422725574173	0.285287777057671	G2M	1	exp	8_MKI67	pbmc_1_clonotype1_3504	KIF-P1	KIF2C	H1_KIF-P1	1	1	pbmc_1_clonotype1	3389	3504
ATTCTACCAATCCGAT-1_1	pbmc_1	5008	1891	0.126797124600639	clonotype1	TRB	TRBV7-6	5	5	5	6	0.395306039819761	0.370627683106511	S	5	exp	8_MKI67	pbmc_1_clonotype1_3504	KIF-P1	KIF2C	H1_KIF-P1	1	1	pbmc_1_clonotype1	3389	3504
ATTCTACCACATTTCT-1_1	pbmc_1	22993	4602	0.0653242291132084	clonotype1	TRB	TRBV7-6	1	1	2	2	0.398765977301993	0.423023399525325	G2M	1	exp	8_MKI67	pbmc_1_clonotype1_3504	KIF-P1	KIF2C	H1_KIF-P1	1	1	pbmc_1_clonotype1	3389	3504
ATTCTACCATTGAGCT-1_1	pbmc_1	6955	2256	0.0592379583033789	clonotype1	TRB	TRBV7-6	1	1	5	6	-0.0983693585532729	101197445438483	G2M	1	exp	8_MKI67	pbmc_1_clonotype1_3504	KIF-P1	KIF2C	H1_KIF-P1	1	1	pbmc_1_clonotype1	3389	3504
ATTCTACGTAAACCTC-1_1	pbmc_1	3015	1402	0.069983416252073	clonotype1	TRB	TRBV7-6	2	2	0	3	-0.179827439892301	0.116479170310485	G2M	2	exp	5_FGFBP2	pbmc_1_clonotype1_3504	KIF-P1	KIF2C	H1_KIF-P1	1	1	pbmc_1_clonotype1	3389	3504
ATTCTACGTATGAAAC-1_1	pbmc_1	14355	3661	0.0524555903866249	clonotype1	TRB	TRBV7-6	10	10	9	5	0.00835052451131291	-0.178801127251545	S	10	exp	9_NME1	pbmc_1_clonotype1_3504	KIF-P1	KIF2C	H1_KIF-P1	1	1	pbmc_1_clonotype1	3389	3504
ATTCTACTCCGCGTTT-1_1	pbmc_1	6434	2271	0.0819086105066832	clonotype1	TRB	TRBV7-6	1	1	2	2	-0.139356482726331	0.640042393462901	G2M	1	exp	8_MKI67	pbmc_1_clonotype1_3504	KIF-P1	KIF2C	H1_KIF-P1	1	1	pbmc_1_clonotype1	3389	3504
ATTCTACTCGGCTACG-1_1	pbmc_1	3762	1493	0.0933014354066986	clonotype1	TRB	TRBV7-6	6	6	3	1	-0.186517072747599	-0.144679470270879	G1	6	exp	6_FCGR3A	pbmc_1_clonotype1_3504	KIF-P1	KIF2C	H1_KIF-P1	1	1	pbmc_1_clonotype1	3389	3504
ATTGGACAGATAGTCA-1_1	pbmc_1	7727	2588	0.0509900349424097	clonotype1	TRB	TRBV7-6	5	5	5	6	0.391254692843409	0.14869746409449	S	5	exp	8_MKI67	pbmc_1_clonotype1_3504	KIF-P1	KIF2C	H1_KIF-P1	1	1	pbmc_1_clonotype1	3389	3504
ATTGGACAGGTAGCTG-1_1	pbmc_1	3388	1401	0.0560802833530106	clonotype1	TRB	TRBV7-6	6	6	3	1	-0.250813083941429	-0.10393109823341	G1	6	exp	6_FCGR3A	pbmc_1_clonotype1_3504	KIF-P1	KIF2C	H1_KIF-P1	1	1	pbmc_1_clonotype1	3389	3504
ATTGGACCATGCCACG-1_1	pbmc_1	9701	2714	0.0606123080094836	clonotype1	TRB	TRBV7-6	10	10	9	5	0.201579357391871	-0.0438513969628442	S	10	exp	9_NME1	pbmc_1_clonotype1_3504	KIF-P1	KIF2C	H1_KIF-P1	1	1	pbmc_1_clonotype1	3389	3504
ATTGGACGTACAGACG-1_1	pbmc_1	31582	5448	0.0268190741561649	clonotype1	TRB	TRBV7-6	1	1	2	2	0.139774573551024	0.32654316012324	G2M	1	exp	8_MKI67	pbmc_1_clonotype1_3504	KIF-P1	KIF2C	H1_KIF-P1	1	1	pbmc_1_clonotype1	3389	3504
ATTGGACGTACATCCA-1_1	pbmc_1	11132	3154	0.0725835429392742	clonotype1	TRB	TRBV7-6	5	5	5	6	0.369872923957016	0.335231445223438	S	5	exp	8_MKI67	pbmc_1_clonotype1_3504	KIF-P1	KIF2C	H1_KIF-P1	1	1	pbmc_1_clonotype1	3389	3504
ATTGGACGTTCAGCGC-1_1	pbmc_1	20482	4317	0.000683526999316473	clonotype1	TRB	TRBV7-6	7	7	6	5	0.350467731479526	0.0603514643257454	S	7	exp	9_NME1	pbmc_1_clonotype1_3504	KIF-P1	KIF2C	H1_KIF-P1	1	1	pbmc_1_clonotype1	3389	3504
ATTGGACTCCGAAGAG-1_1	pbmc_1	4969	1850	0.115918695914671	clonotype1	TRB	TRBV7-6	10	10	9	5	0.270364413980142	0.00165215045498573	S	10	exp	9_NME1	pbmc_1_clonotype1_3504	KIF-P1	KIF2C	H1_KIF-P1	1	1	pbmc_1_clonotype1	3389	3504
ATTGGACTCCGCATAA-1_1	pbmc_1	6812	2232	0.081620669406929	clonotype1	TRB	TRBV7-6	10	10	9	5	0.301309359597505	0.117535081983853	S	10	exp	9_NME1	pbmc_1_clonotype1_3504	KIF-P1	KIF2C	H1_KIF-P1	1	1	pbmc_1_clonotype1	3389	3504
ATTGGACTCTTGCATT-1_1	pbmc_1	12377	3465	0.0238345317928416	clonotype1	TRB	TRBV7-6	10	10	9	5	0.192433448425428	-0.200086474052536	S	10	exp	9_NME1	pbmc_1_clonotype1_3504	KIF-P1	KIF2C	H1_KIF-P1	1	1	pbmc_1_clonotype1	3389	3504
ATTGGTGCATCTCGCT-1_1	pbmc_1	6069	2260	0.055363321799308	clonotype1	TRB	TRBV7-6	10	10	9	5	0.0509802284991114	0.137743666534813	G2M	10	exp	9_NME1	pbmc_1_clonotype1_3504	KIF-P1	KIF2C	H1_KIF-P1	1	1	pbmc_1_clonotype1	3389	3504
ATTGGTGGTAGCACGA-1_1	pbmc_1	9145	2835	0.0632039365773647	clonotype1	TRB	TRBV7-6	4	4	0	1	-0.064787428774036	-0.0679632358746265	G1	4	exp	7_LAG3	pbmc_1_clonotype1_3504	KIF-P1	KIF2C	H1_KIF-P1	1	1	pbmc_1_clonotype1	3389	3504
ATTGGTGGTGCTTCTC-1_1	pbmc_1	7822	2514	0.0710815648171823	clonotype1	TRB	TRBV7-6	1	1	2	2	0.476450836507704	0.0480186796386465	S	1	exp	8_MKI67	pbmc_1_clonotype1_3504	KIF-P1	KIF2C	H1_KIF-P1	1	1	pbmc_1_clonotype1	3389	3504
ATTGGTGTCCATTCTA-1_1	pbmc_1	12691	3402	0.0553147900086676	clonotype1	TRB	TRBV7-6	7	7	2	5	0.127372365555718	0.246869469366768	G2M	7	exp	9_NME1	pbmc_1_clonotype1_3504	KIF-P1	KIF2C	H1_KIF-P1	1	1	pbmc_1_clonotype1	3389	3504
ATTTCTGAGCCTTGAT-1_1	pbmc_1	3046	1284	0.0558108995403808	clonotype1	TRB	TRBV7-6	4	4	3	1	-0.20850893664614	-0.11510165757907	G1	4	exp	7_LAG3	pbmc_1_clonotype1_3504	KIF-P1	KIF2C	H1_KIF-P1	1	1	pbmc_1_clonotype1	3389	3504
ATTTCTGAGCGACGTA-1_1	pbmc_1	13892	3281	0.0395911315865246	clonotype1	TRB	TRBV7-6	7	7	6	5	0.383338686088884	0.113562724578117	S	7	exp	9_NME1	pbmc_1_clonotype1_3504	KIF-P1	KIF2C	H1_KIF-P1	1	1	pbmc_1_clonotype1	3389	3504
ATTTCTGAGCGTTTAC-1_1	pbmc_1	1635	795	0.0299694189602446	clonotype1	TRB	TRBV7-6	6	6	3	1	-0.147150832814752	-0.180708539943457	G1	6	exp	6_FCGR3A	pbmc_1_clonotype1_3504	KIF-P1	KIF2C	H1_KIF-P1	1	1	pbmc_1_clonotype1	3389	3504
ATTTCTGAGGTAGCCA-1_1	pbmc_1	14295	3601	0.0612801678908709	clonotype1	TRB	TRBV7-6	7	7	6	5	0.316181722157987	0.205220276007327	S	7	exp	9_NME1	pbmc_1_clonotype1_3504	KIF-P1	KIF2C	H1_KIF-P1	1	1	pbmc_1_clonotype1	3389	3504
ATTTCTGCAAACAACA-1_1	pbmc_1	10376	3125	0.0420200462606014	clonotype1	TRB	TRBV7-6	7	7	6	5	0.294503569235941	0.276129302144799	S	7	exp	9_NME1	pbmc_1_clonotype1_3504	KIF-P1	KIF2C	H1_KIF-P1	1	1	pbmc_1_clonotype1	3389	3504
ATTTCTGCACGACGAA-1_1	pbmc_1	5806	2206	0.0750947295900792	clonotype1	TRB	TRBV7-6	5	5	5	6	0.304554969981529	0.359278282081559	G2M	5	exp	8_MKI67	pbmc_1_clonotype1_3504	KIF-P1	KIF2C	H1_KIF-P1	1	1	pbmc_1_clonotype1	3389	3504
ATTTCTGCAGTCAGAG-1_1	pbmc_1	9212	2736	0.0598132870169344	clonotype1	TRB	TRBV7-6	10	10	9	5	0.0240485271060098	0.251934009769745	G2M	10	exp	9_NME1	pbmc_1_clonotype1_3504	KIF-P1	KIF2C	H1_KIF-P1	1	1	pbmc_1_clonotype1	3389	3504
ATTTCTGCATTGGTAC-1_1	pbmc_1	10250	2856	0.0841951219512195	clonotype1	TRB	TRBV7-6	1	1	2	2	0.378883727274039	0.168491991470572	S	1	exp	8_MKI67	pbmc_1_clonotype1_3504	KIF-P1	KIF2C	H1_KIF-P1	1	1	pbmc_1_clonotype1	3389	3504
ATTTCTGGTATGAATG-1_1	pbmc_1	22060	4675	0.0642792384406165	clonotype1	TRB	TRBV7-6	1	1	2	2	0.363164087146669	0.454095941136836	G2M	1	exp	8_MKI67	pbmc_1_clonotype1_3504	KIF-P1	KIF2C	H1_KIF-P1	1	1	pbmc_1_clonotype1	3389	3504
ATTTCTGGTCAACATC-1_1	pbmc_1	4891	1921	0.0823962379881415	clonotype1	TRB	TRBV7-6	5	5	9	6	0.42078486042203	-0.00626057810069153	S	5	exp	8_MKI67	pbmc_1_clonotype1_3504	KIF-P1	KIF2C	H1_KIF-P1	1	1	pbmc_1_clonotype1	3389	3504
ATTTCTGTCAGCCTAA-1_1	pbmc_1	2703	1325	0.0532741398446171	clonotype1	TRB	TRBV7-6	4	4	0	1	0.543803956176059	-0.0781821699297913	S	4	exp	7_LAG3	pbmc_1_clonotype1_3504	KIF-P1	KIF2C	H1_KIF-P1	1	1	pbmc_1_clonotype1	3389	3504
ATTTCTGTCTCGCTTG-1_1	pbmc_1	11197	3195	0.0618915781012771	clonotype1	TRB	TRBV7-6	7	7	6	5	0.280333902559098	-0.125608748968917	S	7	exp	9_NME1	pbmc_1_clonotype1_3504	KIF-P1	KIF2C	H1_KIF-P1	1	1	pbmc_1_clonotype1	3389	3504
CAACCAAAGATACACA-1_1	pbmc_1	36356	5844	0.0838376058972384	clonotype1	TRB	TRBV7-6	1	1	2	2	0.215675380159115	0.544992755509436	G2M	1	exp	8_MKI67	pbmc_1_clonotype1_3504	KIF-P1	KIF2C	H1_KIF-P1	1	1	pbmc_1_clonotype1	3389	3504
CAACCAAAGCCCTAAT-1_1	pbmc_1	2661	1205	0.121382938744833	clonotype1	TRB	TRBV7-6	4	4	0	1	0.00718668927060345	-0.0829904018923506	S	4	exp	7_LAG3	pbmc_1_clonotype1_3504	KIF-P1	KIF2C	H1_KIF-P1	1	1	pbmc_1_clonotype1	3389	3504
CAACCAACAAGTACCT-1_1	pbmc_1	9296	2696	0.0271084337349398	clonotype1	TRB	TRBV7-6	10	10	9	5	0.0349950853819562	-0.12167235469494	S	10	exp	9_NME1	pbmc_1_clonotype1_3504	KIF-P1	KIF2C	H1_KIF-P1	1	1	pbmc_1_clonotype1	3389	3504
CAACCAAGTCCTGCTT-1_1	pbmc_1	19350	4256	0.0635658914728682	clonotype1	TRB	TRBV7-6	1	1	5	2	0.240030649032609	0.357773774762991	G2M	1	exp	8_MKI67	pbmc_1_clonotype1_3504	KIF-P1	KIF2C	H1_KIF-P1	1	1	pbmc_1_clonotype1	3389	3504
CAACCAAGTTACGCGC-1_1	pbmc_1	13704	3393	0.0728984238178634	clonotype1	TRB	TRBV7-6	1	1	2	2	0.0741279802783512	0.668839326834112	G2M	1	exp	8_MKI67	pbmc_1_clonotype1_3504	KIF-P1	KIF2C	H1_KIF-P1	1	1	pbmc_1_clonotype1	3389	3504
CAACCAAGTTCCACTC-1_1	pbmc_1	5418	2087	0.0490956072351421	clonotype1	TRB	TRBV7-6	4	4	0	1	-0.228276601143539	-0.0390826552660615	G1	4	exp	7_LAG3	pbmc_1_clonotype1_3504	KIF-P1	KIF2C	H1_KIF-P1	1	1	pbmc_1_clonotype1	3389	3504
CAACCAATCAGCTCGG-1_1	pbmc_1	19250	3976	0.0438441558441558	clonotype1	TRB	TRBV7-6	7	7	6	5	0.0490744383522556	0.354768244259886	G2M	7	exp	9_NME1	pbmc_1_clonotype1_3504	KIF-P1	KIF2C	H1_KIF-P1	1	1	pbmc_1_clonotype1	3389	3504
CAACCAATCCACGTTC-1_1	pbmc_1	6270	2234	0.0416267942583732	clonotype1	TRB	TRBV7-6	2	2	0	3	0.371288156288747	-0.100065447474826	S	2	exp	5_FGFBP2	pbmc_1_clonotype1_3504	KIF-P1	KIF2C	H1_KIF-P1	1	1	pbmc_1_clonotype1	3389	3504
CAACCAATCTTGCCGT-1_1	pbmc_1	33372	5338	0.0524991010427904	clonotype1	TRB	TRBV7-6	7	7	2	5	0.132857623876083	0.0591953548044607	S	7	exp	9_NME1	pbmc_1_clonotype1_3504	KIF-P1	KIF2C	H1_KIF-P1	1	1	pbmc_1_clonotype1	3389	3504
CAACCTCAGTCCGTAT-1_1	pbmc_1	13124	3430	0.0794727217311795	clonotype1	TRB	TRBV7-6	1	1	2	2	0.443823771662491	0.16475345694395	S	1	exp	8_MKI67	pbmc_1_clonotype1_3504	KIF-P1	KIF2C	H1_KIF-P1	1	1	pbmc_1_clonotype1	3389	3504
CAACCTCGTACATCCA-1_1	pbmc_1	19581	4347	0.0492313977835657	clonotype1	TRB	TRBV7-6	1	1	2	2	0.37420209405978	0.102218847863806	S	1	exp	8_MKI67	pbmc_1_clonotype1_3504	KIF-P1	KIF2C	H1_KIF-P1	1	1	pbmc_1_clonotype1	3389	3504
CAACCTCGTTTCCACC-1_1	pbmc_1	13989	3411	0.0551147330045035	clonotype1	TRB	TRBV7-6	1	1	2	2	-0.04801144645153	0.472052301727171	G2M	1	exp	8_MKI67	pbmc_1_clonotype1_3504	KIF-P1	KIF2C	H1_KIF-P1	1	1	pbmc_1_clonotype1	3389	3504
CAACCTCTCCATGAAC-1_1	pbmc_1	16512	3786	0.0494791666666667	clonotype1	TRB	TRBV7-6	5	5	5	6	0.323396076856087	0.326206655545868	G2M	5	exp	8_MKI67	pbmc_1_clonotype1_3504	KIF-P1	KIF2C	H1_KIF-P1	1	1	pbmc_1_clonotype1	3389	3504
CAACCTCTCGGAAATA-1_1	pbmc_1	23163	4648	0.0405819626127876	clonotype1	TRB	TRBV7-6	7	7	6	5	0.446166811451118	0.0590313833807716	S	7	exp	9_NME1	pbmc_1_clonotype1_3504	KIF-P1	KIF2C	H1_KIF-P1	1	1	pbmc_1_clonotype1	3389	3504
CAACCTCTCTTGCCGT-1_1	pbmc_1	17774	3909	0.0477101384044109	clonotype1	TRB	TRBV7-6	7	7	6	5	0.322698584034264	-0.1674286579001	S	7	exp	9_NME1	pbmc_1_clonotype1_3504	KIF-P1	KIF2C	H1_KIF-P1	1	1	pbmc_1_clonotype1	3389	3504
CAACTAGAGACTTTCG-1_1	pbmc_1	28704	5229	0.0544871794871795	clonotype1	TRB	TRBV7-6	1	1	2	2	0.387752931611674	0.201554069070422	S	1	exp	8_MKI67	pbmc_1_clonotype1_3504	KIF-P1	KIF2C	H1_KIF-P1	1	1	pbmc_1_clonotype1	3389	3504
CAACTAGAGCGTCAAG-1_1	pbmc_1	8626	2631	0.0608625086946441	clonotype1	TRB	TRBV7-6	1	1	2	2	0.102151915992422	0.425099039165909	G2M	1	exp	8_MKI67	pbmc_1_clonotype1_3504	KIF-P1	KIF2C	H1_KIF-P1	1	1	pbmc_1_clonotype1	3389	3504
CAACTAGCAGATGAGC-1_1	pbmc_1	21916	4576	0.0483208614710714	clonotype1	TRB	TRBV7-6	1	1	2	2	0.212556638808605	0.479255625456608	G2M	1	exp	8_MKI67	pbmc_1_clonotype1_3504	KIF-P1	KIF2C	H1_KIF-P1	1	1	pbmc_1_clonotype1	3389	3504
CAACTAGGTATATCCG-1_1	pbmc_1	6575	2256	0.076958174904943	clonotype1	TRB	TRBV7-6	5	5	5	6	0.378641404497312	0.632683809059266	G2M	5	exp	8_MKI67	pbmc_1_clonotype1_3504	KIF-P1	KIF2C	H1_KIF-P1	1	1	pbmc_1_clonotype1	3389	3504
CAACTAGGTCATTAGC-1_1	pbmc_1	8213	2640	0.0603920613661269	clonotype1	TRB	TRBV7-6	4	4	0	1	-0.243476807295488	-0.171236832348759	G1	4	exp	7_LAG3	pbmc_1_clonotype1_3504	KIF-P1	KIF2C	H1_KIF-P1	1	1	pbmc_1_clonotype1	3389	3504
CAACTAGGTCCCGACA-1_1	pbmc_1	3188	1389	0.0479924717691343	clonotype1	TRB	TRBV7-6	4	4	3	1	-0.186881465426675	-0.131408455633605	G1	4	exp	7_LAG3	pbmc_1_clonotype1_3504	KIF-P1	KIF2C	H1_KIF-P1	1	1	pbmc_1_clonotype1	3389	3504
CAAGAAAAGTGTGAAT-1_1	pbmc_1	25401	4736	0.0599976378882721	clonotype1	TRB	TRBV7-6	1	1	2	2	0.282952633166808	0.160238663224103	S	1	exp	8_MKI67	pbmc_1_clonotype1_3504	KIF-P1	KIF2C	H1_KIF-P1	1	1	pbmc_1_clonotype1	3389	3504
CAAGAAACACACATGT-1_1	pbmc_1	14993	3573	0.082038284532782	clonotype1	TRB	TRBV7-6	1	1	2	2	0.170032793663192	0.523136304328135	G2M	1	exp	8_MKI67	pbmc_1_clonotype1_3504	KIF-P1	KIF2C	H1_KIF-P1	1	1	pbmc_1_clonotype1	3389	3504
CAAGAAACACATGACT-1_1	pbmc_1	9151	2711	0.0997705168834007	clonotype1	TRB	TRBV7-6	5	5	2	2	0.351602697650576	0.362807067798772	G2M	5	exp	8_MKI67	pbmc_1_clonotype1_3504	KIF-P1	KIF2C	H1_KIF-P1	1	1	pbmc_1_clonotype1	3389	3504
CAAGAAACATGGTCTA-1_1	pbmc_1	12688	3384	0.051702395964691	clonotype1	TRB	TRBV7-6	5	5	5	6	0.379158231266277	0.25591757050669	S	5	exp	8_MKI67	pbmc_1_clonotype1_3504	KIF-P1	KIF2C	H1_KIF-P1	1	1	pbmc_1_clonotype1	3389	3504
CAAGAAAGTCCTAGCG-1_1	pbmc_1	10531	3018	0.0385528439844269	clonotype1	TRB	TRBV7-6	5	5	5	6	0.298097156898454	0.197312000829798	S	5	exp	8_MKI67	pbmc_1_clonotype1_3504	KIF-P1	KIF2C	H1_KIF-P1	1	1	pbmc_1_clonotype1	3389	3504
CAAGAAAGTGCCTGGT-1_1	pbmc_1	25507	4354	0.0522601638765829	clonotype1	TRB	TRBV7-6	7	7	6	5	0.0898643064115133	0.524881688440071	G2M	7	exp	9_NME1	pbmc_1_clonotype1_3504	KIF-P1	KIF2C	H1_KIF-P1	1	1	pbmc_1_clonotype1	3389	3504
CAAGAAATCACCCGAG-1_1	pbmc_1	3621	1453	0.0533001933167633	clonotype1	TRB	TRBV7-6	4	4	0	1	-0.130609763618547	-0.239695684194489	G1	4	exp	7_LAG3	pbmc_1_clonotype1_3504	KIF-P1	KIF2C	H1_KIF-P1	1	1	pbmc_1_clonotype1	3389	3504
CAAGAAATCATCTGTT-1_1	pbmc_1	20797	4443	0.0264461220368322	clonotype1	TRB	TRBV7-6	1	1	0	2	0.0721737264976759	0.00965147382058534	S	1	exp	8_MKI67	pbmc_1_clonotype1_3504	KIF-P1	KIF2C	H1_KIF-P1	1	1	pbmc_1_clonotype1	3389	3504
CAAGAAATCCGTAGTA-1_1	pbmc_1	5962	2132	0.0944313988594431	clonotype1	TRB	TRBV7-6	2	2	0	3	0.0832451348353239	0.343359515844645	G2M	2	exp	5_FGFBP2	pbmc_1_clonotype1_3504	KIF-P1	KIF2C	H1_KIF-P1	1	1	pbmc_1_clonotype1	3389	3504
CAAGAAATCGGTTCGG-1_1	pbmc_1	7368	2506	0.0423452768729642	clonotype1	TRB	TRBV7-6	1	1	5	2	-0.171356283987489	0.882249639468654	G2M	1	exp	8_MKI67	pbmc_1_clonotype1_3504	KIF-P1	KIF2C	H1_KIF-P1	1	1	pbmc_1_clonotype1	3389	3504
CAAGAAATCGTTTATC-1_1	pbmc_1	21316	4315	0.0475229874272847	clonotype1	TRB	TRBV7-6	2	2	0	3	0.232373986548837	0.19804277528316	S	2	exp	5_FGFBP2	pbmc_1_clonotype1_3504	KIF-P1	KIF2C	H1_KIF-P1	1	1	pbmc_1_clonotype1	3389	3504
CAAGAAATCTCGGACG-1_1	pbmc_1	14851	3525	0.0571005319507104	clonotype1	TRB	TRBV7-6	7	7	6	5	0.167401033343174	-0.00623823066756674	S	7	exp	9_NME1	pbmc_1_clonotype1_3504	KIF-P1	KIF2C	H1_KIF-P1	1	1	pbmc_1_clonotype1	3389	3504
CAAGATCCAAGAGTCG-1_1	pbmc_1	4423	1724	0.0590097219082071	clonotype1	TRB	TRBV7-6	4	4	0	1	0.400714696090086	-0.177844851677466	S	4	exp	7_LAG3	pbmc_1_clonotype1_3504	KIF-P1	KIF2C	H1_KIF-P1	1	1	pbmc_1_clonotype1	3389	3504
CAAGATCCACGAAAGC-1_1	pbmc_1	8468	2748	0.0381435994331601	clonotype1	TRB	TRBV7-6	5	5	5	6	0.337284497845665	0.647679694559732	G2M	5	exp	8_MKI67	pbmc_1_clonotype1_3504	KIF-P1	KIF2C	H1_KIF-P1	1	1	pbmc_1_clonotype1	3389	3504
CAAGATCCATTGGGCC-1_1	pbmc_1	9725	2717	0.0808226221079692	clonotype1	TRB	TRBV7-6	4	4	0	1	-0.182780589293862	-0.209263945426067	G1	4	exp	7_LAG3	pbmc_1_clonotype1_3504	KIF-P1	KIF2C	H1_KIF-P1	1	1	pbmc_1_clonotype1	3389	3504
CAAGATCGTGAAAGAG-1_1	pbmc_1	8908	2507	0.0501796138302649	clonotype1	TRB	TRBV7-6	4	4	0	1	-0.171092831682578	-0.199489399173544	G1	4	exp	7_LAG3	pbmc_1_clonotype1_3504	KIF-P1	KIF2C	H1_KIF-P1	1	1	pbmc_1_clonotype1	3389	3504
CAAGATCGTTTGTGTG-1_1	pbmc_1	2042	905	0.10871694417238	clonotype1	TRB	TRBV7-6	4	4	0	1	-0.172589112595895	-0.192413767067405	G1	4	exp	7_LAG3	pbmc_1_clonotype1_3504	KIF-P1	KIF2C	H1_KIF-P1	1	1	pbmc_1_clonotype1	3389	3504
CAAGATCTCAGGTTCA-1_1	pbmc_1	7445	2509	0.0445936870382807	clonotype1	TRB	TRBV7-6	4	4	0	3	0.323711768934527	-0.232227256430307	S	4	exp	7_LAG3	pbmc_1_clonotype1_3504	KIF-P1	KIF2C	H1_KIF-P1	1	1	pbmc_1_clonotype1	3389	3504
CAAGATCTCGGTTCGG-1_1	pbmc_1	9185	2739	0.0631464344039194	clonotype1	TRB	TRBV7-6	10	10	9	5	0.346217541701059	0.108536803854763	S	10	exp	9_NME1	pbmc_1_clonotype1_3504	KIF-P1	KIF2C	H1_KIF-P1	1	1	pbmc_1_clonotype1	3389	3504
CAAGATCTCTCTGAGA-1_1	pbmc_1	6302	2149	0.0841002856236115	clonotype1	TRB	TRBV7-6	5	5	2	2	0.231515407428143	-0.0599294658272672	S	5	exp	8_MKI67	pbmc_1_clonotype1_3504	KIF-P1	KIF2C	H1_KIF-P1	1	1	pbmc_1_clonotype1	3389	3504
CAAGGCCAGACCTAGG-1_1	pbmc_1	12312	3074	0.0230669265756985	clonotype1	TRB	TRBV7-6	5	5	5	6	0.512097006960587	-0.0694485445903977	S	5	exp	8_MKI67	pbmc_1_clonotype1_3504	KIF-P1	KIF2C	H1_KIF-P1	1	1	pbmc_1_clonotype1	3389	3504
CAAGGCCAGATGTGGC-1_1	pbmc_1	40905	5929	0.040312920180907	clonotype1	TRB	TRBV7-6	1	1	2	2	0.18756878163871	0.359912737182497	G2M	1	exp	8_MKI67	pbmc_1_clonotype1_3504	KIF-P1	KIF2C	H1_KIF-P1	1	1	pbmc_1_clonotype1	3389	3504
CAAGGCCCAAGACACG-1_1	pbmc_1	4427	1655	0.10910323017845	clonotype1	TRB	TRBV7-6	4	4	0	1	0.113603783984466	-0.0855932833010923	S	4	exp	7_LAG3	pbmc_1_clonotype1_3504	KIF-P1	KIF2C	H1_KIF-P1	1	1	pbmc_1_clonotype1	3389	3504
CAAGGCCCAATCACAC-1_1	pbmc_1	3689	1514	0.0588235294117647	clonotype1	TRB	TRBV7-6	2	2	0	3	-0.17883361510975	-0.141372736662343	G1	2	exp	5_FGFBP2	pbmc_1_clonotype1_3504	KIF-P1	KIF2C	H1_KIF-P1	1	1	pbmc_1_clonotype1	3389	3504
CAAGGCCCATCACGTA-1_1	pbmc_1	4703	1813	0.0886668084201574	clonotype1	TRB	TRBV7-6	1	1	2	2	0.267794449137822	0.00906319876659756	S	1	exp	8_MKI67	pbmc_1_clonotype1_3504	KIF-P1	KIF2C	H1_KIF-P1	1	1	pbmc_1_clonotype1	3389	3504
CAAGGCCGTACACCGC-1_1	pbmc_1	24221	4646	0.0390983031253871	clonotype1	TRB	TRBV7-6	1	1	2	2	0.265939619711291	0.218014681789873	S	1	exp	8_MKI67	pbmc_1_clonotype1_3504	KIF-P1	KIF2C	H1_KIF-P1	1	1	pbmc_1_clonotype1	3389	3504
CAAGGCCGTCAGAGGT-1_1	pbmc_1	14576	3339	0.0714187705817783	clonotype1	TRB	TRBV7-6	1	1	2	2	0.188091112063391	0.361720927347453	G2M	1	exp	8_MKI67	pbmc_1_clonotype1_3504	KIF-P1	KIF2C	H1_KIF-P1	1	1	pbmc_1_clonotype1	3389	3504
CAAGGCCTCTCTGCTG-1_1	pbmc_1	2733	1176	0.106110501280644	clonotype1	TRB	TRBV7-6	4	4	0	1	-0.136646271899951	-0.139749222091665	G1	4	exp	7_LAG3	pbmc_1_clonotype1_3504	KIF-P1	KIF2C	H1_KIF-P1	1	1	pbmc_1_clonotype1	3389	3504
CAAGTTGAGATGCGAC-1_1	pbmc_1	10985	2982	0.0517979062357761	clonotype1	TRB	TRBV7-6	1	1	2	2	-0.015367198103975	0.683292838929266	G2M	1	exp	8_MKI67	pbmc_1_clonotype1_3504	KIF-P1	KIF2C	H1_KIF-P1	1	1	pbmc_1_clonotype1	3389	3504
CAAGTTGAGTCGTACT-1_1	pbmc_1	5702	2138	0.0571729217818309	clonotype1	TRB	TRBV7-6	2	2	0	3	0.206399195242031	0.410145538876975	G2M	2	exp	5_FGFBP2	pbmc_1_clonotype1_3504	KIF-P1	KIF2C	H1_KIF-P1	1	1	pbmc_1_clonotype1	3389	3504
CAAGTTGCAAGCCTAT-1_1	pbmc_1	11925	3297	0.040083857442348	clonotype1	TRB	TRBV7-6	1	1	5	2	0.301023517248594	0.305139077996176	G2M	1	exp	8_MKI67	pbmc_1_clonotype1_3504	KIF-P1	KIF2C	H1_KIF-P1	1	1	pbmc_1_clonotype1	3389	3504
CAAGTTGCAGCGTAAG-1_1	pbmc_1	3897	1609	0.0585065434949961	clonotype1	TRB	TRBV7-6	2	2	0	3	0.0589015777147908	-0.0780165400457774	S	2	exp	5_FGFBP2	pbmc_1_clonotype1_3504	KIF-P1	KIF2C	H1_KIF-P1	1	1	pbmc_1_clonotype1	3389	3504
CAAGTTGGTCCATCCT-1_1	pbmc_1	5184	1905	0.0480324074074074	clonotype1	TRB	TRBV7-6	1	1	5	6	-0.151262837892439	0.992634504465552	G2M	1	exp	8_MKI67	pbmc_1_clonotype1_3504	KIF-P1	KIF2C	H1_KIF-P1	1	1	pbmc_1_clonotype1	3389	3504
CAAGTTGTCCGGCACA-1_1	pbmc_1	17154	3719	0.0711204383817186	clonotype1	TRB	TRBV7-6	1	1	2	2	0.182822609453742	0.0486343976908389	S	1	exp	8_MKI67	pbmc_1_clonotype1_3504	KIF-P1	KIF2C	H1_KIF-P1	1	1	pbmc_1_clonotype1	3389	3504
CAAGTTGTCTGCAGTA-1_1	pbmc_1	4770	1853	0.0614255765199161	clonotype1	TRB	TRBV7-6	2	2	0	3	0.0747902708675035	-0.0625490635524312	S	2	exp	5_FGFBP2	pbmc_1_clonotype1_3504	KIF-P1	KIF2C	H1_KIF-P1	1	1	pbmc_1_clonotype1	3389	3504
CACAAACAGACTGTAA-1_1	pbmc_1	38008	5688	0.06319722163755	clonotype1	TRB	TRBV7-6	1	1	2	2	0.23569520253632	0.354383935409868	G2M	1	exp	8_MKI67	pbmc_1_clonotype1_3504	KIF-P1	KIF2C	H1_KIF-P1	1	1	pbmc_1_clonotype1	3389	3504
CACAAACAGCTCAACT-1_1	pbmc_1	20040	4487	0.0722554890219561	clonotype1	TRB	TRBV7-6	1	1	2	2	0.358716425653349	0.0364499437545663	S	1	exp	8_MKI67	pbmc_1_clonotype1_3504	KIF-P1	KIF2C	H1_KIF-P1	1	1	pbmc_1_clonotype1	3389	3504
CACAAACAGCTCTCGG-1_1	pbmc_1	7048	2396	0.0754824063564132	clonotype1	TRB	TRBV7-6	4	4	0	1	-0.313602314061349	-0.185028485730864	G1	4	exp	7_LAG3	pbmc_1_clonotype1_3504	KIF-P1	KIF2C	H1_KIF-P1	1	1	pbmc_1_clonotype1	3389	3504
CACAAACCACACATGT-1_1	pbmc_1	3367	1450	0.0846450846450846	clonotype1	TRB	TRBV7-6	1	1	5	6	-0.237046490629194	102728442451383	G2M	1	exp	8_MKI67	pbmc_1_clonotype1_3504	KIF-P1	KIF2C	H1_KIF-P1	1	1	pbmc_1_clonotype1	3389	3504
CACAAACGTAGCACGA-1_1	pbmc_1	2959	1375	0.127745860087868	clonotype1	TRB	TRBV7-6	6	6	3	1	0.0957024338522824	-0.122443981163024	S	6	exp	6_FCGR3A	pbmc_1_clonotype1_3504	KIF-P1	KIF2C	H1_KIF-P1	1	1	pbmc_1_clonotype1	3389	3504
CACAAACGTGGTCCGT-1_1	pbmc_1	11429	3251	0.0261615189430396	clonotype1	TRB	TRBV7-6	7	7	2	5	0.170152389311304	0.169037335292439	S	7	exp	9_NME1	pbmc_1_clonotype1_3504	KIF-P1	KIF2C	H1_KIF-P1	1	1	pbmc_1_clonotype1	3389	3504
CACAAACTCGGAAACG-1_1	pbmc_1	1754	881	0.0558722919042189	clonotype1	TRB	TRBV7-6	2	2	0	3	-0.205267734692078	-0.127805991651972	G1	2	exp	5_FGFBP2	pbmc_1_clonotype1_3504	KIF-P1	KIF2C	H1_KIF-P1	1	1	pbmc_1_clonotype1	3389	3504
CACAAACTCGTCTGCT-1_1	pbmc_1	4497	1658	0.0469201690015566	clonotype1	TRB	TRBV7-6	4	4	0	1	-0.283943496188251	-0.135639274462567	G1	4	exp	7_LAG3	pbmc_1_clonotype1_3504	KIF-P1	KIF2C	H1_KIF-P1	1	1	pbmc_1_clonotype1	3389	3504
CACACAAGTTTCGCTC-1_1	pbmc_1	5507	2023	0.0372253495551117	clonotype1	TRB	TRBV7-6	4	4	0	1	0.248593824223194	-0.0233572512247027	S	4	exp	7_LAG3	pbmc_1_clonotype1_3504	KIF-P1	KIF2C	H1_KIF-P1	1	1	pbmc_1_clonotype1	3389	3504
CACACAATCAGCCTAA-1_1	pbmc_1	11248	3116	0.0643669985775249	clonotype1	TRB	TRBV7-6	10	10	9	5	0.459563514557782	-0.13153557967686	S	10	exp	9_NME1	pbmc_1_clonotype1_3504	KIF-P1	KIF2C	H1_KIF-P1	1	1	pbmc_1_clonotype1	3389	3504
CACACAATCTAACGGT-1_1	pbmc_1	5080	1992	0.0899606299212598	clonotype1	TRB	TRBV7-6	2	2	0	3	0.363941567302452	-0.197503218072206	S	2	exp	5_FGFBP2	pbmc_1_clonotype1_3504	KIF-P1	KIF2C	H1_KIF-P1	1	1	pbmc_1_clonotype1	3389	3504
CACACCTAGAACAATC-1_1	pbmc_1	7210	2444	0.041747572815534	clonotype1	TRB	TRBV7-6	2	2	0	3	-0.174697589190822	0.161544888446972	G2M	2	exp	5_FGFBP2	pbmc_1_clonotype1_3504	KIF-P1	KIF2C	H1_KIF-P1	1	1	pbmc_1_clonotype1	3389	3504
CACACCTCACGAAACG-1_1	pbmc_1	32538	5371	0.0375868215624808	clonotype1	TRB	TRBV7-6	1	1	2	2	0.0662810515948836	0.502792876559646	G2M	1	exp	8_MKI67	pbmc_1_clonotype1_3504	KIF-P1	KIF2C	H1_KIF-P1	1	1	pbmc_1_clonotype1	3389	3504
CACACCTCATTCCTGC-1_1	pbmc_1	14160	3784	0.0387005649717514	clonotype1	TRB	TRBV7-6	5	5	5	6	0.349843520648983	0.167078513473767	S	5	exp	8_MKI67	pbmc_1_clonotype1_3504	KIF-P1	KIF2C	H1_KIF-P1	1	1	pbmc_1_clonotype1	3389	3504
CACACCTGTAGAAGGA-1_1	pbmc_1	6826	2384	0.0389686492821565	clonotype1	TRB	TRBV7-6	5	5	5	6	0.403710727186437	0.0802508317586774	S	5	exp	8_MKI67	pbmc_1_clonotype1_3504	KIF-P1	KIF2C	H1_KIF-P1	1	1	pbmc_1_clonotype1	3389	3504
CACACCTGTCATACTG-1_1	pbmc_1	2475	1237	0.0622222222222222	clonotype1	TRB	TRBV7-6	2	2	0	3	-0.231994005001528	0.0922145994152439	G2M	2	exp	5_FGFBP2	pbmc_1_clonotype1_3504	KIF-P1	KIF2C	H1_KIF-P1	1	1	pbmc_1_clonotype1	3389	3504
CACACCTGTGGTCTCG-1_1	pbmc_1	2916	1251	0.056241426611797	clonotype1	TRB	TRBV7-6	6	6	3	1	-0.238897540552494	-0.231117120989891	G1	6	exp	6_FCGR3A	pbmc_1_clonotype1_3504	KIF-P1	KIF2C	H1_KIF-P1	1	1	pbmc_1_clonotype1	3389	3504
CACACTCAGAGGACGG-1_1	pbmc_1	18428	4186	0.0299544171912307	clonotype1	TRB	TRBV7-6	5	5	5	6	0.348694534667904	0.253533864850473	S	5	exp	8_MKI67	pbmc_1_clonotype1_3504	KIF-P1	KIF2C	H1_KIF-P1	1	1	pbmc_1_clonotype1	3389	3504
CACACTCCAAAGCAAT-1_1	pbmc_1	4498	1981	0.0551356158292574	clonotype1	TRB	TRBV7-6	5	5	5	6	0.470328677756867	0.0717937256816862	S	5	exp	8_MKI67	pbmc_1_clonotype1_3504	KIF-P1	KIF2C	H1_KIF-P1	1	1	pbmc_1_clonotype1	3389	3504
CACACTCCACACTGCG-1_1	pbmc_1	23237	4795	0.0591728708525197	clonotype1	TRB	TRBV7-6	5	5	5	6	0.253036739097329	0.128766655681878	S	5	exp	8_MKI67	pbmc_1_clonotype1_3504	KIF-P1	KIF2C	H1_KIF-P1	1	1	pbmc_1_clonotype1	3389	3504
CACACTCGTGATGTGG-1_1	pbmc_1	4857	1849	0.0444718962322421	clonotype1	TRB	TRBV7-6	4	4	0	1	-0.0615014207528695	-0.180713397300121	G1	4	exp	7_LAG3	pbmc_1_clonotype1_3504	KIF-P1	KIF2C	H1_KIF-P1	1	1	pbmc_1_clonotype1	3389	3504
CACAGGCAGCCCGAAA-1_1	pbmc_1	19278	4164	0.0188297541238718	clonotype1	TRB	TRBV7-6	7	7	6	5	0.450473807419548	0.141512265792663	S	7	exp	9_NME1	pbmc_1_clonotype1_3504	KIF-P1	KIF2C	H1_KIF-P1	1	1	pbmc_1_clonotype1	3389	3504
CACAGGCAGGCGATAC-1_1	pbmc_1	35382	5299	0.0474535074331581	clonotype1	TRB	TRBV7-6	7	7	6	5	0.207277672286861	0.173114543719393	S	7	exp	9_NME1	pbmc_1_clonotype1_3504	KIF-P1	KIF2C	H1_KIF-P1	1	1	pbmc_1_clonotype1	3389	3504
CACAGGCCAAATCCGT-1_1	pbmc_1	6577	2134	0.0618823171658811	clonotype1	TRB	TRBV7-6	1	1	2	2	0.355943328422809	-0.0553694647176433	S	1	exp	8_MKI67	pbmc_1_clonotype1_3504	KIF-P1	KIF2C	H1_KIF-P1	1	1	pbmc_1_clonotype1	3389	3504
CACAGGCCAAGGACAC-1_1	pbmc_1	30976	5283	0.050652117768595	clonotype1	TRB	TRBV7-6	1	1	2	2	0.132806993682825	0.474436229324989	G2M	1	exp	8_MKI67	pbmc_1_clonotype1_3504	KIF-P1	KIF2C	H1_KIF-P1	1	1	pbmc_1_clonotype1	3389	3504
CACAGGCCACGGCTAC-1_1	pbmc_1	13063	3479	0.0509836944040419	clonotype1	TRB	TRBV7-6	7	7	2	5	0.139293717052126	0.334184196721476	G2M	7	exp	9_NME1	pbmc_1_clonotype1_3504	KIF-P1	KIF2C	H1_KIF-P1	1	1	pbmc_1_clonotype1	3389	3504
CACAGGCCACTCAGGC-1_1	pbmc_1	10195	2918	0.0504168710152035	clonotype1	TRB	TRBV7-6	10	10	9	5	0.294705986329531	-0.0930144277019067	S	10	exp	9_NME1	pbmc_1_clonotype1_3504	KIF-P1	KIF2C	H1_KIF-P1	1	1	pbmc_1_clonotype1	3389	3504
CACAGGCCAGACAGGT-1_1	pbmc_1	23556	4828	0.097979283409747	clonotype1	TRB	TRBV7-6	1	1	2	2	0.363642167131414	0.163139153190765	S	1	exp	8_MKI67	pbmc_1_clonotype1_3504	KIF-P1	KIF2C	H1_KIF-P1	1	1	pbmc_1_clonotype1	3389	3504
CACAGGCGTAGCAAAT-1_1	pbmc_1	17316	3929	0.0455647955647956	clonotype1	TRB	TRBV7-6	0	0	1	0	0.176150215869259	0.254118572835107	G2M	0	exp	4_CMC1	pbmc_1_clonotype1_3504	KIF-P1	KIF2C	H1_KIF-P1	1	1	pbmc_1_clonotype1	3389	3504
CACAGGCGTTAAGGGC-1_1	pbmc_1	20773	4264	0	clonotype1	TRB	TRBV7-6	7	7	6	5	0.259556979059798	0.0160595171834393	S	7	exp	9_NME1	pbmc_1_clonotype1_3504	KIF-P1	KIF2C	H1_KIF-P1	1	1	pbmc_1_clonotype1	3389	3504
CACAGGCTCAGTTTGG-1_1	pbmc_1	4391	1560	0.0291505351856069	clonotype1	TRB	TRBV7-6	4	4	0	1	-0.217994368632917	-0.0927441053008043	G1	4	exp	7_LAG3	pbmc_1_clonotype1_3504	KIF-P1	KIF2C	H1_KIF-P1	1	1	pbmc_1_clonotype1	3389	3504
CACAGGCTCCCAGGTG-1_1	pbmc_1	3480	1403	0.0399425287356322	clonotype1	TRB	TRBV7-6	4	4	3	1	-0.101905585639527	-0.187158210301885	G1	4	exp	7_LAG3	pbmc_1_clonotype1_3504	KIF-P1	KIF2C	H1_KIF-P1	1	1	pbmc_1_clonotype1	3389	3504
CACAGTACACGACTCG-1_1	pbmc_1	16416	3797	0.0505604288499025	clonotype1	TRB	TRBV7-6	1	1	2	2	0.0401284868567034	0.704379557214774	G2M	1	exp	8_MKI67	pbmc_1_clonotype1_3504	KIF-P1	KIF2C	H1_KIF-P1	1	1	pbmc_1_clonotype1	3389	3504
CACAGTAGTGATAAGT-1_1	pbmc_1	12777	3721	0.0455505987320967	clonotype1	TRB	TRBV7-6	1	1	2	2	0.0157019727721047	0.523046985727441	G2M	1	exp	8_MKI67	pbmc_1_clonotype1_3504	KIF-P1	KIF2C	H1_KIF-P1	1	1	pbmc_1_clonotype1	3389	3504
CACAGTAGTTCTGGTA-1_1	pbmc_1	30402	5311	0.0504243141898559	clonotype1	TRB	TRBV7-6	1	1	2	2	0.0944222565818182	0.731299312642199	G2M	1	exp	8_MKI67	pbmc_1_clonotype1_3504	KIF-P1	KIF2C	H1_KIF-P1	1	1	pbmc_1_clonotype1	3389	3504
CACAGTATCAACACTG-1_1	pbmc_1	18181	4349	0.0478521533469006	clonotype1	TRB	TRBV7-6	5	5	5	6	0.17899008982694	0.771627310549219	G2M	5	exp	8_MKI67	pbmc_1_clonotype1_3504	KIF-P1	KIF2C	H1_KIF-P1	1	1	pbmc_1_clonotype1	3389	3504
CACAGTATCTCGGACG-1_1	pbmc_1	16412	3727	0.0914574701437972	clonotype1	TRB	TRBV7-6	10	10	9	5	0.0719276413614355	0.0905233518321295	G2M	10	exp	9_NME1	pbmc_1_clonotype1_3504	KIF-P1	KIF2C	H1_KIF-P1	1	1	pbmc_1_clonotype1	3389	3504
CACATAGAGGCAATTA-1_1	pbmc_1	21380	4330	0.05	clonotype1	TRB	TRBV7-6	1	1	2	2	0.345069433031707	0.467261698677772	G2M	1	exp	8_MKI67	pbmc_1_clonotype1_3504	KIF-P1	KIF2C	H1_KIF-P1	1	1	pbmc_1_clonotype1	3389	3504
CACATAGCAGCGATCC-1_1	pbmc_1	5382	1975	0.0386473429951691	clonotype1	TRB	TRBV7-6	4	4	0	1	0.360523089996759	-0.0566277778130254	S	4	exp	7_LAG3	pbmc_1_clonotype1_3504	KIF-P1	KIF2C	H1_KIF-P1	1	1	pbmc_1_clonotype1	3389	3504
CACATAGCAGTCACTA-1_1	pbmc_1	13673	3743	0.0573392817962408	clonotype1	TRB	TRBV7-6	1	1	2	2	0.25672855655288	0.465601210376287	G2M	1	exp	8_MKI67	pbmc_1_clonotype1_3504	KIF-P1	KIF2C	H1_KIF-P1	1	1	pbmc_1_clonotype1	3389	3504
CACATAGGTAAGGGAA-1_1	pbmc_1	4514	1741	0.0711120957022596	clonotype1	TRB	TRBV7-6	10	10	9	5	0.288767783547521	0.0246721919436478	S	10	exp	9_NME1	pbmc_1_clonotype1_3504	KIF-P1	KIF2C	H1_KIF-P1	1	1	pbmc_1_clonotype1	3389	3504
CACATAGTCACAACGT-1_1	pbmc_1	10520	3076	0.0533269961977186	clonotype1	TRB	TRBV7-6	5	5	5	6	0.264203656941054	0.391062392662718	G2M	5	exp	8_MKI67	pbmc_1_clonotype1_3504	KIF-P1	KIF2C	H1_KIF-P1	1	1	pbmc_1_clonotype1	3389	3504
CACATAGTCCAGTAGT-1_1	pbmc_1	2183	1023	0.0861200183234082	clonotype1	TRB	TRBV7-6	4	4	3	1	-0.190906594410445	-0.0377745421537175	G1	4	exp	7_LAG3	pbmc_1_clonotype1_3504	KIF-P1	KIF2C	H1_KIF-P1	1	1	pbmc_1_clonotype1	3389	3504
CACATAGTCTCCAACC-1_1	pbmc_1	27948	5011	0.0417918992414484	clonotype1	TRB	TRBV7-6	7	7	6	5	0.50163348239768	0.170377304088227	S	7	exp	9_NME1	pbmc_1_clonotype1_3504	KIF-P1	KIF2C	H1_KIF-P1	1	1	pbmc_1_clonotype1	3389	3504
CACATTTAGAGACTTA-1_1	pbmc_1	10574	3280	0.130130508795158	clonotype1	TRB	TRBV7-6	2	2	0	3	0.219751426113408	0.493430855817798	G2M	2	exp	5_FGFBP2	pbmc_1_clonotype1_3504	KIF-P1	KIF2C	H1_KIF-P1	1	1	pbmc_1_clonotype1	3389	3504
CACATTTAGCAGCCTC-1_1	pbmc_1	22183	4456	0.0675291890186179	clonotype1	TRB	TRBV7-6	1	1	2	2	0.154692080470799	0.505367743756182	G2M	1	exp	8_MKI67	pbmc_1_clonotype1_3504	KIF-P1	KIF2C	H1_KIF-P1	1	1	pbmc_1_clonotype1	3389	3504
CACATTTAGCCACGTC-1_1	pbmc_1	8493	2611	0.0782997762863535	clonotype1	TRB	TRBV7-6	10	10	9	5	0.125909711233132	0.00122366560723441	S	10	exp	9_NME1	pbmc_1_clonotype1_3504	KIF-P1	KIF2C	H1_KIF-P1	1	1	pbmc_1_clonotype1	3389	3504
CACATTTAGCTGGAAC-1_1	pbmc_1	24173	4924	0.0538203781078062	clonotype1	TRB	TRBV7-6	1	1	2	2	0.285048685569983	0.58572506905772	G2M	1	exp	8_MKI67	pbmc_1_clonotype1_3504	KIF-P1	KIF2C	H1_KIF-P1	1	1	pbmc_1_clonotype1	3389	3504
CACATTTAGGATCGCA-1_1	pbmc_1	3241	1387	0.0638691761801913	clonotype1	TRB	TRBV7-6	4	4	0	1	-0.200967746284386	-0.172151703299773	G1	4	exp	7_LAG3	pbmc_1_clonotype1_3504	KIF-P1	KIF2C	H1_KIF-P1	1	1	pbmc_1_clonotype1	3389	3504
CACATTTCAGATAATG-1_1	pbmc_1	19815	4406	0.0590461771385314	clonotype1	TRB	TRBV7-6	1	1	2	2	0.327211727266534	0.544007752925103	G2M	1	exp	8_MKI67	pbmc_1_clonotype1_3504	KIF-P1	KIF2C	H1_KIF-P1	1	1	pbmc_1_clonotype1	3389	3504
CACATTTGTGTGACGA-1_1	pbmc_1	20842	4420	0.0562326072353901	clonotype1	TRB	TRBV7-6	1	1	2	2	0.19933064534018	0.359718663072436	G2M	1	exp	8_MKI67	pbmc_1_clonotype1_3504	KIF-P1	KIF2C	H1_KIF-P1	1	1	pbmc_1_clonotype1	3389	3504
CACATTTTCGCGTTTC-1_1	pbmc_1	6968	2333	0.0529563719862227	clonotype1	TRB	TRBV7-6	5	5	5	6	0.323742870330829	0.402212922020203	G2M	5	exp	8_MKI67	pbmc_1_clonotype1_3504	KIF-P1	KIF2C	H1_KIF-P1	1	1	pbmc_1_clonotype1	3389	3504
CACATTTTCTCGATGA-1_1	pbmc_1	20314	4481	0.0700994388106724	clonotype1	TRB	TRBV7-6	1	1	2	2	0.311418941128976	0.404855702565468	G2M	1	exp	8_MKI67	pbmc_1_clonotype1_3504	KIF-P1	KIF2C	H1_KIF-P1	1	1	pbmc_1_clonotype1	3389	3504
CACCACTAGACTAAGT-1_1	pbmc_1	2494	1169	0.118684843624699	clonotype1	TRB	TRBV7-6	4	4	0	1	-0.201706786675808	-0.194533896356562	G1	4	exp	7_LAG3	pbmc_1_clonotype1_3504	KIF-P1	KIF2C	H1_KIF-P1	1	1	pbmc_1_clonotype1	3389	3504
CACCACTAGGGTATCG-1_1	pbmc_1	13944	3572	0.0517068273092369	clonotype1	TRB	TRBV7-6	1	1	2	2	0.347602186572756	-0.074864677299994	S	1	exp	8_MKI67	pbmc_1_clonotype1_3504	KIF-P1	KIF2C	H1_KIF-P1	1	1	pbmc_1_clonotype1	3389	3504
CACCACTAGTGTGAAT-1_1	pbmc_1	16554	3869	0.0388425758124924	clonotype1	TRB	TRBV7-6	5	5	5	6	0.542298049414652	0.00284315578489958	S	5	exp	8_MKI67	pbmc_1_clonotype1_3504	KIF-P1	KIF2C	H1_KIF-P1	1	1	pbmc_1_clonotype1	3389	3504
CACCACTCAAAGCGGT-1_1	pbmc_1	4054	1589	0.107301430685742	clonotype1	TRB	TRBV7-6	5	5	5	6	0.249459360426616	0.687668027014982	G2M	5	exp	8_MKI67	pbmc_1_clonotype1_3504	KIF-P1	KIF2C	H1_KIF-P1	1	1	pbmc_1_clonotype1	3389	3504
CACCACTCAATGAAAC-1_1	pbmc_1	34460	5673	0.0487231572838073	clonotype1	TRB	TRBV7-6	1	1	2	2	0.215316252754464	0.517063933296561	G2M	1	exp	8_MKI67	pbmc_1_clonotype1_3504	KIF-P1	KIF2C	H1_KIF-P1	1	1	pbmc_1_clonotype1	3389	3504
CACCACTGTAAGTTCC-1_1	pbmc_1	23248	4884	0.0597040605643496	clonotype1	TRB	TRBV7-6	1	1	2	2	0.0528915277525026	0.621919114911123	G2M	1	exp	8_MKI67	pbmc_1_clonotype1_3504	KIF-P1	KIF2C	H1_KIF-P1	1	1	pbmc_1_clonotype1	3389	3504
CACCACTGTCTCACCT-1_1	pbmc_1	23113	4522	0.0408860814260373	clonotype1	TRB	TRBV7-6	7	7	6	5	0.304469149185461	0.0157254032158871	S	7	exp	9_NME1	pbmc_1_clonotype1_3504	KIF-P1	KIF2C	H1_KIF-P1	1	1	pbmc_1_clonotype1	3389	3504
CACCACTTCATGCATG-1_1	pbmc_1	21463	4592	0.042584913572194	clonotype1	TRB	TRBV7-6	1	1	2	2	0.164673697919951	0.823836583079733	G2M	1	exp	8_MKI67	pbmc_1_clonotype1_3504	KIF-P1	KIF2C	H1_KIF-P1	1	1	pbmc_1_clonotype1	3389	3504
CACCACTTCGGAGGTA-1_1	pbmc_1	22701	4689	0.0488965243821858	clonotype1	TRB	TRBV7-6	1	1	2	2	0.329216362755035	0.0614477211219402	S	1	exp	8_MKI67	pbmc_1_clonotype1_3504	KIF-P1	KIF2C	H1_KIF-P1	1	1	pbmc_1_clonotype1	3389	3504
CACCACTTCGGGAGTA-1_1	pbmc_1	16529	4006	0.065581704882328	clonotype1	TRB	TRBV7-6	10	10	9	5	0.180906820574741	0.294962181379895	G2M	10	exp	9_NME1	pbmc_1_clonotype1_3504	KIF-P1	KIF2C	H1_KIF-P1	1	1	pbmc_1_clonotype1	3389	3504
CACCAGGAGGGCTTCC-1_1	pbmc_1	26574	4656	0.0449687664634605	clonotype1	TRB	TRBV7-6	7	7	6	5	0.240593208801912	0.0710394998674386	S	7	exp	9_NME1	pbmc_1_clonotype1_3504	KIF-P1	KIF2C	H1_KIF-P1	1	1	pbmc_1_clonotype1	3389	3504
CACCAGGCAGTCCTTC-1_1	pbmc_1	9032	2884	0.0603410097431355	clonotype1	TRB	TRBV7-6	1	1	2	2	0.322805898746455	0.0270959943278607	S	1	exp	8_MKI67	pbmc_1_clonotype1_3504	KIF-P1	KIF2C	H1_KIF-P1	1	1	pbmc_1_clonotype1	3389	3504
CACCAGGGTATAAACG-1_1	pbmc_1	12629	3476	0.0604165017024309	clonotype1	TRB	TRBV7-6	1	1	2	2	0.332327369511984	-0.0343326611774402	S	1	exp	8_MKI67	pbmc_1_clonotype1_3504	KIF-P1	KIF2C	H1_KIF-P1	1	1	pbmc_1_clonotype1	3389	3504
CACCAGGGTATGAAAC-1_1	pbmc_1	7928	2612	0.0572653884964682	clonotype1	TRB	TRBV7-6	10	10	9	5	0.410400337940458	-0.0252433061044106	S	10	exp	9_NME1	pbmc_1_clonotype1_3504	KIF-P1	KIF2C	H1_KIF-P1	1	1	pbmc_1_clonotype1	3389	3504
CACCAGGGTCTAGTCA-1_1	pbmc_1	14011	3580	0.0884305188780244	clonotype1	TRB	TRBV7-6	10	10	9	5	0.281960881981188	0.165002916518454	S	10	exp	9_NME1	pbmc_1_clonotype1_3504	KIF-P1	KIF2C	H1_KIF-P1	1	1	pbmc_1_clonotype1	3389	3504
CACCAGGTCCATGCTC-1_1	pbmc_1	7709	2512	0.0786094175638864	clonotype1	TRB	TRBV7-6	1	1	2	2	0.346546478129809	0.188245826730145	S	1	exp	8_MKI67	pbmc_1_clonotype1_3504	KIF-P1	KIF2C	H1_KIF-P1	1	1	pbmc_1_clonotype1	3389	3504
CACCAGGTCCTTTACA-1_1	pbmc_1	24488	4746	0.0420205815093107	clonotype1	TRB	TRBV7-6	5	5	5	6	0.431250597486337	0.101750704497327	S	5	exp	8_MKI67	pbmc_1_clonotype1_3504	KIF-P1	KIF2C	H1_KIF-P1	1	1	pbmc_1_clonotype1	3389	3504
CACCTTGCAAGCTGTT-1_1	pbmc_1	16502	4074	0.0341170767179736	clonotype1	TRB	TRBV7-6	1	1	2	2	0.232449571064584	0.240665805646364	G2M	1	exp	8_MKI67	pbmc_1_clonotype1_3504	KIF-P1	KIF2C	H1_KIF-P1	1	1	pbmc_1_clonotype1	3389	3504
CACCTTGGTAGTAGTA-1_1	pbmc_1	7840	2622	0.0799744897959184	clonotype1	TRB	TRBV7-6	1	1	2	2	0.0597444249189636	0.338440606792635	G2M	1	exp	8_MKI67	pbmc_1_clonotype1_3504	KIF-P1	KIF2C	H1_KIF-P1	1	1	pbmc_1_clonotype1	3389	3504
CACCTTGGTCCCTACT-1_1	pbmc_1	7245	2367	0.0655624568668047	clonotype1	TRB	TRBV7-6	10	10	9	5	0.13421896176453	-0.2166956742198	S	10	exp	9_NME1	pbmc_1_clonotype1_3504	KIF-P1	KIF2C	H1_KIF-P1	1	1	pbmc_1_clonotype1	3389	3504
CACCTTGGTTCACGGC-1_1	pbmc_1	12071	3326	0.0797779802833237	clonotype1	TRB	TRBV7-6	1	1	2	2	0.356384045798049	0.135005029228727	S	1	exp	8_MKI67	pbmc_1_clonotype1_3504	KIF-P1	KIF2C	H1_KIF-P1	1	1	pbmc_1_clonotype1	3389	3504
CACCTTGTCCGAGCCA-1_1	pbmc_1	17227	3882	0.0372090323329657	clonotype1	TRB	TRBV7-6	1	1	2	2	0.140038321711932	0.615135426037114	G2M	1	exp	8_MKI67	pbmc_1_clonotype1_3504	KIF-P1	KIF2C	H1_KIF-P1	1	1	pbmc_1_clonotype1	3389	3504
CACTCCAAGCACCGTC-1_1	pbmc_1	17452	4074	0.00532890213156085	clonotype1	TRB	TRBV7-6	1	1	2	2	0.349209587428035	0.125701230660457	S	1	exp	8_MKI67	pbmc_1_clonotype1_3504	KIF-P1	KIF2C	H1_KIF-P1	1	1	pbmc_1_clonotype1	3389	3504
CACTCCAAGCAGGTCA-1_1	pbmc_1	25497	4705	0.0374946072086912	clonotype1	TRB	TRBV7-6	1	1	2	2	0.203963667418444	0.643667961935042	G2M	1	exp	8_MKI67	pbmc_1_clonotype1_3504	KIF-P1	KIF2C	H1_KIF-P1	1	1	pbmc_1_clonotype1	3389	3504
CACTCCACAACACCCG-1_1	pbmc_1	10712	3237	0.0381814787154593	clonotype1	TRB	TRBV7-6	10	10	9	5	-0.10555330242076	-0.229361144028978	G1	10	exp	9_NME1	pbmc_1_clonotype1_3504	KIF-P1	KIF2C	H1_KIF-P1	1	1	pbmc_1_clonotype1	3389	3504
CACTCCACAGACAAAT-1_1	pbmc_1	8707	2976	0.0531756058343861	clonotype1	TRB	TRBV7-6	4	4	0	1	-0.243131985208774	-0.191732770627172	G1	4	exp	7_LAG3	pbmc_1_clonotype1_3504	KIF-P1	KIF2C	H1_KIF-P1	1	1	pbmc_1_clonotype1	3389	3504
CACTCCAGTGACTCAT-1_1	pbmc_1	10940	3129	0.152833638025594	clonotype1	TRB	TRBV7-6	0	0	1	0	0.187280284504865	0.411200370329665	G2M	0	exp	4_CMC1	pbmc_1_clonotype1_3504	KIF-P1	KIF2C	H1_KIF-P1	1	1	pbmc_1_clonotype1	3389	3504
CACTCCATCATGTCTT-1_1	pbmc_1	14789	3771	0.0573399148015417	clonotype1	TRB	TRBV7-6	1	1	2	2	0.303017233975089	0.672123450327849	G2M	1	exp	8_MKI67	pbmc_1_clonotype1_3504	KIF-P1	KIF2C	H1_KIF-P1	1	1	pbmc_1_clonotype1	3389	3504
CACTCCATCCATGAAC-1_1	pbmc_1	18682	4115	0.08098704635478	clonotype1	TRB	TRBV7-6	1	1	2	2	0.322495038449711	0.14430082540638	S	1	exp	8_MKI67	pbmc_1_clonotype1_3504	KIF-P1	KIF2C	H1_KIF-P1	1	1	pbmc_1_clonotype1	3389	3504
CACTCCATCTCACATT-1_1	pbmc_1	30145	5406	0.0577210150937137	clonotype1	TRB	TRBV7-6	1	1	2	2	0.107972278689859	0.699286977645721	G2M	1	exp	8_MKI67	pbmc_1_clonotype1_3504	KIF-P1	KIF2C	H1_KIF-P1	1	1	pbmc_1_clonotype1	3389	3504
CAGAATCCAAGCGATG-1_1	pbmc_1	8944	2719	0.0750223613595707	clonotype1	TRB	TRBV7-6	10	10	9	5	0.0940778320501524	0.146297800804198	G2M	10	exp	9_NME1	pbmc_1_clonotype1_3504	KIF-P1	KIF2C	H1_KIF-P1	1	1	pbmc_1_clonotype1	3389	3504
CAGAATCCATTCCTGC-1_1	pbmc_1	15386	3759	0.0701286884180424	clonotype1	TRB	TRBV7-6	7	7	6	5	0.117024481697143	0.113559304540615	S	7	exp	9_NME1	pbmc_1_clonotype1_3504	KIF-P1	KIF2C	H1_KIF-P1	1	1	pbmc_1_clonotype1	3389	3504
CAGAATCGTAATAGCA-1_1	pbmc_1	8409	2655	0.0784873349982162	clonotype1	TRB	TRBV7-6	5	5	5	6	0.210971589325046	0.658455434851573	G2M	5	exp	8_MKI67	pbmc_1_clonotype1_3504	KIF-P1	KIF2C	H1_KIF-P1	1	1	pbmc_1_clonotype1	3389	3504
CAGAATCGTCACAAGG-1_1	pbmc_1	6246	2322	0.0302593659942363	clonotype1	TRB	TRBV7-6	2	2	0	3	-0.0000163541951394008	0.531464039437811	G2M	2	exp	5_FGFBP2	pbmc_1_clonotype1_3504	KIF-P1	KIF2C	H1_KIF-P1	1	1	pbmc_1_clonotype1	3389	3504
CAGAATCGTCATATCG-1_1	pbmc_1	7428	2527	0.0475228863758751	clonotype1	TRB	TRBV7-6	5	5	5	6	0.406388660256306	0.0388135913298528	S	5	exp	8_MKI67	pbmc_1_clonotype1_3504	KIF-P1	KIF2C	H1_KIF-P1	1	1	pbmc_1_clonotype1	3389	3504
CAGAATCGTCATATGC-1_1	pbmc_1	13408	3431	0.0598896181384248	clonotype1	TRB	TRBV7-6	1	1	0	2	0.293588723040093	0.322785365772678	G2M	1	exp	8_MKI67	pbmc_1_clonotype1_3504	KIF-P1	KIF2C	H1_KIF-P1	1	1	pbmc_1_clonotype1	3389	3504
CAGAATCGTCCTAGCG-1_1	pbmc_1	8728	2668	0.0895967002749771	clonotype1	TRB	TRBV7-6	10	10	9	5	0.27155232951473	0.118454944030463	S	10	exp	9_NME1	pbmc_1_clonotype1_3504	KIF-P1	KIF2C	H1_KIF-P1	1	1	pbmc_1_clonotype1	3389	3504
CAGAATCGTCGGCTCA-1_1	pbmc_1	14547	3442	0.0466762906441191	clonotype1	TRB	TRBV7-6	5	5	5	6	0.375558203004535	0.209897862193835	S	5	exp	8_MKI67	pbmc_1_clonotype1_3504	KIF-P1	KIF2C	H1_KIF-P1	1	1	pbmc_1_clonotype1	3389	3504
CAGAATCGTTGCGCAC-1_1	pbmc_1	7760	2320	0.105283505154639	clonotype1	TRB	TRBV7-6	1	1	2	2	0.159090610090333	0.277897758859484	G2M	1	exp	8_MKI67	pbmc_1_clonotype1_3504	KIF-P1	KIF2C	H1_KIF-P1	1	1	pbmc_1_clonotype1	3389	3504
CAGAGAGAGGCAGTCA-1_1	pbmc_1	11065	2934	0.0445549028468143	clonotype1	TRB	TRBV7-6	1	1	2	2	0.0826811531024234	0.716200404970698	G2M	1	exp	8_MKI67	pbmc_1_clonotype1_3504	KIF-P1	KIF2C	H1_KIF-P1	1	1	pbmc_1_clonotype1	3389	3504
CAGAGAGAGGTGGGTT-1_1	pbmc_1	2183	976	0.0517636280348145	clonotype1	TRB	TRBV7-6	4	4	3	1	-0.141526491354791	-0.0652929156317868	G1	4	exp	7_LAG3	pbmc_1_clonotype1_3504	KIF-P1	KIF2C	H1_KIF-P1	1	1	pbmc_1_clonotype1	3389	3504
CAGAGAGCATGCCCGA-1_1	pbmc_1	2229	1005	0.0448631673396142	clonotype1	TRB	TRBV7-6	4	4	3	1	-0.234549666747252	-0.203516432701214	G1	4	exp	7_LAG3	pbmc_1_clonotype1_3504	KIF-P1	KIF2C	H1_KIF-P1	1	1	pbmc_1_clonotype1	3389	3504
CAGAGAGGTCTAGTCA-1_1	pbmc_1	7461	2251	0.120761292052004	clonotype1	TRB	TRBV7-6	10	10	9	5	0.215980896153759	0.0360773227752029	S	10	exp	9_NME1	pbmc_1_clonotype1_3504	KIF-P1	KIF2C	H1_KIF-P1	1	1	pbmc_1_clonotype1	3389	3504
CAGAGAGGTTATGTGC-1_1	pbmc_1	6872	2336	0.0641734575087311	clonotype1	TRB	TRBV7-6	1	1	2	2	-0.0603479937206062	0.686616109974553	G2M	1	exp	8_MKI67	pbmc_1_clonotype1_3504	KIF-P1	KIF2C	H1_KIF-P1	1	1	pbmc_1_clonotype1	3389	3504
CAGAGAGTCAGCTGGC-1_1	pbmc_1	27783	4682	0.0413562250296944	clonotype1	TRB	TRBV7-6	1	1	2	2	0.267713883313313	0.269193837370228	G2M	1	exp	8_MKI67	pbmc_1_clonotype1_3504	KIF-P1	KIF2C	H1_KIF-P1	1	1	pbmc_1_clonotype1	3389	3504
CAGAGAGTCAGTGCAT-1_1	pbmc_1	14237	3394	0.0551380206504179	clonotype1	TRB	TRBV7-6	5	5	5	6	0.35080357694532	0.21735034223507	S	5	exp	8_MKI67	pbmc_1_clonotype1_3504	KIF-P1	KIF2C	H1_KIF-P1	1	1	pbmc_1_clonotype1	3389	3504
CAGATCAAGAGGTAGA-1_1	pbmc_1	3301	1380	0.0639200242350803	clonotype1	TRB	TRBV7-6	4	4	3	1	-0.205586848941697	-0.21182224383237	G1	4	exp	7_LAG3	pbmc_1_clonotype1_3504	KIF-P1	KIF2C	H1_KIF-P1	1	1	pbmc_1_clonotype1	3389	3504
CAGATCACAATGGACG-1_1	pbmc_1	4638	1650	0.085597240189737	clonotype1	TRB	TRBV7-6	10	10	9	5	-0.0593242244840359	0.0985337188507926	G2M	10	exp	9_NME1	pbmc_1_clonotype1_3504	KIF-P1	KIF2C	H1_KIF-P1	1	1	pbmc_1_clonotype1	3389	3504
CAGATCACAGACAGGT-1_1	pbmc_1	2002	1019	0.0699300699300699	clonotype1	TRB	TRBV7-6	6	6	3	1	-0.201632882681678	-0.155100218539196	G1	6	exp	6_FCGR3A	pbmc_1_clonotype1_3504	KIF-P1	KIF2C	H1_KIF-P1	1	1	pbmc_1_clonotype1	3389	3504
CAGATCACAGCTGGCT-1_1	pbmc_1	7575	2506	0.0628382838283828	clonotype1	TRB	TRBV7-6	10	10	9	5	0.403402758292691	-0.0675395501445001	S	10	exp	9_NME1	pbmc_1_clonotype1_3504	KIF-P1	KIF2C	H1_KIF-P1	1	1	pbmc_1_clonotype1	3389	3504
CAGATCACATACAGCT-1_1	pbmc_1	11291	3265	0.0419803383225578	clonotype1	TRB	TRBV7-6	7	7	6	5	0.252103073787026	0.133308513101717	S	7	exp	9_NME1	pbmc_1_clonotype1_3504	KIF-P1	KIF2C	H1_KIF-P1	1	1	pbmc_1_clonotype1	3389	3504
CAGATCAGTCACTTCC-1_1	pbmc_1	7082	2293	0.0923467946907653	clonotype1	TRB	TRBV7-6	4	4	0	1	-0.278920242012899	-0.177647763298593	G1	4	exp	7_LAG3	pbmc_1_clonotype1_3504	KIF-P1	KIF2C	H1_KIF-P1	1	1	pbmc_1_clonotype1	3389	3504
CAGATCAGTCCGTGAC-1_1	pbmc_1	13491	3379	0.0747906011415017	clonotype1	TRB	TRBV7-6	1	1	2	2	0.174220794393543	0.11130449309319	S	1	exp	8_MKI67	pbmc_1_clonotype1_3504	KIF-P1	KIF2C	H1_KIF-P1	1	1	pbmc_1_clonotype1	3389	3504
CAGATCAGTCGCTTTC-1_1	pbmc_1	2184	1079	0.0586080586080586	clonotype1	TRB	TRBV7-6	6	6	3	1	-0.191899379531882	-0.144130523750604	G1	6	exp	6_FCGR3A	pbmc_1_clonotype1_3504	KIF-P1	KIF2C	H1_KIF-P1	1	1	pbmc_1_clonotype1	3389	3504
CAGATCATCAGTTGAC-1_1	pbmc_1	20300	4386	0.0301970443349754	clonotype1	TRB	TRBV7-6	5	5	5	6	0.477948573465611	0.371688134529572	S	5	exp	8_MKI67	pbmc_1_clonotype1_3504	KIF-P1	KIF2C	H1_KIF-P1	1	1	pbmc_1_clonotype1	3389	3504
CAGCAGCAGAGGGCTT-1_1	pbmc_1	2702	1233	0.0917838638045892	clonotype1	TRB	TRBV7-6	4	4	3	1	-0.0976042690009696	-0.150491874808848	G1	4	exp	7_LAG3	pbmc_1_clonotype1_3504	KIF-P1	KIF2C	H1_KIF-P1	1	1	pbmc_1_clonotype1	3389	3504
CAGCAGCAGGGAACGG-1_1	pbmc_1	3656	1514	0.0557986870897155	clonotype1	TRB	TRBV7-6	2	2	0	3	-0.103414379139471	0.403774802771141	G2M	2	exp	5_FGFBP2	pbmc_1_clonotype1_3504	KIF-P1	KIF2C	H1_KIF-P1	1	1	pbmc_1_clonotype1	3389	3504
CAGCAGCCAGTGACAG-1_1	pbmc_1	14156	3712	0.0270556654422153	clonotype1	TRB	TRBV7-6	7	7	6	5	0.329866020854375	-0.098825408720653	S	7	exp	9_NME1	pbmc_1_clonotype1_3504	KIF-P1	KIF2C	H1_KIF-P1	1	1	pbmc_1_clonotype1	3389	3504
CAGCAGCCATGGGAAC-1_1	pbmc_1	4555	1874	0.00790340285400659	clonotype1	TRB	TRBV7-6	4	4	0	1	0.221415108001898	-0.00617051403887381	S	4	exp	7_LAG3	pbmc_1_clonotype1_3504	KIF-P1	KIF2C	H1_KIF-P1	1	1	pbmc_1_clonotype1	3389	3504
CAGCAGCGTTCTGTTT-1_1	pbmc_1	3007	1236	0.0691719321582973	clonotype1	TRB	TRBV7-6	4	4	0	1	0.131187410484158	-0.119556562461181	S	4	exp	7_LAG3	pbmc_1_clonotype1_3504	KIF-P1	KIF2C	H1_KIF-P1	1	1	pbmc_1_clonotype1	3389	3504
CAGCAGCTCCATGCTC-1_1	pbmc_1	32242	5204	0.0462750449723963	clonotype1	TRB	TRBV7-6	1	1	2	2	0.136891479883309	0.542657310263936	G2M	1	exp	8_MKI67	pbmc_1_clonotype1_3504	KIF-P1	KIF2C	H1_KIF-P1	1	1	pbmc_1_clonotype1	3389	3504
CAGCAGCTCGTTTAGG-1_1	pbmc_1	1953	871	0	clonotype1	TRB	TRBV7-6	1	1	2	2	-0.0674435357914364	-0.0796662338020714	G1	1	exp	8_MKI67	pbmc_1_clonotype1_3504	KIF-P1	KIF2C	H1_KIF-P1	1	1	pbmc_1_clonotype1	3389	3504
CAGCATAAGCAATCTC-1_1	pbmc_1	7498	2471	0.0829554547879435	clonotype1	TRB	TRBV7-6	5	5	5	6	0.508119714562328	0.182700458283801	S	5	exp	8_MKI67	pbmc_1_clonotype1_3504	KIF-P1	KIF2C	H1_KIF-P1	1	1	pbmc_1_clonotype1	3389	3504
CAGCATAAGGGATACC-1_1	pbmc_1	28886	5028	0.0631793948625632	clonotype1	TRB	TRBV7-6	0	0	1	0	0.227753791117494	0.30376271375939	G2M	0	exp	4_CMC1	pbmc_1_clonotype1_3504	KIF-P1	KIF2C	H1_KIF-P1	1	1	pbmc_1_clonotype1	3389	3504
CAGCATACACATTAGC-1_1	pbmc_1	2219	1136	0.103199639477242	clonotype1	TRB	TRBV7-6	6	6	3	1	-0.195862245206136	-0.13971340892436	G1	6	exp	6_FCGR3A	pbmc_1_clonotype1_3504	KIF-P1	KIF2C	H1_KIF-P1	1	1	pbmc_1_clonotype1	3389	3504
CAGCATATCATCACCC-1_1	pbmc_1	16579	3955	0.0685204173955003	clonotype1	TRB	TRBV7-6	1	1	5	2	0.44913978521687	0.334502243774243	S	1	exp	8_MKI67	pbmc_1_clonotype1_3504	KIF-P1	KIF2C	H1_KIF-P1	1	1	pbmc_1_clonotype1	3389	3504
CAGCCGAAGCACACAG-1_1	pbmc_1	2868	1231	0.0582287308228731	clonotype1	TRB	TRBV7-6	6	6	3	1	-0.0543283083762704	-0.169392352881177	G1	6	exp	6_FCGR3A	pbmc_1_clonotype1_3504	KIF-P1	KIF2C	H1_KIF-P1	1	1	pbmc_1_clonotype1	3389	3504
CAGCCGACACATTCGA-1_1	pbmc_1	4858	1728	0.0613421160971593	clonotype1	TRB	TRBV7-6	4	4	0	1	-0.214966853428635	-0.187412419001739	G1	4	exp	7_LAG3	pbmc_1_clonotype1_3504	KIF-P1	KIF2C	H1_KIF-P1	1	1	pbmc_1_clonotype1	3389	3504
CAGCCGACAGCTGTTA-1_1	pbmc_1	7482	2458	0.049452018176958	clonotype1	TRB	TRBV7-6	10	10	9	5	0.0694968143176575	-0.0274572389972162	S	10	exp	9_NME1	pbmc_1_clonotype1_3504	KIF-P1	KIF2C	H1_KIF-P1	1	1	pbmc_1_clonotype1	3389	3504
CAGCCGAGTACCGTAT-1_1	pbmc_1	2409	1065	0.0464923204649232	clonotype1	TRB	TRBV7-6	6	6	3	1	-0.127234051512917	-0.198773514925064	G1	6	exp	6_FCGR3A	pbmc_1_clonotype1_3504	KIF-P1	KIF2C	H1_KIF-P1	1	1	pbmc_1_clonotype1	3389	3504
CAGCCGATCAACTCTT-1_1	pbmc_1	32065	5284	0.133291751130516	clonotype1	TRB	TRBV7-6	1	1	2	2	0.395642096010806	0.195243671655594	S	1	exp	8_MKI67	pbmc_1_clonotype1_3504	KIF-P1	KIF2C	H1_KIF-P1	1	1	pbmc_1_clonotype1	3389	3504
CAGCCGATCGACAGCC-1_1	pbmc_1	3855	1582	0.0801556420233463	clonotype1	TRB	TRBV7-6	4	4	0	1	-0.184084179461859	-0.189353221972423	G1	4	exp	7_LAG3	pbmc_1_clonotype1_3504	KIF-P1	KIF2C	H1_KIF-P1	1	1	pbmc_1_clonotype1	3389	3504
CAGCGACAGACATAAC-1_1	pbmc_1	23738	4436	0.0640323531889797	clonotype1	TRB	TRBV7-6	1	1	2	2	0.203613587648713	0.0730634013706786	S	1	exp	8_MKI67	pbmc_1_clonotype1_3504	KIF-P1	KIF2C	H1_KIF-P1	1	1	pbmc_1_clonotype1	3389	3504
CAGCGACAGCGTGAAC-1_1	pbmc_1	3756	1474	0.0417997870074547	clonotype1	TRB	TRBV7-6	4	4	3	1	-0.142483686067377	-0.173445908078105	G1	4	exp	7_LAG3	pbmc_1_clonotype1_3504	KIF-P1	KIF2C	H1_KIF-P1	1	1	pbmc_1_clonotype1	3389	3504
CAGCGACCAAGACGTG-1_1	pbmc_1	9365	2741	0.0442071542979178	clonotype1	TRB	TRBV7-6	4	4	0	1	0.318996477437434	-0.0862455719842434	S	4	exp	7_LAG3	pbmc_1_clonotype1_3504	KIF-P1	KIF2C	H1_KIF-P1	1	1	pbmc_1_clonotype1	3389	3504
CAGCGACCAGTAAGAT-1_1	pbmc_1	10432	2908	0.0665260736196319	clonotype1	TRB	TRBV7-6	10	10	9	5	0.339344525792515	-0.0251085118105003	S	10	exp	9_NME1	pbmc_1_clonotype1_3504	KIF-P1	KIF2C	H1_KIF-P1	1	1	pbmc_1_clonotype1	3389	3504
CAGCGACCATAAGACA-1_1	pbmc_1	18124	3984	0.0448576473184727	clonotype1	TRB	TRBV7-6	7	7	6	5	0.33765151195911	-0.0547454721474518	S	7	exp	9_NME1	pbmc_1_clonotype1_3504	KIF-P1	KIF2C	H1_KIF-P1	1	1	pbmc_1_clonotype1	3389	3504
CAGCGACCATGTCTCC-1_1	pbmc_1	12852	3245	0.0396047307812014	clonotype1	TRB	TRBV7-6	5	5	5	6	0.288142587901419	0.461250813417699	G2M	5	exp	8_MKI67	pbmc_1_clonotype1_3504	KIF-P1	KIF2C	H1_KIF-P1	1	1	pbmc_1_clonotype1	3389	3504
CAGCGACGTCGAACAG-1_1	pbmc_1	13151	3266	0.0357387270929967	clonotype1	TRB	TRBV7-6	7	7	6	5	0.253208295708061	-0.00668067707579861	S	7	exp	9_NME1	pbmc_1_clonotype1_3504	KIF-P1	KIF2C	H1_KIF-P1	1	1	pbmc_1_clonotype1	3389	3504
CAGCTAAAGCGGCTTC-1_1	pbmc_1	4203	1675	0.0889840590054723	clonotype1	TRB	TRBV7-6	4	4	0	1	0.352354389700377	-0.0594765973298332	S	4	exp	7_LAG3	pbmc_1_clonotype1_3504	KIF-P1	KIF2C	H1_KIF-P1	1	1	pbmc_1_clonotype1	3389	3504
CAGCTAATCCCATTAT-1_1	pbmc_1	19642	4240	0.0407290499949089	clonotype1	TRB	TRBV7-6	7	7	0	5	0.231068488164366	0.331396331574551	G2M	7	exp	9_NME1	pbmc_1_clonotype1_3504	KIF-P1	KIF2C	H1_KIF-P1	1	1	pbmc_1_clonotype1	3389	3504
CAGCTAATCGTCTGCT-1_1	pbmc_1	8843	2649	0.0405970824380866	clonotype1	TRB	TRBV7-6	10	10	9	5	0.34141691694392	-0.0184014859963874	S	10	exp	9_NME1	pbmc_1_clonotype1_3504	KIF-P1	KIF2C	H1_KIF-P1	1	1	pbmc_1_clonotype1	3389	3504
CAGCTAATCTCGCTTG-1_1	pbmc_1	9114	2851	0.0601272767171385	clonotype1	TRB	TRBV7-6	5	5	5	6	0.40072268773139	0.537168116420286	G2M	5	exp	8_MKI67	pbmc_1_clonotype1_3504	KIF-P1	KIF2C	H1_KIF-P1	1	1	pbmc_1_clonotype1	3389	3504
CAGCTGGAGCGTCAAG-1_1	pbmc_1	10859	2988	0.0478865457224422	clonotype1	TRB	TRBV7-6	7	7	6	5	0.373735489592068	0.178195156205195	S	7	exp	9_NME1	pbmc_1_clonotype1_3504	KIF-P1	KIF2C	H1_KIF-P1	1	1	pbmc_1_clonotype1	3389	3504
CAGCTGGAGGACATTA-1_1	pbmc_1	13952	3617	0.0717459862385321	clonotype1	TRB	TRBV7-6	1	1	2	2	0.414849670494053	0.157581051238684	S	1	exp	8_MKI67	pbmc_1_clonotype1_3504	KIF-P1	KIF2C	H1_KIF-P1	1	1	pbmc_1_clonotype1	3389	3504
CAGCTGGAGGGATACC-1_1	pbmc_1	13853	3293	0.0377535551866022	clonotype1	TRB	TRBV7-6	5	5	5	6	0.422694207166795	-0.0201721038518195	S	5	exp	8_MKI67	pbmc_1_clonotype1_3504	KIF-P1	KIF2C	H1_KIF-P1	1	1	pbmc_1_clonotype1	3389	3504
CAGCTGGAGTGTGGCA-1_1	pbmc_1	2869	1195	0.0477518299058906	clonotype1	TRB	TRBV7-6	4	4	0	3	-0.111995936430533	-0.155772074293327	G1	4	exp	7_LAG3	pbmc_1_clonotype1_3504	KIF-P1	KIF2C	H1_KIF-P1	1	1	pbmc_1_clonotype1	3389	3504
CAGCTGGCACGGTGTC-1_1	pbmc_1	17684	3989	0.0299140465957928	clonotype1	TRB	TRBV7-6	7	7	6	5	0.372572293973529	-0.0792060095827056	S	7	exp	9_NME1	pbmc_1_clonotype1_3504	KIF-P1	KIF2C	H1_KIF-P1	1	1	pbmc_1_clonotype1	3389	3504
CAGCTGGCATTAACCG-1_1	pbmc_1	10170	2915	0.0392330383480826	clonotype1	TRB	TRBV7-6	5	5	5	6	0.254882884394755	0.498245050317531	G2M	5	exp	8_MKI67	pbmc_1_clonotype1_3504	KIF-P1	KIF2C	H1_KIF-P1	1	1	pbmc_1_clonotype1	3389	3504
CAGCTGGGTCCGACGT-1_1	pbmc_1	11641	2978	0.0859032729146981	clonotype1	TRB	TRBV7-6	10	10	9	5	0.226471758083245	0.0574721718908723	S	10	exp	9_NME1	pbmc_1_clonotype1_3504	KIF-P1	KIF2C	H1_KIF-P1	1	1	pbmc_1_clonotype1	3389	3504
CAGCTGGGTCGGATCC-1_1	pbmc_1	2736	1235	0.0551900584795322	clonotype1	TRB	TRBV7-6	4	4	0	1	0.432786934597228	0.0471500672484291	S	4	exp	7_LAG3	pbmc_1_clonotype1_3504	KIF-P1	KIF2C	H1_KIF-P1	1	1	pbmc_1_clonotype1	3389	3504
CAGCTGGGTCTAGCCG-1_1	pbmc_1	28257	5023	0.0318505149166578	clonotype1	TRB	TRBV7-6	1	1	2	2	0.252366033294546	0.558953810541815	G2M	1	exp	8_MKI67	pbmc_1_clonotype1_3504	KIF-P1	KIF2C	H1_KIF-P1	1	1	pbmc_1_clonotype1	3389	3504
CAGCTGGTCGCGCCAA-1_1	pbmc_1	33569	5377	0.0411689356251303	clonotype1	TRB	TRBV7-6	7	7	6	5	0.329182440361596	0.179925120799923	S	7	exp	9_NME1	pbmc_1_clonotype1_3504	KIF-P1	KIF2C	H1_KIF-P1	1	1	pbmc_1_clonotype1	3389	3504
CAGCTGGTCTGAGTGT-1_1	pbmc_1	910	637	0.163736263736264	clonotype1	TRB	TRBV7-6	6	6	3	1	-0.132967474242237	-0.0798962819357389	G1	6	exp	6_FCGR3A	pbmc_1_clonotype1_3504	KIF-P1	KIF2C	H1_KIF-P1	1	1	pbmc_1_clonotype1	3389	3504
CAGGTGCAGGATCGCA-1_1	pbmc_1	16181	3805	0.0567950064890921	clonotype1	TRB	TRBV7-6	7	7	6	5	0.215630918872709	0.135598837146699	S	7	exp	9_NME1	pbmc_1_clonotype1_3504	KIF-P1	KIF2C	H1_KIF-P1	1	1	pbmc_1_clonotype1	3389	3504
CAGGTGCCAAAGTCAA-1_1	pbmc_1	24313	4848	0.0516184757125817	clonotype1	TRB	TRBV7-6	7	7	6	2	0.340681646766284	0.0218376283210684	S	7	exp	9_NME1	pbmc_1_clonotype1_3504	KIF-P1	KIF2C	H1_KIF-P1	1	1	pbmc_1_clonotype1	3389	3504
CAGGTGCCAGGTTTCA-1_1	pbmc_1	8651	2740	0.0680846144954341	clonotype1	TRB	TRBV7-6	5	5	5	6	0.217562437608186	0.156780262488018	S	5	exp	8_MKI67	pbmc_1_clonotype1_3504	KIF-P1	KIF2C	H1_KIF-P1	1	1	pbmc_1_clonotype1	3389	3504
CAGGTGCGTACCGGCT-1_1	pbmc_1	5416	1956	0.0389586410635155	clonotype1	TRB	TRBV7-6	4	4	0	1	0.190351636618951	-0.140016459908909	S	4	exp	7_LAG3	pbmc_1_clonotype1_3504	KIF-P1	KIF2C	H1_KIF-P1	1	1	pbmc_1_clonotype1	3389	3504
CAGTAACAGATGAGAG-1_1	pbmc_1	3869	1578	0.094856552080641	clonotype1	TRB	TRBV7-6	2	2	0	3	0.0710064350547355	-0.0531421505313948	S	2	exp	5_FGFBP2	pbmc_1_clonotype1_3504	KIF-P1	KIF2C	H1_KIF-P1	1	1	pbmc_1_clonotype1	3389	3504
CAGTAACCACCAGTTA-1_1	pbmc_1	6180	2304	0.0755663430420712	clonotype1	TRB	TRBV7-6	2	2	0	3	0.0603904562448825	0.414690821095278	G2M	2	exp	5_FGFBP2	pbmc_1_clonotype1_3504	KIF-P1	KIF2C	H1_KIF-P1	1	1	pbmc_1_clonotype1	3389	3504
CAGTAACCAGTTCATG-1_1	pbmc_1	2185	1021	0.17116704805492	clonotype1	TRB	TRBV7-6	2	2	0	3	0.0383882590921384	0.0236426811529024	S	2	exp	5_FGFBP2	pbmc_1_clonotype1_3504	KIF-P1	KIF2C	H1_KIF-P1	1	1	pbmc_1_clonotype1	3389	3504
CAGTAACCATCCTTGC-1_1	pbmc_1	22115	4544	0.0493330318788153	clonotype1	TRB	TRBV7-6	2	2	0	3	0.25833869093892	0.371316278201986	G2M	2	exp	5_FGFBP2	pbmc_1_clonotype1_3504	KIF-P1	KIF2C	H1_KIF-P1	1	1	pbmc_1_clonotype1	3389	3504
CAGTAACGTATGGTTC-1_1	pbmc_1	17341	3971	0.0363877515714203	clonotype1	TRB	TRBV7-6	7	7	6	5	0.269994882999399	-0.0309101599561886	S	7	exp	9_NME1	pbmc_1_clonotype1_3504	KIF-P1	KIF2C	H1_KIF-P1	1	1	pbmc_1_clonotype1	3389	3504
CAGTAACTCAAGAAGT-1_1	pbmc_1	7901	2528	0.0722693329958233	clonotype1	TRB	TRBV7-6	1	1	2	2	0.124530063196838	-0.0215302790993775	S	1	exp	8_MKI67	pbmc_1_clonotype1_3504	KIF-P1	KIF2C	H1_KIF-P1	1	1	pbmc_1_clonotype1	3389	3504
CAGTAACTCCTAGTGA-1_1	pbmc_1	2473	1070	0.142741609381318	clonotype1	TRB	TRBV7-6	2	2	0	3	0.221263763886918	-0.155082004914353	S	2	exp	5_FGFBP2	pbmc_1_clonotype1_3504	KIF-P1	KIF2C	H1_KIF-P1	1	1	pbmc_1_clonotype1	3389	3504
CAGTAACTCTTGTACT-1_1	pbmc_1	3692	1426	0.0652762730227519	clonotype1	TRB	TRBV7-6	4	4	0	1	-0.151575369175202	-0.178110776148049	G1	4	exp	7_LAG3	pbmc_1_clonotype1_3504	KIF-P1	KIF2C	H1_KIF-P1	1	1	pbmc_1_clonotype1	3389	3504
CAGTCCTAGAAACGAG-1_1	pbmc_1	32818	5453	0.0430861112803949	clonotype1	TRB	TRBV7-6	1	1	2	2	0.204766451474304	0.598776504670346	G2M	1	exp	8_MKI67	pbmc_1_clonotype1_3504	KIF-P1	KIF2C	H1_KIF-P1	1	1	pbmc_1_clonotype1	3389	3504
CAGTCCTCAATTCCTT-1_1	pbmc_1	13441	4127	0.0460531210475411	clonotype1	TRB	TRBV7-6	1	1	2	2	-0.0866529815113074	0.330205623884879	G2M	1	exp	8_MKI67	pbmc_1_clonotype1_3504	KIF-P1	KIF2C	H1_KIF-P1	1	1	pbmc_1_clonotype1	3389	3504
CAGTCCTCACATCCAA-1_1	pbmc_1	21651	4429	0.0707126691607778	clonotype1	TRB	TRBV7-6	10	10	9	5	-0.00797318479588216	-0.0631315334392424	G1	10	exp	9_NME1	pbmc_1_clonotype1_3504	KIF-P1	KIF2C	H1_KIF-P1	1	1	pbmc_1_clonotype1	3389	3504
CAGTCCTCACGCATCG-1_1	pbmc_1	12207	3301	0.0479233226837061	clonotype1	TRB	TRBV7-6	1	1	2	2	0.025791338940703	0.636442134238486	G2M	1	exp	8_MKI67	pbmc_1_clonotype1_3504	KIF-P1	KIF2C	H1_KIF-P1	1	1	pbmc_1_clonotype1	3389	3504
CAGTCCTTCATTTGGG-1_1	pbmc_1	16116	4031	0.046909903201787	clonotype1	TRB	TRBV7-6	1	1	2	2	0.324382850246825	0.346787168071033	G2M	1	exp	8_MKI67	pbmc_1_clonotype1_3504	KIF-P1	KIF2C	H1_KIF-P1	1	1	pbmc_1_clonotype1	3389	3504
CATATGGCAGCATGAG-1_1	pbmc_1	4262	1751	0.0790708587517597	clonotype1	TRB	TRBV7-6	4	4	3	1	0.355841203155314	-0.181408823454871	S	4	exp	7_LAG3	pbmc_1_clonotype1_3504	KIF-P1	KIF2C	H1_KIF-P1	1	1	pbmc_1_clonotype1	3389	3504
CATATGGCAGTCTTCC-1_1	pbmc_1	11702	3076	0.0641770637497864	clonotype1	TRB	TRBV7-6	7	7	6	5	0.174002079436152	0.121621553502385	S	7	exp	9_NME1	pbmc_1_clonotype1_3504	KIF-P1	KIF2C	H1_KIF-P1	1	1	pbmc_1_clonotype1	3389	3504
CATATGGGTCGTGGCT-1_1	pbmc_1	6764	2185	0.0350384387936132	clonotype1	TRB	TRBV7-6	5	5	5	6	0.289474235492583	0.523130520677307	G2M	5	exp	8_MKI67	pbmc_1_clonotype1_3504	KIF-P1	KIF2C	H1_KIF-P1	1	1	pbmc_1_clonotype1	3389	3504
CATATGGTCAACACTG-1_1	pbmc_1	4579	1746	0.0393098929897358	clonotype1	TRB	TRBV7-6	2	2	0	3	0.260014265932713	-0.0398239682849949	S	2	exp	5_FGFBP2	pbmc_1_clonotype1_3504	KIF-P1	KIF2C	H1_KIF-P1	1	1	pbmc_1_clonotype1	3389	3504
CATATGGTCCACTCCA-1_1	pbmc_1	19026	4150	0.04320403658152	clonotype1	TRB	TRBV7-6	7	7	6	5	0.383532624973902	0.162852654531835	S	7	exp	9_NME1	pbmc_1_clonotype1_3504	KIF-P1	KIF2C	H1_KIF-P1	1	1	pbmc_1_clonotype1	3389	3504
CATATTCAGCGTGAGT-1_1	pbmc_1	15437	3559	0.0371186111291054	clonotype1	TRB	TRBV7-6	5	5	5	6	0.471825991821411	0.122046205613327	S	5	exp	8_MKI67	pbmc_1_clonotype1_3504	KIF-P1	KIF2C	H1_KIF-P1	1	1	pbmc_1_clonotype1	3389	3504
CATATTCCACCAGGTC-1_1	pbmc_1	17359	3951	0.0330664208767786	clonotype1	TRB	TRBV7-6	7	7	6	5	0.388139858561105	0.0201215767569553	S	7	exp	9_NME1	pbmc_1_clonotype1_3504	KIF-P1	KIF2C	H1_KIF-P1	1	1	pbmc_1_clonotype1	3389	3504
CATATTCCATGGTCTA-1_1	pbmc_1	4672	1782	0.118364726027397	clonotype1	TRB	TRBV7-6	2	2	0	3	0.253359304596578	-0.204602970183761	S	2	exp	5_FGFBP2	pbmc_1_clonotype1_3504	KIF-P1	KIF2C	H1_KIF-P1	1	1	pbmc_1_clonotype1	3389	3504
CATATTCGTCTGATCA-1_1	pbmc_1	16819	3942	0.047624710149236	clonotype1	TRB	TRBV7-6	7	7	6	5	0.387917702554114	0.012928219515668	S	7	exp	9_NME1	pbmc_1_clonotype1_3504	KIF-P1	KIF2C	H1_KIF-P1	1	1	pbmc_1_clonotype1	3389	3504
CATATTCGTGTTCGAT-1_1	pbmc_1	22054	4479	0.0607599528430217	clonotype1	TRB	TRBV7-6	1	1	2	2	0.293595618779549	0.312543608005919	G2M	1	exp	8_MKI67	pbmc_1_clonotype1_3504	KIF-P1	KIF2C	H1_KIF-P1	1	1	pbmc_1_clonotype1	3389	3504
CATCAAGCAACGCACC-1_1	pbmc_1	12330	3099	0.0713706407137064	clonotype1	TRB	TRBV7-6	10	10	9	5	0.15173158575827	-0.0295514972906221	S	10	exp	9_NME1	pbmc_1_clonotype1_3504	KIF-P1	KIF2C	H1_KIF-P1	1	1	pbmc_1_clonotype1	3389	3504
CATCAAGGTCCCTACT-1_1	pbmc_1	2371	1019	0.061155630535639	clonotype1	TRB	TRBV7-6	6	6	3	1	-0.0785212372349243	-0.089348409778024	G1	6	exp	6_FCGR3A	pbmc_1_clonotype1_3504	KIF-P1	KIF2C	H1_KIF-P1	1	1	pbmc_1_clonotype1	3389	3504
CATCAAGGTCTAGTCA-1_1	pbmc_1	18420	4191	0.087785016286645	clonotype1	TRB	TRBV7-6	1	1	2	2	0.212771438714631	0.376278556913619	G2M	1	exp	8_MKI67	pbmc_1_clonotype1_3504	KIF-P1	KIF2C	H1_KIF-P1	1	1	pbmc_1_clonotype1	3389	3504
CATCAAGGTTGCGTTA-1_1	pbmc_1	33635	5328	0.045993756503642	clonotype1	TRB	TRBV7-6	1	1	2	2	0.144682152291694	0.324441125621898	G2M	1	exp	8_MKI67	pbmc_1_clonotype1_3504	KIF-P1	KIF2C	H1_KIF-P1	1	1	pbmc_1_clonotype1	3389	3504
CATCAAGGTTTGTTTC-1_1	pbmc_1	9403	2929	0.0462618313304265	clonotype1	TRB	TRBV7-6	1	1	2	2	0.305361863083375	-0.00137275387097707	S	1	exp	8_MKI67	pbmc_1_clonotype1_3504	KIF-P1	KIF2C	H1_KIF-P1	1	1	pbmc_1_clonotype1	3389	3504
CATCAGACAGCGTAAG-1_1	pbmc_1	19482	4208	0.044913253259419	clonotype1	TRB	TRBV7-6	1	1	2	2	0.127088234559932	0.599971853100162	G2M	1	exp	8_MKI67	pbmc_1_clonotype1_3504	KIF-P1	KIF2C	H1_KIF-P1	1	1	pbmc_1_clonotype1	3389	3504
CATCAGACAGGGATTG-1_1	pbmc_1	30489	4950	0.0537898914362557	clonotype1	TRB	TRBV7-6	1	1	2	2	0.15662980365179	0.435694500917583	G2M	1	exp	8_MKI67	pbmc_1_clonotype1_3504	KIF-P1	KIF2C	H1_KIF-P1	1	1	pbmc_1_clonotype1	3389	3504
CATCAGAGTCTAAACC-1_1	pbmc_1	9411	2866	0.0976516841993412	clonotype1	TRB	TRBV7-6	1	1	2	2	0.115904478095193	0.147043868030403	G2M	1	exp	8_MKI67	pbmc_1_clonotype1_3504	KIF-P1	KIF2C	H1_KIF-P1	1	1	pbmc_1_clonotype1	3389	3504
CATCAGAGTGGCAAAC-1_1	pbmc_1	30462	5232	0.0499310616505811	clonotype1	TRB	TRBV7-6	1	1	2	2	-0.0449178835133434	0.626005011553533	G2M	1	exp	8_MKI67	pbmc_1_clonotype1_3504	KIF-P1	KIF2C	H1_KIF-P1	1	1	pbmc_1_clonotype1	3389	3504
CATCAGAGTTGTACAC-1_1	pbmc_1	1295	749	0.0980694980694981	clonotype1	TRB	TRBV7-6	5	5	5	6	-0.216060284618162	0.531599163895891	G2M	5	exp	8_MKI67	pbmc_1_clonotype1_3504	KIF-P1	KIF2C	H1_KIF-P1	1	1	pbmc_1_clonotype1	3389	3504
CATCAGATCCTCGCAT-1_1	pbmc_1	3380	1462	0.079585798816568	clonotype1	TRB	TRBV7-6	2	2	0	3	0.0885805566470276	-0.152140826765186	S	2	exp	5_FGFBP2	pbmc_1_clonotype1_3504	KIF-P1	KIF2C	H1_KIF-P1	1	1	pbmc_1_clonotype1	3389	3504
CATCCACCAAGTCATC-1_1	pbmc_1	12623	3728	0.0888061475085162	clonotype1	TRB	TRBV7-6	5	5	5	6	0.471026989825333	-0.0353215128185324	S	5	exp	8_MKI67	pbmc_1_clonotype1_3504	KIF-P1	KIF2C	H1_KIF-P1	1	1	pbmc_1_clonotype1	3389	3504
CATCCACGTTTGTTTC-1_1	pbmc_1	5836	2101	0.064770390678547	clonotype1	TRB	TRBV7-6	10	10	9	5	0.339971958812383	-0.133317210770508	S	10	exp	9_NME1	pbmc_1_clonotype1_3504	KIF-P1	KIF2C	H1_KIF-P1	1	1	pbmc_1_clonotype1	3389	3504
CATCCACTCTCATTCA-1_1	pbmc_1	15689	4104	0.0916565746701511	clonotype1	TRB	TRBV7-6	1	1	2	2	0.0648213304308868	0.712821240535493	G2M	1	exp	8_MKI67	pbmc_1_clonotype1_3504	KIF-P1	KIF2C	H1_KIF-P1	1	1	pbmc_1_clonotype1	3389	3504
CATCCACTCTGCTGTC-1_1	pbmc_1	17022	3984	0.0621548584185172	clonotype1	TRB	TRBV7-6	1	1	2	2	0.406885765063992	0.111188015706605	S	1	exp	8_MKI67	pbmc_1_clonotype1_3504	KIF-P1	KIF2C	H1_KIF-P1	1	1	pbmc_1_clonotype1	3389	3504
CATCGAAAGAATCTCC-1_1	pbmc_1	4895	1758	0.0557711950970378	clonotype1	TRB	TRBV7-6	4	4	0	1	0.0723055727830505	-0.136317572955973	S	4	exp	7_LAG3	pbmc_1_clonotype1_3504	KIF-P1	KIF2C	H1_KIF-P1	1	1	pbmc_1_clonotype1	3389	3504
CATCGAAAGGACACCA-1_1	pbmc_1	22186	4508	0.0567024249526729	clonotype1	TRB	TRBV7-6	7	7	2	5	0.192015767783276	0.230749168443838	G2M	7	exp	9_NME1	pbmc_1_clonotype1_3504	KIF-P1	KIF2C	H1_KIF-P1	1	1	pbmc_1_clonotype1	3389	3504
CATCGAAAGGCGTACA-1_1	pbmc_1	3826	1590	0.0418191322530058	clonotype1	TRB	TRBV7-6	4	4	0	1	-0.119625677169691	-0.213870654034415	G1	4	exp	7_LAG3	pbmc_1_clonotype1_3504	KIF-P1	KIF2C	H1_KIF-P1	1	1	pbmc_1_clonotype1	3389	3504
CATCGAAAGTAGGTGC-1_1	pbmc_1	16307	3837	0.0626111485864966	clonotype1	TRB	TRBV7-6	1	1	2	2	0.234039263554363	0.112537734323208	S	1	exp	8_MKI67	pbmc_1_clonotype1_3504	KIF-P1	KIF2C	H1_KIF-P1	1	1	pbmc_1_clonotype1	3389	3504
CATCGAAAGTCTCGGC-1_1	pbmc_1	13985	3339	0.04926707186271	clonotype1	TRB	TRBV7-6	5	5	5	6	0.374018450147907	0.0189402675596742	S	5	exp	8_MKI67	pbmc_1_clonotype1_3504	KIF-P1	KIF2C	H1_KIF-P1	1	1	pbmc_1_clonotype1	3389	3504
CATCGAACATGTCTCC-1_1	pbmc_1	23527	4440	0.0475198707867556	clonotype1	TRB	TRBV7-6	1	1	2	2	0.120086259712478	0.512519426005423	G2M	1	exp	8_MKI67	pbmc_1_clonotype1_3504	KIF-P1	KIF2C	H1_KIF-P1	1	1	pbmc_1_clonotype1	3389	3504
CATCGAAGTACATCCA-1_1	pbmc_1	1799	937	0.0455808782657032	clonotype1	TRB	TRBV7-6	6	6	3	1	-0.24472429557643	-0.0605470151816842	G1	6	exp	6_FCGR3A	pbmc_1_clonotype1_3504	KIF-P1	KIF2C	H1_KIF-P1	1	1	pbmc_1_clonotype1	3389	3504
CATCGAAGTCCGCTGA-1_1	pbmc_1	17932	3859	0.0635177336604952	clonotype1	TRB	TRBV7-6	10	10	9	5	0.215008578046411	-0.105179169678528	S	10	exp	9_NME1	pbmc_1_clonotype1_3504	KIF-P1	KIF2C	H1_KIF-P1	1	1	pbmc_1_clonotype1	3389	3504
CATCGAAGTTATCGGT-1_1	pbmc_1	26386	4731	0.0753050860304707	clonotype1	TRB	TRBV7-6	1	1	2	2	0.139792913144364	0.467173876216268	G2M	1	exp	8_MKI67	pbmc_1_clonotype1_3504	KIF-P1	KIF2C	H1_KIF-P1	1	1	pbmc_1_clonotype1	3389	3504
CATCGAATCTCAACTT-1_1	pbmc_1	3144	1393	0.0458015267175573	clonotype1	TRB	TRBV7-6	2	2	0	3	-0.238473699480316	0.188525325935754	G2M	2	exp	5_FGFBP2	pbmc_1_clonotype1_3504	KIF-P1	KIF2C	H1_KIF-P1	1	1	pbmc_1_clonotype1	3389	3504
CATCGGGAGTCCGGTC-1_1	pbmc_1	9069	2594	0.0568971220641747	clonotype1	TRB	TRBV7-6	5	5	5	6	0.380083948035219	0.334272538958081	S	5	exp	8_MKI67	pbmc_1_clonotype1_3504	KIF-P1	KIF2C	H1_KIF-P1	1	1	pbmc_1_clonotype1	3389	3504
CATCGGGAGTGGGCTA-1_1	pbmc_1	9587	2566	0.0652967560237822	clonotype1	TRB	TRBV7-6	10	10	9	5	0.27805641870228	0.0387209039562929	S	10	exp	9_NME1	pbmc_1_clonotype1_3504	KIF-P1	KIF2C	H1_KIF-P1	1	1	pbmc_1_clonotype1	3389	3504
CATCGGGCAGCGATCC-1_1	pbmc_1	7606	2372	0.0848014725216934	clonotype1	TRB	TRBV7-6	10	10	9	5	0.093060132905923	0.141916572289702	G2M	10	exp	9_NME1	pbmc_1_clonotype1_3504	KIF-P1	KIF2C	H1_KIF-P1	1	1	pbmc_1_clonotype1	3389	3504
CATCGGGGTGTGGCTC-1_1	pbmc_1	10736	2947	0.0611959761549925	clonotype1	TRB	TRBV7-6	7	7	6	5	0.390100237314942	-0.00507906892803278	S	7	exp	9_NME1	pbmc_1_clonotype1_3504	KIF-P1	KIF2C	H1_KIF-P1	1	1	pbmc_1_clonotype1	3389	3504
CATCGGGGTTCGCGAC-1_1	pbmc_1	12550	3397	0.000637450199203187	clonotype1	TRB	TRBV7-6	1	1	2	2	0.111749150113035	0.536633126433812	G2M	1	exp	8_MKI67	pbmc_1_clonotype1_3504	KIF-P1	KIF2C	H1_KIF-P1	1	1	pbmc_1_clonotype1	3389	3504
CATCGGGGTTGAACTC-1_1	pbmc_1	14488	3591	0.0381004969630039	clonotype1	TRB	TRBV7-6	5	5	5	6	0.154833290345463	0.442985198385837	G2M	5	exp	8_MKI67	pbmc_1_clonotype1_3504	KIF-P1	KIF2C	H1_KIF-P1	1	1	pbmc_1_clonotype1	3389	3504
CATCGGGTCCTTTCGG-1_1	pbmc_1	5118	1921	0.0636967565455256	clonotype1	TRB	TRBV7-6	10	10	9	5	0.271970488820768	-0.040278939638318	S	10	exp	9_NME1	pbmc_1_clonotype1_3504	KIF-P1	KIF2C	H1_KIF-P1	1	1	pbmc_1_clonotype1	3389	3504
CATCGGGTCGCTTAGA-1_1	pbmc_1	8269	2919	0.16785584713992	clonotype1	TRB	TRBV7-6	5	5	5	6	0.638334934334928	0.257810295206622	S	5	exp	8_MKI67	pbmc_1_clonotype1_3504	KIF-P1	KIF2C	H1_KIF-P1	1	1	pbmc_1_clonotype1	3389	3504
CATCGGGTCTATCCCG-1_1	pbmc_1	2803	1223	0.0667142347484838	clonotype1	TRB	TRBV7-6	4	4	3	1	-0.242489709586343	-0.172126574012225	G1	4	exp	7_LAG3	pbmc_1_clonotype1_3504	KIF-P1	KIF2C	H1_KIF-P1	1	1	pbmc_1_clonotype1	3389	3504
CATGACAAGATTACCC-1_1	pbmc_1	24669	4737	0.0589403705054927	clonotype1	TRB	TRBV7-6	1	1	2	2	0.18847610629392	0.415525621736098	G2M	1	exp	8_MKI67	pbmc_1_clonotype1_3504	KIF-P1	KIF2C	H1_KIF-P1	1	1	pbmc_1_clonotype1	3389	3504
CATGACAAGTGTCTCA-1_1	pbmc_1	5995	2006	0.0780650542118432	clonotype1	TRB	TRBV7-6	5	5	9	1	0.266180203524062	0.0134176529578932	S	5	exp	8_MKI67	pbmc_1_clonotype1_3504	KIF-P1	KIF2C	H1_KIF-P1	1	1	pbmc_1_clonotype1	3389	3504
CATGACACATTGAGCT-1_1	pbmc_1	7716	2507	0.050414722654225	clonotype1	TRB	TRBV7-6	2	2	0	3	0.213987031488156	0.256189062155167	G2M	2	exp	5_FGFBP2	pbmc_1_clonotype1_3504	KIF-P1	KIF2C	H1_KIF-P1	1	1	pbmc_1_clonotype1	3389	3504
CATGACACATTTGCTT-1_1	pbmc_1	4214	1685	0.0840056953013764	clonotype1	TRB	TRBV7-6	1	1	0	2	0.292008926305387	0.170838037473419	S	1	exp	8_MKI67	pbmc_1_clonotype1_3504	KIF-P1	KIF2C	H1_KIF-P1	1	1	pbmc_1_clonotype1	3389	3504
CATGACAGTCACCCAG-1_1	pbmc_1	23013	4372	0.0441924129839656	clonotype1	TRB	TRBV7-6	7	7	6	5	0.302062363365053	0.0523859131289109	S	7	exp	9_NME1	pbmc_1_clonotype1_3504	KIF-P1	KIF2C	H1_KIF-P1	1	1	pbmc_1_clonotype1	3389	3504
CATGACAGTCGAAAGC-1_1	pbmc_1	18964	4136	0.0504640371229698	clonotype1	TRB	TRBV7-6	1	1	2	2	0.204528216153969	0.0793073433751991	S	1	exp	8_MKI67	pbmc_1_clonotype1_3504	KIF-P1	KIF2C	H1_KIF-P1	1	1	pbmc_1_clonotype1	3389	3504
CATGACAGTGCCTTGG-1_1	pbmc_1	4837	1699	0.0740128178623114	clonotype1	TRB	TRBV7-6	4	4	3	1	-0.190788529615967	-0.109887120096394	G1	4	exp	7_LAG3	pbmc_1_clonotype1_3504	KIF-P1	KIF2C	H1_KIF-P1	1	1	pbmc_1_clonotype1	3389	3504
CATGACATCAAAGTAG-1_1	pbmc_1	2761	1228	0.0557768924302789	clonotype1	TRB	TRBV7-6	4	4	3	1	-0.125676989942175	-0.0982714299407055	G1	4	exp	7_LAG3	pbmc_1_clonotype1_3504	KIF-P1	KIF2C	H1_KIF-P1	1	1	pbmc_1_clonotype1	3389	3504
CATGCCTCACGGTTTA-1_1	pbmc_1	3803	1567	0.0494346568498554	clonotype1	TRB	TRBV7-6	4	4	3	1	-0.159099640943913	-0.10524463344844	G1	4	exp	7_LAG3	pbmc_1_clonotype1_3504	KIF-P1	KIF2C	H1_KIF-P1	1	1	pbmc_1_clonotype1	3389	3504
CATGCCTGTCCATCCT-1_1	pbmc_1	2764	1327	0.0738060781476122	clonotype1	TRB	TRBV7-6	4	4	3	1	-0.136721699284953	-0.189493453601072	G1	4	exp	7_LAG3	pbmc_1_clonotype1_3504	KIF-P1	KIF2C	H1_KIF-P1	1	1	pbmc_1_clonotype1	3389	3504
CATGCCTTCAACCATG-1_1	pbmc_1	4225	1718	0.0407100591715976	clonotype1	TRB	TRBV7-6	4	4	3	1	-0.233253014097563	-0.218623070763667	G1	4	exp	7_LAG3	pbmc_1_clonotype1_3504	KIF-P1	KIF2C	H1_KIF-P1	1	1	pbmc_1_clonotype1	3389	3504
CATGCCTTCTCTGCTG-1_1	pbmc_1	21080	4658	0.0544117647058824	clonotype1	TRB	TRBV7-6	1	1	2	2	0.191277055749331	0.328204618459225	G2M	1	exp	8_MKI67	pbmc_1_clonotype1_3504	KIF-P1	KIF2C	H1_KIF-P1	1	1	pbmc_1_clonotype1	3389	3504
CATGCCTTCTTGTATC-1_1	pbmc_1	18890	4290	0.0879301217575437	clonotype1	TRB	TRBV7-6	1	1	2	2	0.0819198453406495	0.117935020661833	G2M	1	exp	8_MKI67	pbmc_1_clonotype1_3504	KIF-P1	KIF2C	H1_KIF-P1	1	1	pbmc_1_clonotype1	3389	3504
CATGGCGAGCTGCGAA-1_1	pbmc_1	7434	2361	0.114339521119182	clonotype1	TRB	TRBV7-6	1	1	2	2	0.207050950935387	0.248413755016807	G2M	1	exp	8_MKI67	pbmc_1_clonotype1_3504	KIF-P1	KIF2C	H1_KIF-P1	1	1	pbmc_1_clonotype1	3389	3504
CATGGCGAGGAGTTTA-1_1	pbmc_1	11211	3216	0.0455802336990456	clonotype1	TRB	TRBV7-6	5	5	5	6	0.335816877188105	0.0434230532146502	S	5	exp	8_MKI67	pbmc_1_clonotype1_3504	KIF-P1	KIF2C	H1_KIF-P1	1	1	pbmc_1_clonotype1	3389	3504
CATGGCGCAATCACAC-1_1	pbmc_1	21448	4320	0.0517997016038792	clonotype1	TRB	TRBV7-6	7	7	6	5	0.258526837246603	0.201221768477005	S	7	exp	9_NME1	pbmc_1_clonotype1_3504	KIF-P1	KIF2C	H1_KIF-P1	1	1	pbmc_1_clonotype1	3389	3504
CATGGCGCAGGTCTCG-1_1	pbmc_1	35505	5488	0.0323053091113928	clonotype1	TRB	TRBV7-6	1	1	2	2	0.320368531731509	0.335654337650529	G2M	1	exp	8_MKI67	pbmc_1_clonotype1_3504	KIF-P1	KIF2C	H1_KIF-P1	1	1	pbmc_1_clonotype1	3389	3504
CATGGCGCATACGCTA-1_1	pbmc_1	3203	1412	0.05900718076803	clonotype1	TRB	TRBV7-6	4	4	0	1	0.411761954969672	-0.0788574483461691	S	4	exp	7_LAG3	pbmc_1_clonotype1_3504	KIF-P1	KIF2C	H1_KIF-P1	1	1	pbmc_1_clonotype1	3389	3504
CATGGCGCATTTCACT-1_1	pbmc_1	12296	3293	0.0610767729342876	clonotype1	TRB	TRBV7-6	1	1	2	2	0.33410171953744	0.107744196335789	S	1	exp	8_MKI67	pbmc_1_clonotype1_3504	KIF-P1	KIF2C	H1_KIF-P1	1	1	pbmc_1_clonotype1	3389	3504
CATGGCGGTAACGTTC-1_1	pbmc_1	8064	2579	0.0298859126984127	clonotype1	TRB	TRBV7-6	5	5	5	6	0.456370730559034	0.496787774701394	G2M	5	exp	8_MKI67	pbmc_1_clonotype1_3504	KIF-P1	KIF2C	H1_KIF-P1	1	1	pbmc_1_clonotype1	3389	3504
CATGGCGGTCCCGACA-1_1	pbmc_1	16364	3841	0.0246883402591054	clonotype1	TRB	TRBV7-6	7	7	6	5	0.341355315128423	0.167370895396552	S	7	exp	9_NME1	pbmc_1_clonotype1_3504	KIF-P1	KIF2C	H1_KIF-P1	1	1	pbmc_1_clonotype1	3389	3504
CATTATCAGATGCGAC-1_1	pbmc_1	13957	3351	0.0399082897470803	clonotype1	TRB	TRBV7-6	5	5	5	6	0.306275815061883	0.796151031061586	G2M	5	exp	8_MKI67	pbmc_1_clonotype1_3504	KIF-P1	KIF2C	H1_KIF-P1	1	1	pbmc_1_clonotype1	3389	3504
CATTATCAGGAGTTTA-1_1	pbmc_1	20377	4246	0.0234578200912794	clonotype1	TRB	TRBV7-6	1	1	2	2	0.452833781285897	0.250568857961534	S	1	exp	8_MKI67	pbmc_1_clonotype1_3504	KIF-P1	KIF2C	H1_KIF-P1	1	1	pbmc_1_clonotype1	3389	3504
CATTATCAGGGAGTAA-1_1	pbmc_1	15408	3548	0.0569833852544133	clonotype1	TRB	TRBV7-6	1	1	0	3	0.0814650194802686	0.125763607026925	G2M	1	exp	8_MKI67	pbmc_1_clonotype1_3504	KIF-P1	KIF2C	H1_KIF-P1	1	1	pbmc_1_clonotype1	3389	3504
CATTATCAGGGTTTCT-1_1	pbmc_1	27145	5060	0.0526800515748757	clonotype1	TRB	TRBV7-6	1	1	2	2	0.387633015200064	0.190787902398145	S	1	exp	8_MKI67	pbmc_1_clonotype1_3504	KIF-P1	KIF2C	H1_KIF-P1	1	1	pbmc_1_clonotype1	3389	3504
CATTATCCACATGTGT-1_1	pbmc_1	2022	999	0.0707220573689416	clonotype1	TRB	TRBV7-6	6	6	3	1	-0.179978783090831	-0.0848778323677445	G1	6	exp	6_FCGR3A	pbmc_1_clonotype1_3504	KIF-P1	KIF2C	H1_KIF-P1	1	1	pbmc_1_clonotype1	3389	3504
CATTATCGTCAACATC-1_1	pbmc_1	8519	2696	0.0655006456156826	clonotype1	TRB	TRBV7-6	5	5	5	6	0.116799091363008	0.805767321579927	G2M	5	exp	8_MKI67	pbmc_1_clonotype1_3504	KIF-P1	KIF2C	H1_KIF-P1	1	1	pbmc_1_clonotype1	3389	3504
CATTATCGTTGAGGTG-1_1	pbmc_1	11531	2957	0.0453559968779811	clonotype1	TRB	TRBV7-6	1	1	2	2	0.406674834899878	0.174624575079449	S	1	exp	8_MKI67	pbmc_1_clonotype1_3504	KIF-P1	KIF2C	H1_KIF-P1	1	1	pbmc_1_clonotype1	3389	3504
CATTATCTCGCGTAGC-1_1	pbmc_1	12115	3281	0.0436648782501032	clonotype1	TRB	TRBV7-6	10	10	0	5	0.224756088150254	0.16829308931782	S	10	exp	9_NME1	pbmc_1_clonotype1_3504	KIF-P1	KIF2C	H1_KIF-P1	1	1	pbmc_1_clonotype1	3389	3504
CATTCGCAGAAAGTGG-1_1	pbmc_1	8892	2662	0.0488079172289699	clonotype1	TRB	TRBV7-6	5	5	5	6	0.306105869017858	0.563318633030235	G2M	5	exp	8_MKI67	pbmc_1_clonotype1_3504	KIF-P1	KIF2C	H1_KIF-P1	1	1	pbmc_1_clonotype1	3389	3504
CATTCGCCACAACTGT-1_1	pbmc_1	27198	5087	0.052540627987352	clonotype1	TRB	TRBV7-6	1	1	2	2	0.0973095711462881	0.553566985998397	G2M	1	exp	8_MKI67	pbmc_1_clonotype1_3504	KIF-P1	KIF2C	H1_KIF-P1	1	1	pbmc_1_clonotype1	3389	3504
CATTCGCGTGTCTGAT-1_1	pbmc_1	5131	1952	0.0584681348664978	clonotype1	TRB	TRBV7-6	4	4	3	1	-0.165596254738691	0.0258989338515808	G2M	4	exp	7_LAG3	pbmc_1_clonotype1_3504	KIF-P1	KIF2C	H1_KIF-P1	1	1	pbmc_1_clonotype1	3389	3504
CATTCGCTCGAACTGT-1_1	pbmc_1	3319	1376	0.087375715576981	clonotype1	TRB	TRBV7-6	6	6	3	1	-0.193418147305153	-0.197013694272153	G1	6	exp	6_FCGR3A	pbmc_1_clonotype1_3504	KIF-P1	KIF2C	H1_KIF-P1	1	1	pbmc_1_clonotype1	3389	3504
CATTCGCTCTCATTCA-1_1	pbmc_1	5164	2082	0.0983733539891557	clonotype1	TRB	TRBV7-6	4	4	0	1	0.380766361070034	-0.0889537003027691	S	4	exp	7_LAG3	pbmc_1_clonotype1_3504	KIF-P1	KIF2C	H1_KIF-P1	1	1	pbmc_1_clonotype1	3389	3504
CCAATCCCAAACTGTC-1_1	pbmc_1	7385	2509	0.0639133378469871	clonotype1	TRB	TRBV7-6	5	5	5	6	0.42607203225251	0.45675931321253	G2M	5	exp	8_MKI67	pbmc_1_clonotype1_3504	KIF-P1	KIF2C	H1_KIF-P1	1	1	pbmc_1_clonotype1	3389	3504
CCAATCCCAGGGATTG-1_1	pbmc_1	19421	3928	0.0370217805468308	clonotype1	TRB	TRBV7-6	1	1	2	2	0.00827964009207	0.431952366184486	G2M	1	exp	8_MKI67	pbmc_1_clonotype1_3504	KIF-P1	KIF2C	H1_KIF-P1	1	1	pbmc_1_clonotype1	3389	3504
CCAATCCGTTCGTTGA-1_1	pbmc_1	15718	3925	0.0564321160452984	clonotype1	TRB	TRBV7-6	1	1	2	2	0.319259262566708	0.247964155713922	S	1	exp	8_MKI67	pbmc_1_clonotype1_3504	KIF-P1	KIF2C	H1_KIF-P1	1	1	pbmc_1_clonotype1	3389	3504
CCAATCCGTTGTGGCC-1_1	pbmc_1	19412	4143	0.000309087162579848	clonotype1	TRB	TRBV7-6	7	7	6	5	0.121001494719177	0.32858544332601	G2M	7	exp	9_NME1	pbmc_1_clonotype1_3504	KIF-P1	KIF2C	H1_KIF-P1	1	1	pbmc_1_clonotype1	3389	3504
CCAATCCTCTTATCTG-1_1	pbmc_1	28022	5466	0.0591677967311398	clonotype1	TRB	TRBV7-6	1	1	2	2	0.140385410492862	0.610221733651089	G2M	1	exp	8_MKI67	pbmc_1_clonotype1_3504	KIF-P1	KIF2C	H1_KIF-P1	1	1	pbmc_1_clonotype1	3389	3504
CCACCTACAAGGACTG-1_1	pbmc_1	29154	5503	0.0413665363243466	clonotype1	TRB	TRBV7-6	1	1	2	2	0.14178291288328	0.590289000519828	G2M	1	exp	8_MKI67	pbmc_1_clonotype1_3504	KIF-P1	KIF2C	H1_KIF-P1	1	1	pbmc_1_clonotype1	3389	3504
CCACCTAGTACGAAAT-1_1	pbmc_1	3486	1523	0.044750430292599	clonotype1	TRB	TRBV7-6	6	6	3	1	-0.235846471883253	-0.20111256384016	G1	6	exp	6_FCGR3A	pbmc_1_clonotype1_3504	KIF-P1	KIF2C	H1_KIF-P1	1	1	pbmc_1_clonotype1	3389	3504
CCACCTATCGTTTGCC-1_1	pbmc_1	39046	5804	0.0544998207242739	clonotype1	TRB	TRBV7-6	1	1	2	2	0.340552831086846	0.201163384432275	S	1	exp	8_MKI67	pbmc_1_clonotype1_3504	KIF-P1	KIF2C	H1_KIF-P1	1	1	pbmc_1_clonotype1	3389	3504
CCACGGACACGACTCG-1_1	pbmc_1	2588	1123	0.0954404945904173	clonotype1	TRB	TRBV7-6	4	4	0	1	-0.13026654709236	-0.120006672582612	G1	4	exp	7_LAG3	pbmc_1_clonotype1_3504	KIF-P1	KIF2C	H1_KIF-P1	1	1	pbmc_1_clonotype1	3389	3504
CCACGGACATGCTGGC-1_1	pbmc_1	8266	2630	0.0423421243648681	clonotype1	TRB	TRBV7-6	7	7	6	5	0.201598303990185	0.175815494075966	S	7	exp	9_NME1	pbmc_1_clonotype1_3504	KIF-P1	KIF2C	H1_KIF-P1	1	1	pbmc_1_clonotype1	3389	3504
CCACGGACATGGGAAC-1_1	pbmc_1	16578	3618	0.0570032573289902	clonotype1	TRB	TRBV7-6	5	5	5	6	0.375531245210605	0.0527794690744716	S	5	exp	8_MKI67	pbmc_1_clonotype1_3504	KIF-P1	KIF2C	H1_KIF-P1	1	1	pbmc_1_clonotype1	3389	3504
CCACGGACATTCGACA-1_1	pbmc_1	3194	1320	0.0551033187226049	clonotype1	TRB	TRBV7-6	4	4	0	1	-0.266213554134572	-0.19425004073631	G1	4	exp	7_LAG3	pbmc_1_clonotype1_3504	KIF-P1	KIF2C	H1_KIF-P1	1	1	pbmc_1_clonotype1	3389	3504
CCACGGAGTCTCTCGT-1_1	pbmc_1	11290	3024	0.0660761736049601	clonotype1	TRB	TRBV7-6	1	1	2	2	0.052231531875885	0.338803440571894	G2M	1	exp	8_MKI67	pbmc_1_clonotype1_3504	KIF-P1	KIF2C	H1_KIF-P1	1	1	pbmc_1_clonotype1	3389	3504
CCACGGAGTGACGGTA-1_1	pbmc_1	15671	3574	0.0550060621530215	clonotype1	TRB	TRBV7-6	1	1	2	2	0.346586803619855	0.163155157311813	S	1	exp	8_MKI67	pbmc_1_clonotype1_3504	KIF-P1	KIF2C	H1_KIF-P1	1	1	pbmc_1_clonotype1	3389	3504
CCACTACTCTACTTAC-1_1	pbmc_1	19618	4679	0.0626465490875726	clonotype1	TRB	TRBV7-6	1	1	2	2	0.15479565300812	0.310551194760174	G2M	1	exp	8_MKI67	pbmc_1_clonotype1_3504	KIF-P1	KIF2C	H1_KIF-P1	1	1	pbmc_1_clonotype1	3389	3504
CCAGCGAAGAGACTAT-1_1	pbmc_1	5937	2120	0.0476671719723766	clonotype1	TRB	TRBV7-6	4	4	0	1	0.0710487313675793	-0.211477353820455	S	4	exp	7_LAG3	pbmc_1_clonotype1_3504	KIF-P1	KIF2C	H1_KIF-P1	1	1	pbmc_1_clonotype1	3389	3504
CCAGCGAAGATTACCC-1_1	pbmc_1	3952	1594	0.0361842105263158	clonotype1	TRB	TRBV7-6	1	1	5	6	-0.195229396611537	100357445911691	G2M	1	exp	8_MKI67	pbmc_1_clonotype1_3504	KIF-P1	KIF2C	H1_KIF-P1	1	1	pbmc_1_clonotype1	3389	3504
CCAGCGACAAGCCTAT-1_1	pbmc_1	15064	3778	0.0323287307488051	clonotype1	TRB	TRBV7-6	7	7	6	5	0.13114958830586	0.366868319309858	G2M	7	exp	9_NME1	pbmc_1_clonotype1_3504	KIF-P1	KIF2C	H1_KIF-P1	1	1	pbmc_1_clonotype1	3389	3504
CCAGCGACAGTCCTTC-1_1	pbmc_1	12119	3184	0.038617047611189	clonotype1	TRB	TRBV7-6	7	7	6	5	0.248456688196867	0.300834706302212	G2M	7	exp	9_NME1	pbmc_1_clonotype1_3504	KIF-P1	KIF2C	H1_KIF-P1	1	1	pbmc_1_clonotype1	3389	3504
CCAGCGATCCCAAGTA-1_1	pbmc_1	14780	3624	0.058660351826793	clonotype1	TRB	TRBV7-6	1	1	2	2	0.304982707535546	0.0191933131549791	S	1	exp	8_MKI67	pbmc_1_clonotype1_3504	KIF-P1	KIF2C	H1_KIF-P1	1	1	pbmc_1_clonotype1	3389	3504
CCATGTCAGAGATGAG-1_1	pbmc_1	4552	1691	0.0514059753954306	clonotype1	TRB	TRBV7-6	4	4	0	1	-0.21198629959923	-0.145252953394856	G1	4	exp	7_LAG3	pbmc_1_clonotype1_3504	KIF-P1	KIF2C	H1_KIF-P1	1	1	pbmc_1_clonotype1	3389	3504
CCATGTCAGCGCCTCA-1_1	pbmc_1	2607	1170	0.13463751438435	clonotype1	TRB	TRBV7-6	4	4	0	1	0.0186745816116912	-0.0863012760473331	S	4	exp	7_LAG3	pbmc_1_clonotype1_3504	KIF-P1	KIF2C	H1_KIF-P1	1	1	pbmc_1_clonotype1	3389	3504
CCATGTCCAATCTACG-1_1	pbmc_1	18623	4170	0.0454276969338989	clonotype1	TRB	TRBV7-6	7	7	6	5	0.296100404282367	0.0539757497497976	S	7	exp	9_NME1	pbmc_1_clonotype1_3504	KIF-P1	KIF2C	H1_KIF-P1	1	1	pbmc_1_clonotype1	3389	3504
CCATGTCCAGACGTAG-1_1	pbmc_1	13456	2824	0.0773632580261593	clonotype1	TRB	TRBV7-6	4	4	0	1	-0.115535771908838	-0.191507737694424	G1	4	exp	7_LAG3	pbmc_1_clonotype1_3504	KIF-P1	KIF2C	H1_KIF-P1	1	1	pbmc_1_clonotype1	3389	3504
CCATGTCGTCATGCCG-1_1	pbmc_1	5022	1962	0.0760653126244524	clonotype1	TRB	TRBV7-6	5	5	5	6	0.461086182016907	0.382476451007497	S	5	exp	8_MKI67	pbmc_1_clonotype1_3504	KIF-P1	KIF2C	H1_KIF-P1	1	1	pbmc_1_clonotype1	3389	3504
CCATGTCGTTCAACCA-1_1	pbmc_1	19139	4121	0.0212132295313235	clonotype1	TRB	TRBV7-6	7	7	6	5	0.224574246039271	0.255112032762209	G2M	7	exp	9_NME1	pbmc_1_clonotype1_3504	KIF-P1	KIF2C	H1_KIF-P1	1	1	pbmc_1_clonotype1	3389	3504
CCATGTCTCATCACCC-1_1	pbmc_1	6901	2382	0.0339081292566295	clonotype1	TRB	TRBV7-6	5	5	5	6	0.407532097829566	0.0373056206041086	S	5	exp	8_MKI67	pbmc_1_clonotype1_3504	KIF-P1	KIF2C	H1_KIF-P1	1	1	pbmc_1_clonotype1	3389	3504
CCATTCGAGCTCTCGG-1_1	pbmc_1	16962	3982	0.0798844475887277	clonotype1	TRB	TRBV7-6	1	1	2	2	0.0436236395603686	0.56035237176307	G2M	1	exp	8_MKI67	pbmc_1_clonotype1_3504	KIF-P1	KIF2C	H1_KIF-P1	1	1	pbmc_1_clonotype1	3389	3504
CCATTCGCACCCATGG-1_1	pbmc_1	7338	2338	0.0483783047151813	clonotype1	TRB	TRBV7-6	5	5	5	6	0.27080275896928	0.199984725995199	S	5	exp	8_MKI67	pbmc_1_clonotype1_3504	KIF-P1	KIF2C	H1_KIF-P1	1	1	pbmc_1_clonotype1	3389	3504
CCATTCGGTGTTGGGA-1_1	pbmc_1	6549	2194	0.0439761795693999	clonotype1	TRB	TRBV7-6	5	5	5	6	0.260897220575041	0.887449297702204	G2M	5	exp	8_MKI67	pbmc_1_clonotype1_3504	KIF-P1	KIF2C	H1_KIF-P1	1	1	pbmc_1_clonotype1	3389	3504
CCATTCGGTTGAACTC-1_1	pbmc_1	23531	4463	0.00335727338404658	clonotype1	TRB	TRBV7-6	7	7	6	5	0.252818146179402	0.148113630964644	S	7	exp	9_NME1	pbmc_1_clonotype1_3504	KIF-P1	KIF2C	H1_KIF-P1	1	1	pbmc_1_clonotype1	3389	3504
CCATTCGTCGTCTGCT-1_1	pbmc_1	2587	1161	0.0448395825280247	clonotype1	TRB	TRBV7-6	6	6	3	1	-0.155688786011005	-0.125854536315991	G1	6	exp	6_FCGR3A	pbmc_1_clonotype1_3504	KIF-P1	KIF2C	H1_KIF-P1	1	1	pbmc_1_clonotype1	3389	3504
CCCAATCAGATTACCC-1_1	pbmc_1	5424	1813	0.0765117994100295	clonotype1	TRB	TRBV7-6	10	10	9	5	0.205496345540559	0.045764202394618	S	10	exp	9_NME1	pbmc_1_clonotype1_3504	KIF-P1	KIF2C	H1_KIF-P1	1	1	pbmc_1_clonotype1	3389	3504
CCCAATCAGCGGCTTC-1_1	pbmc_1	3709	1516	0.0496090590455648	clonotype1	TRB	TRBV7-6	4	4	0	1	0.112143476510057	-0.0871760031080222	S	4	exp	7_LAG3	pbmc_1_clonotype1_3504	KIF-P1	KIF2C	H1_KIF-P1	1	1	pbmc_1_clonotype1	3389	3504
CCCAATCCACGCATCG-1_1	pbmc_1	4656	1748	0.0313573883161512	clonotype1	TRB	TRBV7-6	4	4	0	1	-0.151177691148199	-0.187568365970553	G1	4	exp	7_LAG3	pbmc_1_clonotype1_3504	KIF-P1	KIF2C	H1_KIF-P1	1	1	pbmc_1_clonotype1	3389	3504
CCCAATCGTTCCTCCA-1_1	pbmc_1	9585	2882	0.052999478351591	clonotype1	TRB	TRBV7-6	5	5	5	6	0.277801235814141	0.664868738284756	G2M	5	exp	8_MKI67	pbmc_1_clonotype1_3504	KIF-P1	KIF2C	H1_KIF-P1	1	1	pbmc_1_clonotype1	3389	3504
CCCAATCTCTGCAGTA-1_1	pbmc_1	29553	5113	0.040334314621189	clonotype1	TRB	TRBV7-6	1	1	2	2	0.187870902242751	0.384371331714498	G2M	1	exp	8_MKI67	pbmc_1_clonotype1_3504	KIF-P1	KIF2C	H1_KIF-P1	1	1	pbmc_1_clonotype1	3389	3504
CCCAGTTCAAAGGAAG-1_1	pbmc_1	11694	2966	0.0761929194458697	clonotype1	TRB	TRBV7-6	5	5	5	6	0.287240055926513	0.359911325358228	G2M	5	exp	8_MKI67	pbmc_1_clonotype1_3504	KIF-P1	KIF2C	H1_KIF-P1	1	1	pbmc_1_clonotype1	3389	3504
CCCAGTTCAAGCGATG-1_1	pbmc_1	3346	1457	0.113867304243873	clonotype1	TRB	TRBV7-6	5	5	2	2	0.0759529025818454	0.30776209075514	G2M	5	exp	8_MKI67	pbmc_1_clonotype1_3504	KIF-P1	KIF2C	H1_KIF-P1	1	1	pbmc_1_clonotype1	3389	3504
CCCAGTTCAGCTGTTA-1_1	pbmc_1	3533	1431	0.0594395697707331	clonotype1	TRB	TRBV7-6	4	4	3	1	-0.120868350172375	-0.19165186117345	G1	4	exp	7_LAG3	pbmc_1_clonotype1_3504	KIF-P1	KIF2C	H1_KIF-P1	1	1	pbmc_1_clonotype1	3389	3504
CCCAGTTCATCATCCC-1_1	pbmc_1	11173	3127	0.0558489215072049	clonotype1	TRB	TRBV7-6	10	10	9	5	0.28476407285625	0.0653017749269778	S	10	exp	9_NME1	pbmc_1_clonotype1_3504	KIF-P1	KIF2C	H1_KIF-P1	1	1	pbmc_1_clonotype1	3389	3504
CCCAGTTTCAATAAGG-1_1	pbmc_1	9295	2949	0.0558364712210866	clonotype1	TRB	TRBV7-6	1	1	2	2	0.357425705083885	-0.0146759658348763	S	1	exp	8_MKI67	pbmc_1_clonotype1_3504	KIF-P1	KIF2C	H1_KIF-P1	1	1	pbmc_1_clonotype1	3389	3504
CCCAGTTTCCAAATGC-1_1	pbmc_1	13020	3384	0.0188940092165899	clonotype1	TRB	TRBV7-6	5	5	5	6	0.299484184636664	0.164742582162426	S	5	exp	8_MKI67	pbmc_1_clonotype1_3504	KIF-P1	KIF2C	H1_KIF-P1	1	1	pbmc_1_clonotype1	3389	3504
CCCAGTTTCGCAAACT-1_1	pbmc_1	3256	1364	0.0574324324324324	clonotype1	TRB	TRBV7-6	2	2	0	3	0.332040554912335	0.208327345207134	S	2	exp	5_FGFBP2	pbmc_1_clonotype1_3504	KIF-P1	KIF2C	H1_KIF-P1	1	1	pbmc_1_clonotype1	3389	3504
CCCAGTTTCGCTTAGA-1_1	pbmc_1	3399	1456	0.0759046778464254	clonotype1	TRB	TRBV7-6	6	6	0	1	-0.190203277529682	-0.182262763997839	G1	6	exp	6_FCGR3A	pbmc_1_clonotype1_3504	KIF-P1	KIF2C	H1_KIF-P1	1	1	pbmc_1_clonotype1	3389	3504
CCCATACGTACTTGAC-1_1	pbmc_1	3241	1420	0.0836161678494292	clonotype1	TRB	TRBV7-6	2	2	0	3	0.00240657184723392	0.581731065856626	G2M	2	exp	5_FGFBP2	pbmc_1_clonotype1_3504	KIF-P1	KIF2C	H1_KIF-P1	1	1	pbmc_1_clonotype1	3389	3504
CCCATACTCGTATCAG-1_1	pbmc_1	4747	1703	0.0505582473140931	clonotype1	TRB	TRBV7-6	2	2	0	3	0.0851863260616804	0.437625766310868	G2M	2	exp	5_FGFBP2	pbmc_1_clonotype1_3504	KIF-P1	KIF2C	H1_KIF-P1	1	1	pbmc_1_clonotype1	3389	3504
CCCATACTCTGCTGTC-1_1	pbmc_1	4539	1650	0.0398766248072263	clonotype1	TRB	TRBV7-6	5	5	5	6	0.348340306236318	0.514115100006518	G2M	5	exp	8_MKI67	pbmc_1_clonotype1_3504	KIF-P1	KIF2C	H1_KIF-P1	1	1	pbmc_1_clonotype1	3389	3504
CCCTCCTAGAATCTCC-1_1	pbmc_1	18815	4318	0.0383204889715652	clonotype1	TRB	TRBV7-6	1	1	2	2	0.232427117961392	0.339247850265993	G2M	1	exp	8_MKI67	pbmc_1_clonotype1_3504	KIF-P1	KIF2C	H1_KIF-P1	1	1	pbmc_1_clonotype1	3389	3504
CCCTCCTCAGCGTTCG-1_1	pbmc_1	9849	3040	0.0255863539445629	clonotype1	TRB	TRBV7-6	1	1	0	2	0.572695501313285	-0.134767786043544	S	1	exp	8_MKI67	pbmc_1_clonotype1_3504	KIF-P1	KIF2C	H1_KIF-P1	1	1	pbmc_1_clonotype1	3389	3504
CCCTCCTCAGGTGGAT-1_1	pbmc_1	3427	1727	0.0315144441202218	clonotype1	TRB	TRBV7-6	2	2	0	3	-0.279494567073505	-0.187835742034056	G1	2	exp	5_FGFBP2	pbmc_1_clonotype1_3504	KIF-P1	KIF2C	H1_KIF-P1	1	1	pbmc_1_clonotype1	3389	3504
CCCTCCTGTATATCCG-1_1	pbmc_1	3205	1403	0.0658346333853354	clonotype1	TRB	TRBV7-6	2	2	0	3	0.226635838744731	0.610293460154854	G2M	2	exp	5_FGFBP2	pbmc_1_clonotype1_3504	KIF-P1	KIF2C	H1_KIF-P1	1	1	pbmc_1_clonotype1	3389	3504
CCCTCCTGTCGTGGCT-1_1	pbmc_1	2328	1177	0.0360824742268041	clonotype1	TRB	TRBV7-6	6	6	3	1	-0.18501127652902	-0.0851736948270172	G1	6	exp	6_FCGR3A	pbmc_1_clonotype1_3504	KIF-P1	KIF2C	H1_KIF-P1	1	1	pbmc_1_clonotype1	3389	3504
CCCTCCTTCAGAAATG-1_1	pbmc_1	6974	2644	0.0425867507886435	clonotype1	TRB	TRBV7-6	1	1	2	2	0.557577392286776	0.100842524873497	S	1	exp	8_MKI67	pbmc_1_clonotype1_3504	KIF-P1	KIF2C	H1_KIF-P1	1	1	pbmc_1_clonotype1	3389	3504
CCCTCCTTCAGAGACG-1_1	pbmc_1	8931	2840	0.054529168066286	clonotype1	TRB	TRBV7-6	1	1	0	2	0.380667581680967	-0.00515156810067074	S	1	exp	8_MKI67	pbmc_1_clonotype1_3504	KIF-P1	KIF2C	H1_KIF-P1	1	1	pbmc_1_clonotype1	3389	3504
CCGGGATAGAGTACAT-1_1	pbmc_1	3090	1406	0.0841423948220065	clonotype1	TRB	TRBV7-6	2	2	0	3	-0.107005242796366	0.256611897398132	G2M	2	exp	5_FGFBP2	pbmc_1_clonotype1_3504	KIF-P1	KIF2C	H1_KIF-P1	1	1	pbmc_1_clonotype1	3389	3504
CCGGGATCAGCCTGTG-1_1	pbmc_1	9050	2878	0.0811049723756906	clonotype1	TRB	TRBV7-6	1	1	2	2	0.330202850380161	0.0452922176554166	S	1	exp	8_MKI67	pbmc_1_clonotype1_3504	KIF-P1	KIF2C	H1_KIF-P1	1	1	pbmc_1_clonotype1	3389	3504
CCGGGATCAGCGTAAG-1_1	pbmc_1	9289	2748	0.0767574550543654	clonotype1	TRB	TRBV7-6	5	5	5	6	0.30088986827396	0.393662986948053	G2M	5	exp	8_MKI67	pbmc_1_clonotype1_3504	KIF-P1	KIF2C	H1_KIF-P1	1	1	pbmc_1_clonotype1	3389	3504
CCGGGATGTTATGCGT-1_1	pbmc_1	10248	3004	0.0357142857142857	clonotype1	TRB	TRBV7-6	5	5	5	6	0.35551597422061	0.65044923103389	G2M	5	exp	8_MKI67	pbmc_1_clonotype1_3504	KIF-P1	KIF2C	H1_KIF-P1	1	1	pbmc_1_clonotype1	3389	3504
CCGGGATGTTCGTTGA-1_1	pbmc_1	14056	3569	0.0404809334092203	clonotype1	TRB	TRBV7-6	5	5	5	6	0.363290922001858	0.405525105038294	G2M	5	exp	8_MKI67	pbmc_1_clonotype1_3504	KIF-P1	KIF2C	H1_KIF-P1	1	1	pbmc_1_clonotype1	3389	3504
CCGGGATGTTCTCATT-1_1	pbmc_1	10543	3110	0.0645926206961965	clonotype1	TRB	TRBV7-6	1	1	2	2	0.33016140113758	0.104348551860262	S	1	exp	8_MKI67	pbmc_1_clonotype1_3504	KIF-P1	KIF2C	H1_KIF-P1	1	1	pbmc_1_clonotype1	3389	3504
CCGGGATTCCAAGTAC-1_1	pbmc_1	19909	4159	0.0521874529107439	clonotype1	TRB	TRBV7-6	7	7	6	5	0.311777612417454	0.140719320700786	S	7	exp	9_NME1	pbmc_1_clonotype1_3504	KIF-P1	KIF2C	H1_KIF-P1	1	1	pbmc_1_clonotype1	3389	3504
CCGGGATTCCCAACGG-1_1	pbmc_1	2899	1218	0.0603656433252846	clonotype1	TRB	TRBV7-6	2	2	0	3	-0.0815140477903895	0.0578233395054868	G2M	2	exp	5_FGFBP2	pbmc_1_clonotype1_3504	KIF-P1	KIF2C	H1_KIF-P1	1	1	pbmc_1_clonotype1	3389	3504
CCGGTAGAGGGCATGT-1_1	pbmc_1	8474	2677	0.0429549209346236	clonotype1	TRB	TRBV7-6	7	7	6	5	0.187196923655232	0.19449104988708	G2M	7	exp	9_NME1	pbmc_1_clonotype1_3504	KIF-P1	KIF2C	H1_KIF-P1	1	1	pbmc_1_clonotype1	3389	3504
CCGGTAGCACAGGAGT-1_1	pbmc_1	32870	5314	0.0517188926072406	clonotype1	TRB	TRBV7-6	1	1	2	2	0.360789370763488	0.266921677625045	S	1	exp	8_MKI67	pbmc_1_clonotype1_3504	KIF-P1	KIF2C	H1_KIF-P1	1	1	pbmc_1_clonotype1	3389	3504
CCGGTAGCAGCCTTGG-1_1	pbmc_1	3397	1463	0.0700618192522814	clonotype1	TRB	TRBV7-6	4	4	0	1	0.323241399077612	0.0485603591307424	S	4	exp	7_LAG3	pbmc_1_clonotype1_3504	KIF-P1	KIF2C	H1_KIF-P1	1	1	pbmc_1_clonotype1	3389	3504
CCGGTAGCAGCTCCGA-1_1	pbmc_1	1989	891	0.114127702362996	clonotype1	TRB	TRBV7-6	4	4	0	1	-0.106606220967156	-0.143215260618434	G1	4	exp	7_LAG3	pbmc_1_clonotype1_3504	KIF-P1	KIF2C	H1_KIF-P1	1	1	pbmc_1_clonotype1	3389	3504
CCGGTAGGTAAAGGAG-1_1	pbmc_1	18994	4070	0.0556491523639044	clonotype1	TRB	TRBV7-6	1	1	2	2	0.25103411009923	0.717749643486099	G2M	1	exp	8_MKI67	pbmc_1_clonotype1_3504	KIF-P1	KIF2C	H1_KIF-P1	1	1	pbmc_1_clonotype1	3389	3504
CCGGTAGGTTGTCGCG-1_1	pbmc_1	2738	1232	0.133674214755296	clonotype1	TRB	TRBV7-6	4	4	0	1	0.245323958626619	-0.144413198517842	S	4	exp	7_LAG3	pbmc_1_clonotype1_3504	KIF-P1	KIF2C	H1_KIF-P1	1	1	pbmc_1_clonotype1	3389	3504
CCGGTAGTCAAACGGG-1_1	pbmc_1	19021	3942	0.0402712791125598	clonotype1	TRB	TRBV7-6	7	7	6	5	0.302213432550363	0.0146836158762218	S	7	exp	9_NME1	pbmc_1_clonotype1_3504	KIF-P1	KIF2C	H1_KIF-P1	1	1	pbmc_1_clonotype1	3389	3504
CCGGTAGTCCAAGTAC-1_1	pbmc_1	23298	4713	0.0403038887458151	clonotype1	TRB	TRBV7-6	7	7	6	5	0.307128229702574	-0.0871083463873935	S	7	exp	9_NME1	pbmc_1_clonotype1_3504	KIF-P1	KIF2C	H1_KIF-P1	1	1	pbmc_1_clonotype1	3389	3504
CCGTACTAGTAGCGGT-1_1	pbmc_1	9718	2671	0.113603622144474	clonotype1	TRB	TRBV7-6	10	10	9	5	0.337467736420567	-0.0520449437233634	S	10	exp	9_NME1	pbmc_1_clonotype1_3504	KIF-P1	KIF2C	H1_KIF-P1	1	1	pbmc_1_clonotype1	3389	3504
CCGTACTCAGATCGGA-1_1	pbmc_1	4923	1762	0.0802356286816981	clonotype1	TRB	TRBV7-6	5	5	5	6	0.38261721285361	0.420378982215538	G2M	5	exp	8_MKI67	pbmc_1_clonotype1_3504	KIF-P1	KIF2C	H1_KIF-P1	1	1	pbmc_1_clonotype1	3389	3504
CCGTACTGTAGCACGA-1_1	pbmc_1	3552	1477	0.0340653153153153	clonotype1	TRB	TRBV7-6	4	4	3	1	-0.192500449748649	-0.246805257669127	G1	4	exp	7_LAG3	pbmc_1_clonotype1_3504	KIF-P1	KIF2C	H1_KIF-P1	1	1	pbmc_1_clonotype1	3389	3504
CCGTACTGTCGCGTGT-1_1	pbmc_1	30810	4958	0.0385589094449854	clonotype1	TRB	TRBV7-6	1	1	2	2	0.184982583810961	0.442926060504454	G2M	1	exp	8_MKI67	pbmc_1_clonotype1_3504	KIF-P1	KIF2C	H1_KIF-P1	1	1	pbmc_1_clonotype1	3389	3504
CCGTACTGTGGCGAAT-1_1	pbmc_1	24924	4583	0.0378350184561066	clonotype1	TRB	TRBV7-6	1	1	2	2	0.289974836847737	0.381499063715097	G2M	1	exp	8_MKI67	pbmc_1_clonotype1_3504	KIF-P1	KIF2C	H1_KIF-P1	1	1	pbmc_1_clonotype1	3389	3504
CCGTACTGTTTGCATG-1_1	pbmc_1	30386	5062	0.0568024748239321	clonotype1	TRB	TRBV7-6	5	5	5	6	0.296364324542783	0.189959000744002	S	5	exp	8_MKI67	pbmc_1_clonotype1_3504	KIF-P1	KIF2C	H1_KIF-P1	1	1	pbmc_1_clonotype1	3389	3504
CCGTACTTCCGGCACA-1_1	pbmc_1	8929	2652	0.112778586627842	clonotype1	TRB	TRBV7-6	1	1	2	2	0.173748042937242	0.0862780570607542	S	1	exp	8_MKI67	pbmc_1_clonotype1_3504	KIF-P1	KIF2C	H1_KIF-P1	1	1	pbmc_1_clonotype1	3389	3504
CCGTACTTCCTATTCA-1_1	pbmc_1	6696	2313	0.0412186379928315	clonotype1	TRB	TRBV7-6	5	5	5	6	0.397366355524773	0.443828840718538	G2M	5	exp	8_MKI67	pbmc_1_clonotype1_3504	KIF-P1	KIF2C	H1_KIF-P1	1	1	pbmc_1_clonotype1	3389	3504
CCGTGGAAGGCTCATT-1_1	pbmc_1	22273	4381	0.0566605306873793	clonotype1	TRB	TRBV7-6	1	1	2	2	0.268244644916767	0.270655521477629	G2M	1	exp	8_MKI67	pbmc_1_clonotype1_3504	KIF-P1	KIF2C	H1_KIF-P1	1	1	pbmc_1_clonotype1	3389	3504
CCGTGGACAAACGTGG-1_1	pbmc_1	12846	3478	0.0508329441071151	clonotype1	TRB	TRBV7-6	7	7	6	5	0.266268315305012	0.387453030562261	G2M	7	exp	9_NME1	pbmc_1_clonotype1_3504	KIF-P1	KIF2C	H1_KIF-P1	1	1	pbmc_1_clonotype1	3389	3504
CCGTGGACACCGCTAG-1_1	pbmc_1	9304	2791	0.0803955288048151	clonotype1	TRB	TRBV7-6	1	1	2	2	0.166084520767011	0.366152091677614	G2M	1	exp	8_MKI67	pbmc_1_clonotype1_3504	KIF-P1	KIF2C	H1_KIF-P1	1	1	pbmc_1_clonotype1	3389	3504
CCGTGGACAGCCTGTG-1_1	pbmc_1	9767	3004	0.0302037473123784	clonotype1	TRB	TRBV7-6	5	5	5	6	0.44294069895006	-0.100161284359352	S	5	exp	8_MKI67	pbmc_1_clonotype1_3504	KIF-P1	KIF2C	H1_KIF-P1	1	1	pbmc_1_clonotype1	3389	3504
CCGTGGATCAGAGCTT-1_1	pbmc_1	3833	1573	0.084007304983042	clonotype1	TRB	TRBV7-6	2	2	0	3	0.03538155014739	0.151590335816225	G2M	2	exp	5_FGFBP2	pbmc_1_clonotype1_3504	KIF-P1	KIF2C	H1_KIF-P1	1	1	pbmc_1_clonotype1	3389	3504
CCGTTCAAGATCCCGC-1_1	pbmc_1	15719	3525	0.0482855143456963	clonotype1	TRB	TRBV7-6	10	10	9	5	0.392149543023749	-0.0626679899987249	S	10	exp	9_NME1	pbmc_1_clonotype1_3504	KIF-P1	KIF2C	H1_KIF-P1	1	1	pbmc_1_clonotype1	3389	3504
CCGTTCAAGTGGAGTC-1_1	pbmc_1	18236	4052	0.0428273744242158	clonotype1	TRB	TRBV7-6	5	5	5	6	0.317256756021147	0.225554907557542	S	5	exp	8_MKI67	pbmc_1_clonotype1_3504	KIF-P1	KIF2C	H1_KIF-P1	1	1	pbmc_1_clonotype1	3389	3504
CCGTTCACAGCTGGCT-1_1	pbmc_1	11133	3152	0.0666487020569478	clonotype1	TRB	TRBV7-6	10	10	9	5	0.294065009846727	0.0418089535323007	S	10	exp	9_NME1	pbmc_1_clonotype1_3504	KIF-P1	KIF2C	H1_KIF-P1	1	1	pbmc_1_clonotype1	3389	3504
CCGTTCAGTGTGACCC-1_1	pbmc_1	6159	2041	0.0407533690534178	clonotype1	TRB	TRBV7-6	10	10	9	5	0.219455115416118	-0.142055992812531	S	10	exp	9_NME1	pbmc_1_clonotype1_3504	KIF-P1	KIF2C	H1_KIF-P1	1	1	pbmc_1_clonotype1	3389	3504
CCGTTCATCAGCCTAA-1_1	pbmc_1	24650	4594	0.0373225152129817	clonotype1	TRB	TRBV7-6	7	7	6	5	0.324724947596619	0.0870450432855503	S	7	exp	9_NME1	pbmc_1_clonotype1_3504	KIF-P1	KIF2C	H1_KIF-P1	1	1	pbmc_1_clonotype1	3389	3504
CCGTTCATCCTTTACA-1_1	pbmc_1	18549	4170	0.0625909752547307	clonotype1	TRB	TRBV7-6	5	5	5	6	0.368810204644265	0.287514659565347	S	5	exp	8_MKI67	pbmc_1_clonotype1_3504	KIF-P1	KIF2C	H1_KIF-P1	1	1	pbmc_1_clonotype1	3389	3504
CCGTTCATCTGTTGAG-1_1	pbmc_1	2702	1329	0.10880829015544	clonotype1	TRB	TRBV7-6	5	5	5	6	0.115543057323396	0.47470750081484	G2M	5	exp	8_MKI67	pbmc_1_clonotype1_3504	KIF-P1	KIF2C	H1_KIF-P1	1	1	pbmc_1_clonotype1	3389	3504
CCTAAAGAGAGACTTA-1_1	pbmc_1	1750	899	0.0577142857142857	clonotype1	TRB	TRBV7-6	6	6	3	1	-0.158790741022973	-0.161180930687083	G1	6	exp	6_FCGR3A	pbmc_1_clonotype1_3504	KIF-P1	KIF2C	H1_KIF-P1	1	1	pbmc_1_clonotype1	3389	3504
CCTAAAGCATTTCACT-1_1	pbmc_1	26870	5134	0.050167473018236	clonotype1	TRB	TRBV7-6	1	1	2	2	0.310467006208179	0.372758943462945	G2M	1	exp	8_MKI67	pbmc_1_clonotype1_3504	KIF-P1	KIF2C	H1_KIF-P1	1	1	pbmc_1_clonotype1	3389	3504
CCTAAAGGTCCGAAGA-1_1	pbmc_1	15907	3749	0.0607279813918401	clonotype1	TRB	TRBV7-6	7	7	6	2	0.458763835689627	0.0595005696006737	S	7	exp	9_NME1	pbmc_1_clonotype1_3504	KIF-P1	KIF2C	H1_KIF-P1	1	1	pbmc_1_clonotype1	3389	3504
CCTAAAGTCACCAGGC-1_1	pbmc_1	3869	1587	0.0511760144740243	clonotype1	TRB	TRBV7-6	4	4	0	1	-0.125943822388037	-0.167241554529231	G1	4	exp	7_LAG3	pbmc_1_clonotype1_3504	KIF-P1	KIF2C	H1_KIF-P1	1	1	pbmc_1_clonotype1	3389	3504
CCTAAAGTCCTTTCTC-1_1	pbmc_1	17240	3880	0.0953016241299304	clonotype1	TRB	TRBV7-6	1	1	2	2	-0.0308067299565439	0.566077754372207	G2M	1	exp	8_MKI67	pbmc_1_clonotype1_3504	KIF-P1	KIF2C	H1_KIF-P1	1	1	pbmc_1_clonotype1	3389	3504
CCTAAAGTCGGTCTAA-1_1	pbmc_1	20677	4147	0.0585674904483242	clonotype1	TRB	TRBV7-6	1	1	2	2	0.499305340683743	0.0177644377890505	S	1	exp	8_MKI67	pbmc_1_clonotype1_3504	KIF-P1	KIF2C	H1_KIF-P1	1	1	pbmc_1_clonotype1	3389	3504
CCTACACAGAACTCGG-1_1	pbmc_1	15754	3686	0.0482417163894884	clonotype1	TRB	TRBV7-6	7	7	6	3	0.195751950172904	0.390416778370425	G2M	7	exp	9_NME1	pbmc_1_clonotype1_3504	KIF-P1	KIF2C	H1_KIF-P1	1	1	pbmc_1_clonotype1	3389	3504
CCTACACAGGGATACC-1_1	pbmc_1	6078	2198	0.0510036196117144	clonotype1	TRB	TRBV7-6	5	5	5	6	0.623400158428359	0.0346280695456025	S	5	exp	8_MKI67	pbmc_1_clonotype1_3504	KIF-P1	KIF2C	H1_KIF-P1	1	1	pbmc_1_clonotype1	3389	3504
CCTACACCACAGCCCA-1_1	pbmc_1	5612	2037	0.0481111903064861	clonotype1	TRB	TRBV7-6	7	7	9	5	0.199654836065826	0.186999248431928	S	7	exp	9_NME1	pbmc_1_clonotype1_3504	KIF-P1	KIF2C	H1_KIF-P1	1	1	pbmc_1_clonotype1	3389	3504
CCTACACCACCCATTC-1_1	pbmc_1	11528	3067	0.0431991672449688	clonotype1	TRB	TRBV7-6	5	5	5	6	0.445855158467206	0.622380799787239	G2M	5	exp	8_MKI67	pbmc_1_clonotype1_3504	KIF-P1	KIF2C	H1_KIF-P1	1	1	pbmc_1_clonotype1	3389	3504
CCTACACGTTTAAGCC-1_1	pbmc_1	24776	4849	0.0552954472069745	clonotype1	TRB	TRBV7-6	7	7	6	5	0.203231873745149	0.224425040780939	G2M	7	exp	9_NME1	pbmc_1_clonotype1_3504	KIF-P1	KIF2C	H1_KIF-P1	1	1	pbmc_1_clonotype1	3389	3504
CCTACACTCAGAGACG-1_1	pbmc_1	13994	3685	0.0705302272402458	clonotype1	TRB	TRBV7-6	1	1	2	2	0.124343998519552	0.263168295723896	G2M	1	exp	8_MKI67	pbmc_1_clonotype1_3504	KIF-P1	KIF2C	H1_KIF-P1	1	1	pbmc_1_clonotype1	3389	3504
CCTACACTCCTGCAGG-1_1	pbmc_1	8617	2554	0.0345828014390159	clonotype1	TRB	TRBV7-6	4	4	3	1	-0.215439955993699	-0.173547742892244	G1	4	exp	7_LAG3	pbmc_1_clonotype1_3504	KIF-P1	KIF2C	H1_KIF-P1	1	1	pbmc_1_clonotype1	3389	3504
CCTACCAAGGAGTTTA-1_1	pbmc_1	2607	1175	0.0824702723436901	clonotype1	TRB	TRBV7-6	6	6	3	1	-0.00381967543154227	-0.162474772903128	G1	6	exp	6_FCGR3A	pbmc_1_clonotype1_3504	KIF-P1	KIF2C	H1_KIF-P1	1	1	pbmc_1_clonotype1	3389	3504
CCTACCAAGTCTCCTC-1_1	pbmc_1	21201	4388	0.0456110560822603	clonotype1	TRB	TRBV7-6	7	7	6	5	0.239169167876124	-0.00108082401033205	S	7	exp	9_NME1	pbmc_1_clonotype1_3504	KIF-P1	KIF2C	H1_KIF-P1	1	1	pbmc_1_clonotype1	3389	3504
CCTACCAGTCTGCGGT-1_1	pbmc_1	15896	3926	0.0618394564670357	clonotype1	TRB	TRBV7-6	1	1	2	2	0.202697602346157	0.498608782910293	G2M	1	exp	8_MKI67	pbmc_1_clonotype1_3504	KIF-P1	KIF2C	H1_KIF-P1	1	1	pbmc_1_clonotype1	3389	3504
CCTACCATCAGAGCTT-1_1	pbmc_1	16126	3839	0.0368349249658936	clonotype1	TRB	TRBV7-6	5	5	5	6	0.471738930401871	0.203417344311743	S	5	exp	8_MKI67	pbmc_1_clonotype1_3504	KIF-P1	KIF2C	H1_KIF-P1	1	1	pbmc_1_clonotype1	3389	3504
CCTACCATCATAACCG-1_1	pbmc_1	36398	5757	0.0374196384416726	clonotype1	TRB	TRBV7-6	1	1	2	2	0.174803850078151	0.559386270333563	G2M	1	exp	8_MKI67	pbmc_1_clonotype1_3504	KIF-P1	KIF2C	H1_KIF-P1	1	1	pbmc_1_clonotype1	3389	3504
CCTACCATCCTCTAGC-1_1	pbmc_1	5308	2083	0.0943858327053504	clonotype1	TRB	TRBV7-6	10	10	9	5	0.102973415344397	-0.0597030154022428	S	10	exp	9_NME1	pbmc_1_clonotype1_3504	KIF-P1	KIF2C	H1_KIF-P1	1	1	pbmc_1_clonotype1	3389	3504
CCTAGCTAGCCCGAAA-1_1	pbmc_1	10746	2933	0.0631863018797692	clonotype1	TRB	TRBV7-6	1	1	0	2	0.401306326838034	0.071450532195409	S	1	exp	8_MKI67	pbmc_1_clonotype1_3504	KIF-P1	KIF2C	H1_KIF-P1	1	1	pbmc_1_clonotype1	3389	3504
CCTAGCTAGGGTGTGT-1_1	pbmc_1	8955	2739	0.0434394193188163	clonotype1	TRB	TRBV7-6	10	10	9	5	0.357397459034549	-0.103317715382256	S	10	exp	9_NME1	pbmc_1_clonotype1_3504	KIF-P1	KIF2C	H1_KIF-P1	1	1	pbmc_1_clonotype1	3389	3504
CCTAGCTAGTAATCCC-1_1	pbmc_1	13217	3274	0.0582583036997806	clonotype1	TRB	TRBV7-6	1	1	2	2	0.34650853304989	0.0525867534486311	S	1	exp	8_MKI67	pbmc_1_clonotype1_3504	KIF-P1	KIF2C	H1_KIF-P1	1	1	pbmc_1_clonotype1	3389	3504
CCTAGCTAGTCACGCC-1_1	pbmc_1	21443	4355	0.0419717390290538	clonotype1	TRB	TRBV7-6	1	1	2	2	0.240063533632195	0.491851647090273	G2M	1	exp	8_MKI67	pbmc_1_clonotype1_3504	KIF-P1	KIF2C	H1_KIF-P1	1	1	pbmc_1_clonotype1	3389	3504
CCTAGCTAGTCCCACG-1_1	pbmc_1	10327	2668	0.0178173719376392	clonotype1	TRB	TRBV7-6	4	4	0	1	0.437172807009542	-0.169505666357378	S	4	exp	7_LAG3	pbmc_1_clonotype1_3504	KIF-P1	KIF2C	H1_KIF-P1	1	1	pbmc_1_clonotype1	3389	3504
CCTAGCTAGTTCGATC-1_1	pbmc_1	36034	5690	0.0372703557751013	clonotype1	TRB	TRBV7-6	1	1	2	2	0.0751067733072887	0.458729529541642	G2M	1	exp	8_MKI67	pbmc_1_clonotype1_3504	KIF-P1	KIF2C	H1_KIF-P1	1	1	pbmc_1_clonotype1	3389	3504
CCTAGCTCAAGAAGAG-1_1	pbmc_1	3010	1351	0.0491694352159468	clonotype1	TRB	TRBV7-6	4	4	3	1	-0.181598655825923	-0.168545016619088	G1	4	exp	7_LAG3	pbmc_1_clonotype1_3504	KIF-P1	KIF2C	H1_KIF-P1	1	1	pbmc_1_clonotype1	3389	3504
CCTAGCTCAAGCGCTC-1_1	pbmc_1	33634	5437	0.0383837783195576	clonotype1	TRB	TRBV7-6	1	1	2	2	0.175050690852997	0.489272659867828	G2M	1	exp	8_MKI67	pbmc_1_clonotype1_3504	KIF-P1	KIF2C	H1_KIF-P1	1	1	pbmc_1_clonotype1	3389	3504
CCTAGCTGTCCGAGTC-1_1	pbmc_1	16540	3987	0.0385126964933495	clonotype1	TRB	TRBV7-6	7	7	6	5	0.0762972762485089	0.368724868818047	G2M	7	exp	9_NME1	pbmc_1_clonotype1_3504	KIF-P1	KIF2C	H1_KIF-P1	1	1	pbmc_1_clonotype1	3389	3504
CCTAGCTTCCTGCAGG-1_1	pbmc_1	29525	4979	0.038272650296359	clonotype1	TRB	TRBV7-6	7	7	6	5	0.346383531617637	0.0347401608929986	S	7	exp	9_NME1	pbmc_1_clonotype1_3504	KIF-P1	KIF2C	H1_KIF-P1	1	1	pbmc_1_clonotype1	3389	3504
CCTATTAAGGGCATGT-1_1	pbmc_1	11546	2972	0.0474623246145851	clonotype1	TRB	TRBV7-6	7	7	6	5	0.152460096365885	0.226835287209877	G2M	7	exp	9_NME1	pbmc_1_clonotype1_3504	KIF-P1	KIF2C	H1_KIF-P1	1	1	pbmc_1_clonotype1	3389	3504
CCTATTACACACTGCG-1_1	pbmc_1	29411	5279	0.000204005304137908	clonotype1	TRB	TRBV7-6	1	1	2	2	0.170605418472986	0.357664193409235	G2M	1	exp	8_MKI67	pbmc_1_clonotype1_3504	KIF-P1	KIF2C	H1_KIF-P1	1	1	pbmc_1_clonotype1	3389	3504
CCTATTACATCCCACT-1_1	pbmc_1	24425	5178	0.052446264073695	clonotype1	TRB	TRBV7-6	1	1	2	2	0.40030394311989	0.0377119687510105	S	1	exp	8_MKI67	pbmc_1_clonotype1_3504	KIF-P1	KIF2C	H1_KIF-P1	1	1	pbmc_1_clonotype1	3389	3504
CCTATTAGTACTTGAC-1_1	pbmc_1	12180	3418	0.0791461412151067	clonotype1	TRB	TRBV7-6	5	5	2	2	0.370253358049848	0.0218778579588923	S	5	exp	8_MKI67	pbmc_1_clonotype1_3504	KIF-P1	KIF2C	H1_KIF-P1	1	1	pbmc_1_clonotype1	3389	3504
CCTATTAGTTCCCGAG-1_1	pbmc_1	4778	1816	0.0542067810799498	clonotype1	TRB	TRBV7-6	4	4	3	1	-0.179095610712215	-0.154366116286163	G1	4	exp	7_LAG3	pbmc_1_clonotype1_3504	KIF-P1	KIF2C	H1_KIF-P1	1	1	pbmc_1_clonotype1	3389	3504
CCTATTATCCAAATGC-1_1	pbmc_1	6916	2397	0.0970213996529786	clonotype1	TRB	TRBV7-6	5	5	2	2	0.382180160148291	-0.0177479388784043	S	5	exp	8_MKI67	pbmc_1_clonotype1_3504	KIF-P1	KIF2C	H1_KIF-P1	1	1	pbmc_1_clonotype1	3389	3504
CCTATTATCCGCAGTG-1_1	pbmc_1	22117	4263	0.0575575349278835	clonotype1	TRB	TRBV7-6	1	1	5	2	0.218565839906186	0.475047255325947	G2M	1	exp	8_MKI67	pbmc_1_clonotype1_3504	KIF-P1	KIF2C	H1_KIF-P1	1	1	pbmc_1_clonotype1	3389	3504
CCTATTATCCTTTACA-1_1	pbmc_1	14041	3740	0.098995798020084	clonotype1	TRB	TRBV7-6	1	1	2	2	0.26747784229135	0.374854553688999	G2M	1	exp	8_MKI67	pbmc_1_clonotype1_3504	KIF-P1	KIF2C	H1_KIF-P1	1	1	pbmc_1_clonotype1	3389	3504
CCTCAGTGTGTTCTTT-1_1	pbmc_1	3698	1457	0.0373174689021092	clonotype1	TRB	TRBV7-6	4	4	3	1	-0.179534369080856	-0.0590080990832804	G1	4	exp	7_LAG3	pbmc_1_clonotype1_3504	KIF-P1	KIF2C	H1_KIF-P1	1	1	pbmc_1_clonotype1	3389	3504
CCTCAGTGTTAGTGGG-1_1	pbmc_1	19790	4345	0.0593734209196564	clonotype1	TRB	TRBV7-6	1	1	2	2	0.324970241025803	0.439414927275701	G2M	1	exp	8_MKI67	pbmc_1_clonotype1_3504	KIF-P1	KIF2C	H1_KIF-P1	1	1	pbmc_1_clonotype1	3389	3504
CCTCAGTTCGAATGCT-1_1	pbmc_1	19484	4134	0.0395709299938411	clonotype1	TRB	TRBV7-6	7	7	6	5	0.266331501885267	0.301262316235695	G2M	7	exp	9_NME1	pbmc_1_clonotype1_3504	KIF-P1	KIF2C	H1_KIF-P1	1	1	pbmc_1_clonotype1	3389	3504
CCTCAGTTCTTGGGTA-1_1	pbmc_1	4232	1630	0.0791587901701323	clonotype1	TRB	TRBV7-6	2	2	0	3	-0.144366701309305	-0.142691772671709	G1	2	exp	5_FGFBP2	pbmc_1_clonotype1_3504	KIF-P1	KIF2C	H1_KIF-P1	1	1	pbmc_1_clonotype1	3389	3504
CCTCTGAAGACTTGAA-1_1	pbmc_1	11232	3284	0.0747863247863248	clonotype1	TRB	TRBV7-6	1	1	2	2	0.562119009303902	0.197597863906425	S	1	exp	8_MKI67	pbmc_1_clonotype1_3504	KIF-P1	KIF2C	H1_KIF-P1	1	1	pbmc_1_clonotype1	3389	3504
CCTCTGAAGAGTACAT-1_1	pbmc_1	36078	5734	0.0447918399024336	clonotype1	TRB	TRBV7-6	1	1	2	2	0.406757912937772	0.354149696587666	S	1	exp	8_MKI67	pbmc_1_clonotype1_3504	KIF-P1	KIF2C	H1_KIF-P1	1	1	pbmc_1_clonotype1	3389	3504
CCTCTGAAGTAGCCGA-1_1	pbmc_1	23544	4654	0.0319826707441386	clonotype1	TRB	TRBV7-6	1	1	2	2	0.193556031292769	0.72904300579308	G2M	1	exp	8_MKI67	pbmc_1_clonotype1_3504	KIF-P1	KIF2C	H1_KIF-P1	1	1	pbmc_1_clonotype1	3389	3504
CCTCTGAAGTTCGATC-1_1	pbmc_1	21444	4321	0.051995896288006	clonotype1	TRB	TRBV7-6	1	1	2	2	0.124816875215876	0.548163111024789	G2M	1	exp	8_MKI67	pbmc_1_clonotype1_3504	KIF-P1	KIF2C	H1_KIF-P1	1	1	pbmc_1_clonotype1	3389	3504
CCTCTGACAAGGACTG-1_1	pbmc_1	8044	2561	0.0385380407757335	clonotype1	TRB	TRBV7-6	4	4	0	1	0.343250034891475	-0.137777035737008	S	4	exp	7_LAG3	pbmc_1_clonotype1_3504	KIF-P1	KIF2C	H1_KIF-P1	1	1	pbmc_1_clonotype1	3389	3504
CCTCTGACAATCCAAC-1_1	pbmc_1	9975	3254	0.051328320802005	clonotype1	TRB	TRBV7-6	1	1	2	2	0.601993345994909	-0.104098726425809	S	1	exp	8_MKI67	pbmc_1_clonotype1_3504	KIF-P1	KIF2C	H1_KIF-P1	1	1	pbmc_1_clonotype1	3389	3504
CCTCTGAGTCAAAGAT-1_1	pbmc_1	4604	1832	0.0514769765421373	clonotype1	TRB	TRBV7-6	4	4	0	1	-0.280159424149246	-0.231220504631266	G1	4	exp	7_LAG3	pbmc_1_clonotype1_3504	KIF-P1	KIF2C	H1_KIF-P1	1	1	pbmc_1_clonotype1	3389	3504
CCTCTGAGTTAAGAAC-1_1	pbmc_1	7209	2401	0.0650575669302261	clonotype1	TRB	TRBV7-6	10	10	9	5	0.083614227688341	-0.192017465071612	S	10	exp	9_NME1	pbmc_1_clonotype1_3504	KIF-P1	KIF2C	H1_KIF-P1	1	1	pbmc_1_clonotype1	3389	3504
CCTTACGAGCCCAGCT-1_1	pbmc_1	13613	3367	0.074414162932491	clonotype1	TRB	TRBV7-6	10	10	9	5	0.181302976495545	0.116432280528551	S	10	exp	9_NME1	pbmc_1_clonotype1_3504	KIF-P1	KIF2C	H1_KIF-P1	1	1	pbmc_1_clonotype1	3389	3504
CCTTACGAGTGTACGG-1_1	pbmc_1	3678	1376	0.0274605764002175	clonotype1	TRB	TRBV7-6	4	4	3	1	-0.217471959495726	-0.182517228506092	G1	4	exp	7_LAG3	pbmc_1_clonotype1_3504	KIF-P1	KIF2C	H1_KIF-P1	1	1	pbmc_1_clonotype1	3389	3504
CCTTACGCACTGAAGG-1_1	pbmc_1	2189	987	0.0571037003197807	clonotype1	TRB	TRBV7-6	6	6	3	1	-0.13868589059341	-0.139133657715038	G1	6	exp	6_FCGR3A	pbmc_1_clonotype1_3504	KIF-P1	KIF2C	H1_KIF-P1	1	1	pbmc_1_clonotype1	3389	3504
CCTTACGCATAGAAAC-1_1	pbmc_1	2599	1114	0.123509041939207	clonotype1	TRB	TRBV7-6	4	4	0	1	-0.176151776836916	-0.136965162600706	G1	4	exp	7_LAG3	pbmc_1_clonotype1_3504	KIF-P1	KIF2C	H1_KIF-P1	1	1	pbmc_1_clonotype1	3389	3504
CCTTACGCATTATCTC-1_1	pbmc_1	17240	4175	0.0564385150812065	clonotype1	TRB	TRBV7-6	1	1	2	2	0.370137223631672	0.181348514304098	S	1	exp	8_MKI67	pbmc_1_clonotype1_3504	KIF-P1	KIF2C	H1_KIF-P1	1	1	pbmc_1_clonotype1	3389	3504
CCTTCCCAGAAACCGC-1_1	pbmc_1	7396	2616	0.0478637101135749	clonotype1	TRB	TRBV7-6	1	1	2	2	0.230629832687254	-0.0497384456816765	S	1	exp	8_MKI67	pbmc_1_clonotype1_3504	KIF-P1	KIF2C	H1_KIF-P1	1	1	pbmc_1_clonotype1	3389	3504
CCTTCCCAGTCAATAG-1_1	pbmc_1	3607	1449	0.0335458830052675	clonotype1	TRB	TRBV7-6	4	4	0	1	-0.199825463387454	-0.13501484043511	G1	4	exp	7_LAG3	pbmc_1_clonotype1_3504	KIF-P1	KIF2C	H1_KIF-P1	1	1	pbmc_1_clonotype1	3389	3504
CCTTCCCCAATCGGTT-1_1	pbmc_1	15180	3710	0.0357048748353096	clonotype1	TRB	TRBV7-6	7	7	6	5	0.246167035110227	-0.110901592478142	S	7	exp	9_NME1	pbmc_1_clonotype1_3504	KIF-P1	KIF2C	H1_KIF-P1	1	1	pbmc_1_clonotype1	3389	3504
CCTTCCCGTGCACCAC-1_1	pbmc_1	32141	5434	0.0415357331756946	clonotype1	TRB	TRBV7-6	1	1	2	2	0.336876387945399	0.474665398487222	G2M	1	exp	8_MKI67	pbmc_1_clonotype1_3504	KIF-P1	KIF2C	H1_KIF-P1	1	1	pbmc_1_clonotype1	3389	3504
CCTTCCCGTTATGCGT-1_1	pbmc_1	2135	1079	0.0627634660421546	clonotype1	TRB	TRBV7-6	6	6	3	1	-0.207195834145853	-0.0794697687312622	G1	6	exp	6_FCGR3A	pbmc_1_clonotype1_3504	KIF-P1	KIF2C	H1_KIF-P1	1	1	pbmc_1_clonotype1	3389	3504
CCTTCCCTCAGAAATG-1_1	pbmc_1	24821	5223	0.0331171185689537	clonotype1	TRB	TRBV7-6	1	1	2	2	0.0589673561598433	0.84291407662479	G2M	1	exp	8_MKI67	pbmc_1_clonotype1_3504	KIF-P1	KIF2C	H1_KIF-P1	1	1	pbmc_1_clonotype1	3389	3504
CCTTCCCTCGGCGCAT-1_1	pbmc_1	29479	5180	0.0316496489026086	clonotype1	TRB	TRBV7-6	1	1	2	2	0.105332994789005	0.587317101368306	G2M	1	exp	8_MKI67	pbmc_1_clonotype1_3504	KIF-P1	KIF2C	H1_KIF-P1	1	1	pbmc_1_clonotype1	3389	3504
CCTTCGAAGGAACTGC-1_1	pbmc_1	8750	2532	0.0377142857142857	clonotype1	TRB	TRBV7-6	5	5	5	6	0.320520357560063	0.390895805667543	G2M	5	exp	8_MKI67	pbmc_1_clonotype1_3504	KIF-P1	KIF2C	H1_KIF-P1	1	1	pbmc_1_clonotype1	3389	3504
CCTTCGAAGTTGAGTA-1_1	pbmc_1	4190	1640	0.0787589498806683	clonotype1	TRB	TRBV7-6	4	4	0	1	-0.175423921509785	-0.119987921541711	G1	4	exp	7_LAG3	pbmc_1_clonotype1_3504	KIF-P1	KIF2C	H1_KIF-P1	1	1	pbmc_1_clonotype1	3389	3504
CCTTCGACAGCCTATA-1_1	pbmc_1	6902	2363	0.0789626195305708	clonotype1	TRB	TRBV7-6	5	5	5	6	0.147275690031317	0.355739894527688	G2M	5	exp	8_MKI67	pbmc_1_clonotype1_3504	KIF-P1	KIF2C	H1_KIF-P1	1	1	pbmc_1_clonotype1	3389	3504
CCTTCGAGTACAGCAG-1_1	pbmc_1	13908	3492	0.0957003163646822	clonotype1	TRB	TRBV7-6	1	1	2	2	0.0897512779714368	0.596582546927075	G2M	1	exp	8_MKI67	pbmc_1_clonotype1_3504	KIF-P1	KIF2C	H1_KIF-P1	1	1	pbmc_1_clonotype1	3389	3504
CCTTCGAGTCCGAAGA-1_1	pbmc_1	10191	2860	0.0432734765969974	clonotype1	TRB	TRBV7-6	5	5	5	6	0.227488224361011	0.808707293880943	G2M	5	exp	8_MKI67	pbmc_1_clonotype1_3504	KIF-P1	KIF2C	H1_KIF-P1	1	1	pbmc_1_clonotype1	3389	3504
CCTTCGAGTGTAAGTA-1_1	pbmc_1	14544	3546	0.0396039603960396	clonotype1	TRB	TRBV7-6	7	7	6	5	0.0837629543469479	0.138460733839869	G2M	7	exp	9_NME1	pbmc_1_clonotype1_3504	KIF-P1	KIF2C	H1_KIF-P1	1	1	pbmc_1_clonotype1	3389	3504
CCTTCGAGTTGCCTCT-1_1	pbmc_1	2680	1218	0.051865671641791	clonotype1	TRB	TRBV7-6	6	6	3	1	-0.069544011203815	-0.125734090095652	G1	6	exp	6_FCGR3A	pbmc_1_clonotype1_3504	KIF-P1	KIF2C	H1_KIF-P1	1	1	pbmc_1_clonotype1	3389	3504
CCTTCGAGTTTGTTTC-1_1	pbmc_1	7831	2565	0.0984548588941387	clonotype1	TRB	TRBV7-6	7	7	6	5	0.284388498482483	0.107113479625294	S	7	exp	9_NME1	pbmc_1_clonotype1_3504	KIF-P1	KIF2C	H1_KIF-P1	1	1	pbmc_1_clonotype1	3389	3504
CCTTCGATCCAAGCCG-1_1	pbmc_1	9819	2936	0.0754659333944394	clonotype1	TRB	TRBV7-6	1	1	2	2	0.279740931733192	0.0823951928683164	S	1	exp	8_MKI67	pbmc_1_clonotype1_3504	KIF-P1	KIF2C	H1_KIF-P1	1	1	pbmc_1_clonotype1	3389	3504
CCTTCGATCGAATCCA-1_1	pbmc_1	1855	918	0.032345013477089	clonotype1	TRB	TRBV7-6	6	6	3	1	-0.1483314489908	-0.119419271695375	G1	6	exp	6_FCGR3A	pbmc_1_clonotype1_3504	KIF-P1	KIF2C	H1_KIF-P1	1	1	pbmc_1_clonotype1	3389	3504
CCTTTCTAGATATACG-1_1	pbmc_1	29711	5461	0.0761670761670762	clonotype1	TRB	TRBV7-6	1	1	2	2	0.355727285151073	0.159933266921296	S	1	exp	8_MKI67	pbmc_1_clonotype1_3504	KIF-P1	KIF2C	H1_KIF-P1	1	1	pbmc_1_clonotype1	3389	3504
CCTTTCTAGGCAATTA-1_1	pbmc_1	12122	3514	0.0477643953143046	clonotype1	TRB	TRBV7-6	1	1	2	2	0.463356719399158	0.0662372055161577	S	1	exp	8_MKI67	pbmc_1_clonotype1_3504	KIF-P1	KIF2C	H1_KIF-P1	1	1	pbmc_1_clonotype1	3389	3504
CCTTTCTAGTGACTCT-1_1	pbmc_1	6542	2378	0.0518190155915622	clonotype1	TRB	TRBV7-6	2	2	0	3	0.170825302660437	-0.0212423137689667	S	2	exp	5_FGFBP2	pbmc_1_clonotype1_3504	KIF-P1	KIF2C	H1_KIF-P1	1	1	pbmc_1_clonotype1	3389	3504
CCTTTCTCACTGTTAG-1_1	pbmc_1	23783	4868	0.0600428877769836	clonotype1	TRB	TRBV7-6	1	1	2	2	0.319155060697559	0.122477217615947	S	1	exp	8_MKI67	pbmc_1_clonotype1_3504	KIF-P1	KIF2C	H1_KIF-P1	1	1	pbmc_1_clonotype1	3389	3504
CCTTTCTCAGCAGTTT-1_1	pbmc_1	3499	1502	0.0382966561874821	clonotype1	TRB	TRBV7-6	4	4	0	1	-0.123789876650645	0.120695091690367	G2M	4	exp	7_LAG3	pbmc_1_clonotype1_3504	KIF-P1	KIF2C	H1_KIF-P1	1	1	pbmc_1_clonotype1	3389	3504
CCTTTCTGTCGAAAGC-1_1	pbmc_1	12210	3478	0.105651105651106	clonotype1	TRB	TRBV7-6	1	1	2	2	0.540173657761593	0.203085275801738	S	1	exp	8_MKI67	pbmc_1_clonotype1_3504	KIF-P1	KIF2C	H1_KIF-P1	1	1	pbmc_1_clonotype1	3389	3504
CCTTTCTTCGCCCTTA-1_1	pbmc_1	6474	2273	0.09978375038616	clonotype1	TRB	TRBV7-6	1	1	2	2	0.105789064166139	0.228713352226629	G2M	1	exp	8_MKI67	pbmc_1_clonotype1_3504	KIF-P1	KIF2C	H1_KIF-P1	1	1	pbmc_1_clonotype1	3389	3504
CCTTTCTTCTAACCGA-1_1	pbmc_1	4101	1759	0.0538892952938308	clonotype1	TRB	TRBV7-6	4	4	3	1	-0.218871537164354	-0.0607845875265533	G1	4	exp	7_LAG3	pbmc_1_clonotype1_3504	KIF-P1	KIF2C	H1_KIF-P1	1	1	pbmc_1_clonotype1	3389	3504
CGAACATAGATCCCGC-1_1	pbmc_1	30286	4873	0.0727728983688833	clonotype1	TRB	TRBV7-6	1	1	2	2	0.00164899877266234	0.342463359074701	G2M	1	exp	8_MKI67	pbmc_1_clonotype1_3504	KIF-P1	KIF2C	H1_KIF-P1	1	1	pbmc_1_clonotype1	3389	3504
CGAACATAGGGCATGT-1_1	pbmc_1	19885	4343	0.0398793060095549	clonotype1	TRB	TRBV7-6	7	7	6	5	0.159394722091413	0.323294828198117	G2M	7	exp	9_NME1	pbmc_1_clonotype1_3504	KIF-P1	KIF2C	H1_KIF-P1	1	1	pbmc_1_clonotype1	3389	3504
CGAACATAGGTGATTA-1_1	pbmc_1	4062	1637	0.0738552437223043	clonotype1	TRB	TRBV7-6	4	4	3	1	-0.164383214221516	-0.160158608745333	G1	4	exp	7_LAG3	pbmc_1_clonotype1_3504	KIF-P1	KIF2C	H1_KIF-P1	1	1	pbmc_1_clonotype1	3389	3504
CGAACATGTTTCGCTC-1_1	pbmc_1	16685	3745	0.0750374587953251	clonotype1	TRB	TRBV7-6	1	1	2	2	0.0496670605440947	0.485916046036962	G2M	1	exp	8_MKI67	pbmc_1_clonotype1_3504	KIF-P1	KIF2C	H1_KIF-P1	1	1	pbmc_1_clonotype1	3389	3504
CGAACATTCCAGTAGT-1_1	pbmc_1	1104	579	0.0588768115942029	clonotype1	TRB	TRBV7-6	6	6	3	1	-0.146080307011111	-0.0515018322666821	G1	6	exp	6_FCGR3A	pbmc_1_clonotype1_3504	KIF-P1	KIF2C	H1_KIF-P1	1	1	pbmc_1_clonotype1	3389	3504
CGAATGTAGCCGCCTA-1_1	pbmc_1	2926	1315	0.0642515379357485	clonotype1	TRB	TRBV7-6	4	4	3	1	-0.214324933456083	-0.196102584779967	G1	4	exp	7_LAG3	pbmc_1_clonotype1_3504	KIF-P1	KIF2C	H1_KIF-P1	1	1	pbmc_1_clonotype1	3389	3504
CGAATGTAGTATCGAA-1_1	pbmc_1	14527	3747	0.0594066221518552	clonotype1	TRB	TRBV7-6	1	1	2	2	0.349585129698428	0.00454052743764005	S	1	exp	8_MKI67	pbmc_1_clonotype1_3504	KIF-P1	KIF2C	H1_KIF-P1	1	1	pbmc_1_clonotype1	3389	3504
CGAATGTCAGCTTAAC-1_1	pbmc_1	43596	5912	0.0453940728507203	clonotype1	TRB	TRBV7-6	1	1	2	2	0.327358973605886	0.368021997537631	G2M	1	exp	8_MKI67	pbmc_1_clonotype1_3504	KIF-P1	KIF2C	H1_KIF-P1	1	1	pbmc_1_clonotype1	3389	3504
CGAATGTGTTATGCGT-1_1	pbmc_1	12496	3270	0.0676216389244558	clonotype1	TRB	TRBV7-6	10	10	9	5	0.285417302030463	0.243988399142952	S	10	exp	9_NME1	pbmc_1_clonotype1_3504	KIF-P1	KIF2C	H1_KIF-P1	1	1	pbmc_1_clonotype1	3389	3504
CGAATGTTCAACGAAA-1_1	pbmc_1	2349	1095	0.0715197956577267	clonotype1	TRB	TRBV7-6	6	6	3	1	-0.187097199549158	0.166640908157628	G2M	6	exp	6_FCGR3A	pbmc_1_clonotype1_3504	KIF-P1	KIF2C	H1_KIF-P1	1	1	pbmc_1_clonotype1	3389	3504
CGAATGTTCAGGCAAG-1_1	pbmc_1	11677	3100	0.0583197739145328	clonotype1	TRB	TRBV7-6	5	5	0	1	0.492204951629575	0.0245451213937459	S	5	exp	8_MKI67	pbmc_1_clonotype1_3504	KIF-P1	KIF2C	H1_KIF-P1	1	1	pbmc_1_clonotype1	3389	3504
CGACCTTAGAGGTTAT-1_1	pbmc_1	1553	858	0.0309079201545396	clonotype1	TRB	TRBV7-6	6	6	3	1	-0.0158280152943015	-0.147695848193931	G1	6	exp	6_FCGR3A	pbmc_1_clonotype1_3504	KIF-P1	KIF2C	H1_KIF-P1	1	1	pbmc_1_clonotype1	3389	3504
CGACCTTAGGCATGTG-1_1	pbmc_1	4546	1829	0.0508139023317202	clonotype1	TRB	TRBV7-6	2	2	0	3	0.178393864432518	-0.13049882290479	S	2	exp	5_FGFBP2	pbmc_1_clonotype1_3504	KIF-P1	KIF2C	H1_KIF-P1	1	1	pbmc_1_clonotype1	3389	3504
CGACCTTCACGTCTCT-1_1	pbmc_1	5326	2005	0.0884340968832144	clonotype1	TRB	TRBV7-6	5	5	5	6	0.375891399035373	0.676386678313098	G2M	5	exp	8_MKI67	pbmc_1_clonotype1_3504	KIF-P1	KIF2C	H1_KIF-P1	1	1	pbmc_1_clonotype1	3389	3504
CGACTTCAGGATGGTC-1_1	pbmc_1	19647	4192	0.0572097521250064	clonotype1	TRB	TRBV7-6	1	1	2	2	0.210545790005685	0.261537923327268	G2M	1	exp	8_MKI67	pbmc_1_clonotype1_3504	KIF-P1	KIF2C	H1_KIF-P1	1	1	pbmc_1_clonotype1	3389	3504
CGACTTCCAGTAGAGC-1_1	pbmc_1	4423	1766	0.0574270856884468	clonotype1	TRB	TRBV7-6	2	2	0	3	0.233842020251853	0.0237931103443202	S	2	exp	5_FGFBP2	pbmc_1_clonotype1_3504	KIF-P1	KIF2C	H1_KIF-P1	1	1	pbmc_1_clonotype1	3389	3504
CGACTTCCATAACCTG-1_1	pbmc_1	16043	3758	0.0308545783207629	clonotype1	TRB	TRBV7-6	5	5	5	6	0.379417220703418	0.123676197475939	S	5	exp	8_MKI67	pbmc_1_clonotype1_3504	KIF-P1	KIF2C	H1_KIF-P1	1	1	pbmc_1_clonotype1	3389	3504
CGACTTCCATTGGCGC-1_1	pbmc_1	7074	2378	0.0875035340684196	clonotype1	TRB	TRBV7-6	1	1	2	2	-0.265131032548318	0.752652049995054	G2M	1	exp	8_MKI67	pbmc_1_clonotype1_3504	KIF-P1	KIF2C	H1_KIF-P1	1	1	pbmc_1_clonotype1	3389	3504
CGACTTCGTCAGATAA-1_1	pbmc_1	28926	5136	0.0478116573325036	clonotype1	TRB	TRBV7-6	1	1	2	2	0.195112079512818	0.583984823859706	G2M	1	exp	8_MKI67	pbmc_1_clonotype1_3504	KIF-P1	KIF2C	H1_KIF-P1	1	1	pbmc_1_clonotype1	3389	3504
CGACTTCGTTCCACTC-1_1	pbmc_1	6706	2117	0.0474202206978825	clonotype1	TRB	TRBV7-6	4	4	3	1	-0.148796218010319	-0.19682922968444	G1	4	exp	7_LAG3	pbmc_1_clonotype1_3504	KIF-P1	KIF2C	H1_KIF-P1	1	1	pbmc_1_clonotype1	3389	3504
CGACTTCTCAACACAC-1_1	pbmc_1	16902	3953	0.0670926517571885	clonotype1	TRB	TRBV7-6	10	10	9	5	0.277590321854655	-0.0941434005698916	S	10	exp	9_NME1	pbmc_1_clonotype1_3504	KIF-P1	KIF2C	H1_KIF-P1	1	1	pbmc_1_clonotype1	3389	3504
CGACTTCTCACGGTTA-1_1	pbmc_1	19313	4403	0.000103557189457878	clonotype1	TRB	TRBV7-6	7	7	6	2	0.3732426818093	0.145429452956023	S	7	exp	9_NME1	pbmc_1_clonotype1_3504	KIF-P1	KIF2C	H1_KIF-P1	1	1	pbmc_1_clonotype1	3389	3504
CGAGAAGAGTAGATGT-1_1	pbmc_1	2176	963	0.0831801470588235	clonotype1	TRB	TRBV7-6	6	6	3	1	-0.191476233052115	-0.106508633417482	G1	6	exp	6_FCGR3A	pbmc_1_clonotype1_3504	KIF-P1	KIF2C	H1_KIF-P1	1	1	pbmc_1_clonotype1	3389	3504
CGAGAAGCACTATCTT-1_1	pbmc_1	15687	3769	0.041563077707656	clonotype1	TRB	TRBV7-6	7	7	6	5	0.237392813245889	0.0881614958226875	S	7	exp	9_NME1	pbmc_1_clonotype1_3504	KIF-P1	KIF2C	H1_KIF-P1	1	1	pbmc_1_clonotype1	3389	3504
CGAGAAGCAGGTCCAC-1_1	pbmc_1	2263	1063	0.0817498895271763	clonotype1	TRB	TRBV7-6	4	4	3	1	-0.107024294686018	-0.183460616104912	G1	4	exp	7_LAG3	pbmc_1_clonotype1_3504	KIF-P1	KIF2C	H1_KIF-P1	1	1	pbmc_1_clonotype1	3389	3504
CGAGAAGTCACCGGGT-1_1	pbmc_1	10802	2978	0.054989816700611	clonotype1	TRB	TRBV7-6	10	10	9	5	0.42686536128642	0.00694960890881124	S	10	exp	9_NME1	pbmc_1_clonotype1_3504	KIF-P1	KIF2C	H1_KIF-P1	1	1	pbmc_1_clonotype1	3389	3504
CGAGCACAGGGAACGG-1_1	pbmc_1	2004	893	0.0389221556886228	clonotype1	TRB	TRBV7-6	6	6	3	1	-0.163333368147028	-0.0867503863783566	G1	6	exp	6_FCGR3A	pbmc_1_clonotype1_3504	KIF-P1	KIF2C	H1_KIF-P1	1	1	pbmc_1_clonotype1	3389	3504
CGAGCACAGGGCTCTC-1_1	pbmc_1	4414	1799	0.00974173085636611	clonotype1	TRB	TRBV7-6	10	10	9	5	0.0101302692552763	-0.100488151410599	S	10	exp	9_NME1	pbmc_1_clonotype1_3504	KIF-P1	KIF2C	H1_KIF-P1	1	1	pbmc_1_clonotype1	3389	3504
CGAGCACAGTATTGGA-1_1	pbmc_1	11024	3070	0.0439949201741655	clonotype1	TRB	TRBV7-6	5	5	5	6	0.307951491471311	0.116901300162763	S	5	exp	8_MKI67	pbmc_1_clonotype1_3504	KIF-P1	KIF2C	H1_KIF-P1	1	1	pbmc_1_clonotype1	3389	3504
CGAGCACAGTCAAGGC-1_1	pbmc_1	20649	4223	0.0416485059809192	clonotype1	TRB	TRBV7-6	5	5	5	6	0.455287640332441	0.263648654464901	S	5	exp	8_MKI67	pbmc_1_clonotype1_3504	KIF-P1	KIF2C	H1_KIF-P1	1	1	pbmc_1_clonotype1	3389	3504
CGAGCACCACCACGTG-1_1	pbmc_1	23710	4537	0.0463939266132434	clonotype1	TRB	TRBV7-6	7	7	6	5	0.343460960151326	0.10142031336085	S	7	exp	9_NME1	pbmc_1_clonotype1_3504	KIF-P1	KIF2C	H1_KIF-P1	1	1	pbmc_1_clonotype1	3389	3504
CGAGCACTCAGCATGT-1_1	pbmc_1	8377	2668	0.0541960128924436	clonotype1	TRB	TRBV7-6	4	4	0	1	0.267873126619896	-0.148870078621239	S	4	exp	7_LAG3	pbmc_1_clonotype1_3504	KIF-P1	KIF2C	H1_KIF-P1	1	1	pbmc_1_clonotype1	3389	3504
CGAGCCAAGCGATGAC-1_1	pbmc_1	16994	3836	0.0541955984465105	clonotype1	TRB	TRBV7-6	7	7	6	5	0.17423330882749	0.284532901634767	G2M	7	exp	9_NME1	pbmc_1_clonotype1_3504	KIF-P1	KIF2C	H1_KIF-P1	1	1	pbmc_1_clonotype1	3389	3504
CGAGCCAAGGGATGGG-1_1	pbmc_1	4130	1576	0.0772397094430993	clonotype1	TRB	TRBV7-6	4	4	0	1	-0.106267448608424	-0.194469633892021	G1	4	exp	7_LAG3	pbmc_1_clonotype1_3504	KIF-P1	KIF2C	H1_KIF-P1	1	1	pbmc_1_clonotype1	3389	3504
CGAGCCAAGTCCAGGA-1_1	pbmc_1	18700	4188	0.0352406417112299	clonotype1	TRB	TRBV7-6	7	7	6	6	0.544504186398505	0.0641220872188884	S	7	exp	9_NME1	pbmc_1_clonotype1_3504	KIF-P1	KIF2C	H1_KIF-P1	1	1	pbmc_1_clonotype1	3389	3504
CGAGCCACAGCTTCGG-1_1	pbmc_1	36586	5547	0.0402066364183021	clonotype1	TRB	TRBV7-6	1	1	2	2	0.134169502382311	0.468263062053644	G2M	1	exp	8_MKI67	pbmc_1_clonotype1_3504	KIF-P1	KIF2C	H1_KIF-P1	1	1	pbmc_1_clonotype1	3389	3504
CGAGCCAGTCCGACGT-1_1	pbmc_1	11124	3087	0.0478245235526789	clonotype1	TRB	TRBV7-6	5	5	5	6	0.449784479562665	-0.109798351686999	S	5	exp	8_MKI67	pbmc_1_clonotype1_3504	KIF-P1	KIF2C	H1_KIF-P1	1	1	pbmc_1_clonotype1	3389	3504
CGAGCCAGTCCGTGAC-1_1	pbmc_1	4183	1707	0.12455175711212	clonotype1	TRB	TRBV7-6	5	5	5	6	0.242652900234571	0.268560657128872	G2M	5	exp	8_MKI67	pbmc_1_clonotype1_3504	KIF-P1	KIF2C	H1_KIF-P1	1	1	pbmc_1_clonotype1	3389	3504
CGAGCCATCAGCTTAG-1_1	pbmc_1	21131	4368	0.0437745492404524	clonotype1	TRB	TRBV7-6	7	7	6	5	0.250289131532853	0.0887960944143872	S	7	exp	9_NME1	pbmc_1_clonotype1_3504	KIF-P1	KIF2C	H1_KIF-P1	1	1	pbmc_1_clonotype1	3389	3504
CGAGCCATCGAGCCCA-1_1	pbmc_1	4566	1730	0.0413929040735874	clonotype1	TRB	TRBV7-6	4	4	3	1	-0.133954124881932	-0.179202167125943	G1	4	exp	7_LAG3	pbmc_1_clonotype1_3504	KIF-P1	KIF2C	H1_KIF-P1	1	1	pbmc_1_clonotype1	3389	3504
CGAGCCATCTGTTGAG-1_1	pbmc_1	2947	1340	0.0478452663725823	clonotype1	TRB	TRBV7-6	4	4	3	1	-0.147690154447287	-0.138215095172717	G1	4	exp	7_LAG3	pbmc_1_clonotype1_3504	KIF-P1	KIF2C	H1_KIF-P1	1	1	pbmc_1_clonotype1	3389	3504
CGATCGGAGACACTAA-1_1	pbmc_1	16455	3588	0.029535095715588	clonotype1	TRB	TRBV7-6	7	7	6	5	0.305694576330456	0.00517953543001731	S	7	exp	9_NME1	pbmc_1_clonotype1_3504	KIF-P1	KIF2C	H1_KIF-P1	1	1	pbmc_1_clonotype1	3389	3504
CGATCGGCAAGTTCTG-1_1	pbmc_1	2756	1275	0.0805515239477504	clonotype1	TRB	TRBV7-6	5	5	0	2	0.0863193360691102	0.759026249369768	G2M	5	exp	8_MKI67	pbmc_1_clonotype1_3504	KIF-P1	KIF2C	H1_KIF-P1	1	1	pbmc_1_clonotype1	3389	3504
CGATCGGCACATGTGT-1_1	pbmc_1	11093	3228	0.0373208329577211	clonotype1	TRB	TRBV7-6	5	5	5	6	0.440274347424678	0.224526354467322	S	5	exp	8_MKI67	pbmc_1_clonotype1_3504	KIF-P1	KIF2C	H1_KIF-P1	1	1	pbmc_1_clonotype1	3389	3504
CGATCGGCACTTCTGC-1_1	pbmc_1	10149	2883	0.0314316681446448	clonotype1	TRB	TRBV7-6	5	5	5	6	0.181988422827147	0.766077521628353	G2M	5	exp	8_MKI67	pbmc_1_clonotype1_3504	KIF-P1	KIF2C	H1_KIF-P1	1	1	pbmc_1_clonotype1	3389	3504
CGATCGGGTACCGTTA-1_1	pbmc_1	4862	1863	0.0654051830522419	clonotype1	TRB	TRBV7-6	1	1	2	2	0.16093792219925	0.117545605470507	S	1	exp	8_MKI67	pbmc_1_clonotype1_3504	KIF-P1	KIF2C	H1_KIF-P1	1	1	pbmc_1_clonotype1	3389	3504
CGATCGGGTAGCGTGA-1_1	pbmc_1	8346	2429	0.0606278456745746	clonotype1	TRB	TRBV7-6	10	10	9	5	0.213021154546097	-0.00303498633179394	S	10	exp	9_NME1	pbmc_1_clonotype1_3504	KIF-P1	KIF2C	H1_KIF-P1	1	1	pbmc_1_clonotype1	3389	3504
CGATCGGTCCGCAGTG-1_1	pbmc_1	14584	3521	0.0436094349972573	clonotype1	TRB	TRBV7-6	5	5	5	6	0.263688500993891	0.534385656876997	G2M	5	exp	8_MKI67	pbmc_1_clonotype1_3504	KIF-P1	KIF2C	H1_KIF-P1	1	1	pbmc_1_clonotype1	3389	3504
CGATCGGTCGAACGGA-1_1	pbmc_1	20176	4432	0.0646312450436162	clonotype1	TRB	TRBV7-6	1	1	2	2	0.490535300217285	0.290944405308523	S	1	exp	8_MKI67	pbmc_1_clonotype1_3504	KIF-P1	KIF2C	H1_KIF-P1	1	1	pbmc_1_clonotype1	3389	3504
CGATCGGTCTCACATT-1_1	pbmc_1	5408	2136	0.15625	clonotype1	TRB	TRBV7-6	2	2	0	3	0.339106508889534	0.24812157802724	S	2	exp	5_FGFBP2	pbmc_1_clonotype1_3504	KIF-P1	KIF2C	H1_KIF-P1	1	1	pbmc_1_clonotype1	3389	3504
CGATGGCAGCTGCGAA-1_1	pbmc_1	6737	2272	0.0489832269556182	clonotype1	TRB	TRBV7-6	5	5	5	6	0.45847038058413	-0.0594377957934661	S	5	exp	8_MKI67	pbmc_1_clonotype1_3504	KIF-P1	KIF2C	H1_KIF-P1	1	1	pbmc_1_clonotype1	3389	3504
CGATGGCAGTTCGATC-1_1	pbmc_1	23789	4669	0.0305183067804447	clonotype1	TRB	TRBV7-6	1	1	2	2	0.336808108994288	-0.0143262534697981	S	1	exp	8_MKI67	pbmc_1_clonotype1_3504	KIF-P1	KIF2C	H1_KIF-P1	1	1	pbmc_1_clonotype1	3389	3504
CGATGGCCAGTGACAG-1_1	pbmc_1	12736	3304	0.0392587939698492	clonotype1	TRB	TRBV7-6	7	7	6	5	0.444162134808373	-0.0933308749683105	S	7	exp	9_NME1	pbmc_1_clonotype1_3504	KIF-P1	KIF2C	H1_KIF-P1	1	1	pbmc_1_clonotype1	3389	3504
CGATGGCCATAGTAAG-1_1	pbmc_1	12974	3422	0.0623554801911515	clonotype1	TRB	TRBV7-6	1	1	2	2	0.223609788404478	0.146430686760566	S	1	exp	8_MKI67	pbmc_1_clonotype1_3504	KIF-P1	KIF2C	H1_KIF-P1	1	1	pbmc_1_clonotype1	3389	3504
CGATGGCGTACATCCA-1_1	pbmc_1	12088	3229	0.0349106551952349	clonotype1	TRB	TRBV7-6	5	5	5	6	0.468826082767335	0.227594570701411	S	5	exp	8_MKI67	pbmc_1_clonotype1_3504	KIF-P1	KIF2C	H1_KIF-P1	1	1	pbmc_1_clonotype1	3389	3504
CGATGGCTCCTAGTGA-1_1	pbmc_1	3273	1379	0.0950198594561564	clonotype1	TRB	TRBV7-6	4	4	0	1	-0.137314373410935	-0.0289815933566191	G1	4	exp	7_LAG3	pbmc_1_clonotype1_3504	KIF-P1	KIF2C	H1_KIF-P1	1	1	pbmc_1_clonotype1	3389	3504
CGATGGCTCGCCATAA-1_1	pbmc_1	3718	1556	0.0540613232920925	clonotype1	TRB	TRBV7-6	4	4	0	1	-0.250496072803349	-0.145908673871405	G1	4	exp	7_LAG3	pbmc_1_clonotype1_3504	KIF-P1	KIF2C	H1_KIF-P1	1	1	pbmc_1_clonotype1	3389	3504
CGATGTAAGAAACGCC-1_1	pbmc_1	3277	1340	0.0595056454073848	clonotype1	TRB	TRBV7-6	6	6	3	1	-0.262476995124299	-0.169992332641999	G1	6	exp	6_FCGR3A	pbmc_1_clonotype1_3504	KIF-P1	KIF2C	H1_KIF-P1	1	1	pbmc_1_clonotype1	3389	3504
CGATGTAAGGCAGTCA-1_1	pbmc_1	3126	1276	0.099488163787588	clonotype1	TRB	TRBV7-6	4	4	0	1	-0.104609765258398	-0.080456347029596	G1	4	exp	7_LAG3	pbmc_1_clonotype1_3504	KIF-P1	KIF2C	H1_KIF-P1	1	1	pbmc_1_clonotype1	3389	3504
CGATGTAAGTAGATGT-1_1	pbmc_1	2625	1235	0.0472380952380952	clonotype1	TRB	TRBV7-6	4	4	3	1	-0.152868666190839	-0.103853147761137	G1	4	exp	7_LAG3	pbmc_1_clonotype1_3504	KIF-P1	KIF2C	H1_KIF-P1	1	1	pbmc_1_clonotype1	3389	3504
CGATGTACAAGGTTTC-1_1	pbmc_1	10735	3124	0.0576618537494178	clonotype1	TRB	TRBV7-6	7	7	6	5	0.286717063601672	0.219860198053469	S	7	exp	9_NME1	pbmc_1_clonotype1_3504	KIF-P1	KIF2C	H1_KIF-P1	1	1	pbmc_1_clonotype1	3389	3504
CGATGTACACATGGGA-1_1	pbmc_1	3767	1599	0.155826917971861	clonotype1	TRB	TRBV7-6	4	4	0	1	0.486299071561116	0.129809978329594	S	4	exp	7_LAG3	pbmc_1_clonotype1_3504	KIF-P1	KIF2C	H1_KIF-P1	1	1	pbmc_1_clonotype1	3389	3504
CGATGTACAGGGTTAG-1_1	pbmc_1	13772	3506	0.042550101655533	clonotype1	TRB	TRBV7-6	7	7	6	5	0.241085006441897	-0.100357996973687	S	7	exp	9_NME1	pbmc_1_clonotype1_3504	KIF-P1	KIF2C	H1_KIF-P1	1	1	pbmc_1_clonotype1	3389	3504
CGATGTAGTCATCGGC-1_1	pbmc_1	31806	5173	0.0410299943406904	clonotype1	TRB	TRBV7-6	7	7	6	5	0.310800424882039	0.251197539230397	S	7	exp	9_NME1	pbmc_1_clonotype1_3504	KIF-P1	KIF2C	H1_KIF-P1	1	1	pbmc_1_clonotype1	3389	3504
CGATGTATCCACGTTC-1_1	pbmc_1	19945	4295	0.041664577588368	clonotype1	TRB	TRBV7-6	7	7	6	5	0.220024922946963	0.270207020689867	G2M	7	exp	9_NME1	pbmc_1_clonotype1_3504	KIF-P1	KIF2C	H1_KIF-P1	1	1	pbmc_1_clonotype1	3389	3504
CGATGTATCGTGTAGT-1_1	pbmc_1	9054	2903	0.0515794124144025	clonotype1	TRB	TRBV7-6	7	7	6	5	0.294421123118294	0.194405608884441	S	7	exp	9_NME1	pbmc_1_clonotype1_3504	KIF-P1	KIF2C	H1_KIF-P1	1	1	pbmc_1_clonotype1	3389	3504
CGATGTATCTCCCTGA-1_1	pbmc_1	20535	4096	0.0783540297053811	clonotype1	TRB	TRBV7-6	1	1	2	2	-0.0844353453536105	0.459691560096316	G2M	1	exp	8_MKI67	pbmc_1_clonotype1_3504	KIF-P1	KIF2C	H1_KIF-P1	1	1	pbmc_1_clonotype1	3389	3504
CGATTGAAGCAGGCTA-1_1	pbmc_1	7488	2369	0.0674412393162393	clonotype1	TRB	TRBV7-6	10	10	9	5	0.389528804420454	0.0687659094998374	S	10	exp	9_NME1	pbmc_1_clonotype1_3504	KIF-P1	KIF2C	H1_KIF-P1	1	1	pbmc_1_clonotype1	3389	3504
CGATTGAAGCTAGGCA-1_1	pbmc_1	8842	2691	0.10597149966071	clonotype1	TRB	TRBV7-6	5	5	5	6	0.289431235731072	0.327057348673711	G2M	5	exp	8_MKI67	pbmc_1_clonotype1_3504	KIF-P1	KIF2C	H1_KIF-P1	1	1	pbmc_1_clonotype1	3389	3504
CGATTGACATGCTGGC-1_1	pbmc_1	7554	2851	0.093063277733651	clonotype1	TRB	TRBV7-6	7	7	6	5	0.179278080436729	0.495885153159619	G2M	7	exp	9_NME1	pbmc_1_clonotype1_3504	KIF-P1	KIF2C	H1_KIF-P1	1	1	pbmc_1_clonotype1	3389	3504
CGATTGATCAAACCAC-1_1	pbmc_1	1938	962	0.0810113519091847	clonotype1	TRB	TRBV7-6	6	6	3	1	-0.20020339407667	-0.108656086003995	G1	6	exp	6_FCGR3A	pbmc_1_clonotype1_3504	KIF-P1	KIF2C	H1_KIF-P1	1	1	pbmc_1_clonotype1	3389	3504
CGATTGATCTTCGGTC-1_1	pbmc_1	2257	965	0.105892778023926	clonotype1	TRB	TRBV7-6	4	4	3	1	-0.16717323090891	-0.0524769986256056	G1	4	exp	7_LAG3	pbmc_1_clonotype1_3504	KIF-P1	KIF2C	H1_KIF-P1	1	1	pbmc_1_clonotype1	3389	3504
CGCCAAGCACCATCCT-1_1	pbmc_1	4258	1778	0.135039924847346	clonotype1	TRB	TRBV7-6	1	1	2	2	0.458529727921938	0.283439021620801	S	1	exp	8_MKI67	pbmc_1_clonotype1_3504	KIF-P1	KIF2C	H1_KIF-P1	1	1	pbmc_1_clonotype1	3389	3504
CGCCAAGCATGGGACA-1_1	pbmc_1	27781	4976	0.0444908390626687	clonotype1	TRB	TRBV7-6	1	1	2	2	0.281792048209397	0.623651593644947	G2M	1	exp	8_MKI67	pbmc_1_clonotype1_3504	KIF-P1	KIF2C	H1_KIF-P1	1	1	pbmc_1_clonotype1	3389	3504
CGCCAAGGTGGTAACG-1_1	pbmc_1	14887	3768	0.0386914757842413	clonotype1	TRB	TRBV7-6	5	5	5	6	0.348137127675808	0.412510077216276	G2M	5	exp	8_MKI67	pbmc_1_clonotype1_3504	KIF-P1	KIF2C	H1_KIF-P1	1	1	pbmc_1_clonotype1	3389	3504
CGCCAAGTCGTGGACC-1_1	pbmc_1	12700	3134	0.0437795275590551	clonotype1	TRB	TRBV7-6	2	2	0	3	0.162925411277105	0.308675140853447	G2M	2	exp	5_FGFBP2	pbmc_1_clonotype1_3504	KIF-P1	KIF2C	H1_KIF-P1	1	1	pbmc_1_clonotype1	3389	3504
CGCCAAGTCTCAACTT-1_1	pbmc_1	14330	3681	0.0632937892533147	clonotype1	TRB	TRBV7-6	7	7	6	5	0.238643862745197	0.176068628056397	S	7	exp	9_NME1	pbmc_1_clonotype1_3504	KIF-P1	KIF2C	H1_KIF-P1	1	1	pbmc_1_clonotype1	3389	3504
CGCCAAGTCTTCAACT-1_1	pbmc_1	8413	2558	0.0799952454534649	clonotype1	TRB	TRBV7-6	1	1	2	2	0.173579889485439	0.185813814848447	G2M	1	exp	8_MKI67	pbmc_1_clonotype1_3504	KIF-P1	KIF2C	H1_KIF-P1	1	1	pbmc_1_clonotype1	3389	3504
CGCGGTAAGGACGAAA-1_1	pbmc_1	15759	3685	0.0386445840472111	clonotype1	TRB	TRBV7-6	7	7	6	5	0.422134206494611	-0.0620005779910849	S	7	exp	9_NME1	pbmc_1_clonotype1_3504	KIF-P1	KIF2C	H1_KIF-P1	1	1	pbmc_1_clonotype1	3389	3504
CGCGGTACAATGTAAG-1_1	pbmc_1	7565	2426	0.0460013218770654	clonotype1	TRB	TRBV7-6	10	10	9	5	0.0304268212434287	0.155998791968723	G2M	10	exp	9_NME1	pbmc_1_clonotype1_3504	KIF-P1	KIF2C	H1_KIF-P1	1	1	pbmc_1_clonotype1	3389	3504
CGCGGTACACCGATAT-1_1	pbmc_1	1885	940	0.0546419098143236	clonotype1	TRB	TRBV7-6	6	6	3	1	-0.17148785308559	-0.117353890825466	G1	6	exp	6_FCGR3A	pbmc_1_clonotype1_3504	KIF-P1	KIF2C	H1_KIF-P1	1	1	pbmc_1_clonotype1	3389	3504
CGCGGTAGTTTAAGCC-1_1	pbmc_1	6497	2168	0.0746498383869478	clonotype1	TRB	TRBV7-6	5	5	5	6	0.548007741944469	0.180666857997144	S	5	exp	8_MKI67	pbmc_1_clonotype1_3504	KIF-P1	KIF2C	H1_KIF-P1	1	1	pbmc_1_clonotype1	3389	3504
CGCGGTATCCAACCAA-1_1	pbmc_1	17518	4057	0.0235186665144423	clonotype1	TRB	TRBV7-6	7	7	6	5	0.260135419477589	-0.179073751619102	S	7	exp	9_NME1	pbmc_1_clonotype1_3504	KIF-P1	KIF2C	H1_KIF-P1	1	1	pbmc_1_clonotype1	3389	3504
CGCGGTATCCCAACGG-1_1	pbmc_1	13533	3478	0.0395329934234833	clonotype1	TRB	TRBV7-6	7	7	6	6	0.532477627357549	-0.0554264886225235	S	7	exp	9_NME1	pbmc_1_clonotype1_3504	KIF-P1	KIF2C	H1_KIF-P1	1	1	pbmc_1_clonotype1	3389	3504
CGCGTTTAGATCACGG-1_1	pbmc_1	34978	5266	0.0329349877065584	clonotype1	TRB	TRBV7-6	7	7	6	5	0.279426140150212	0.219778776056445	S	7	exp	9_NME1	pbmc_1_clonotype1_3504	KIF-P1	KIF2C	H1_KIF-P1	1	1	pbmc_1_clonotype1	3389	3504
CGCGTTTAGCTGTCTA-1_1	pbmc_1	7518	2488	0.0605214152700186	clonotype1	TRB	TRBV7-6	5	5	5	6	0.300314923923524	0.231282371415252	S	5	exp	8_MKI67	pbmc_1_clonotype1_3504	KIF-P1	KIF2C	H1_KIF-P1	1	1	pbmc_1_clonotype1	3389	3504
CGCGTTTCACACCGCA-1_1	pbmc_1	14344	3444	0.0042526491912995	clonotype1	TRB	TRBV7-6	10	10	9	5	0.217866892891448	0.213544408368572	S	10	exp	9_NME1	pbmc_1_clonotype1_3504	KIF-P1	KIF2C	H1_KIF-P1	1	1	pbmc_1_clonotype1	3389	3504
CGCGTTTCACAGACAG-1_1	pbmc_1	3996	1595	0.0475475475475475	clonotype1	TRB	TRBV7-6	4	4	3	1	-0.240023485707038	-0.110691619769186	G1	4	exp	7_LAG3	pbmc_1_clonotype1_3504	KIF-P1	KIF2C	H1_KIF-P1	1	1	pbmc_1_clonotype1	3389	3504
CGCGTTTCACATCCAA-1_1	pbmc_1	6982	2203	0.0484101976511028	clonotype1	TRB	TRBV7-6	5	5	5	6	0.139957595121151	0.652765463484799	G2M	5	exp	8_MKI67	pbmc_1_clonotype1_3504	KIF-P1	KIF2C	H1_KIF-P1	1	1	pbmc_1_clonotype1	3389	3504
CGCGTTTCACCGGAAA-1_1	pbmc_1	29571	5027	0.0425754962632309	clonotype1	TRB	TRBV7-6	1	1	2	2	0.352698445015425	0.273652708811673	S	1	exp	8_MKI67	pbmc_1_clonotype1_3504	KIF-P1	KIF2C	H1_KIF-P1	1	1	pbmc_1_clonotype1	3389	3504
CGCGTTTGTGTGCCTG-1_1	pbmc_1	6512	2318	0.0727886977886978	clonotype1	TRB	TRBV7-6	7	7	6	5	0.49237723969052	-0.0528237607731183	S	7	exp	9_NME1	pbmc_1_clonotype1_3504	KIF-P1	KIF2C	H1_KIF-P1	1	1	pbmc_1_clonotype1	3389	3504
CGCTATCAGAATTCCC-1_1	pbmc_1	21348	4359	0.0352257822746862	clonotype1	TRB	TRBV7-6	7	7	6	5	0.391897706546397	0.0394978154634841	S	7	exp	9_NME1	pbmc_1_clonotype1_3504	KIF-P1	KIF2C	H1_KIF-P1	1	1	pbmc_1_clonotype1	3389	3504
CGCTATCAGCGCTTAT-1_1	pbmc_1	15180	3701	0.000263504611330698	clonotype1	TRB	TRBV7-6	7	7	6	5	0.258506687137995	-0.025312806159852	S	7	exp	9_NME1	pbmc_1_clonotype1_3504	KIF-P1	KIF2C	H1_KIF-P1	1	1	pbmc_1_clonotype1	3389	3504
CGCTATCAGTATCTCG-1_1	pbmc_1	14032	3819	0.0779646522234892	clonotype1	TRB	TRBV7-6	1	1	2	2	0.151471673081923	0.652299915359617	G2M	1	exp	8_MKI67	pbmc_1_clonotype1_3504	KIF-P1	KIF2C	H1_KIF-P1	1	1	pbmc_1_clonotype1	3389	3504
CGCTATCCATAAAGGT-1_1	pbmc_1	10637	3062	0.0290495440443734	clonotype1	TRB	TRBV7-6	7	7	6	5	0.43847781341817	-0.189212252447723	S	7	exp	9_NME1	pbmc_1_clonotype1_3504	KIF-P1	KIF2C	H1_KIF-P1	1	1	pbmc_1_clonotype1	3389	3504
CGCTATCGTAGGGTAC-1_1	pbmc_1	15500	3596	0.0481290322580645	clonotype1	TRB	TRBV7-6	1	1	2	2	0.439273035108969	0.0908376725756403	S	1	exp	8_MKI67	pbmc_1_clonotype1_3504	KIF-P1	KIF2C	H1_KIF-P1	1	1	pbmc_1_clonotype1	3389	3504
CGCTATCGTGAAATCA-1_1	pbmc_1	11430	3150	0.0771653543307087	clonotype1	TRB	TRBV7-6	1	1	2	2	0.071247912098132	0.435685719692551	G2M	1	exp	8_MKI67	pbmc_1_clonotype1_3504	KIF-P1	KIF2C	H1_KIF-P1	1	1	pbmc_1_clonotype1	3389	3504
CGCTATCTCTGCGTAA-1_1	pbmc_1	8187	2907	0.0382313423720533	clonotype1	TRB	TRBV7-6	1	1	2	2	0.383659166570199	-0.0497251157885479	S	1	exp	8_MKI67	pbmc_1_clonotype1_3504	KIF-P1	KIF2C	H1_KIF-P1	1	1	pbmc_1_clonotype1	3389	3504
CGCTGGACAGCTTCGG-1_1	pbmc_1	5167	1995	0.0961873427520805	clonotype1	TRB	TRBV7-6	5	5	5	2	0.623372010319168	0.285217079249227	S	5	exp	8_MKI67	pbmc_1_clonotype1_3504	KIF-P1	KIF2C	H1_KIF-P1	1	1	pbmc_1_clonotype1	3389	3504
CGCTGGAGTAAGAGGA-1_1	pbmc_1	4883	1955	0.0833503993446652	clonotype1	TRB	TRBV7-6	1	1	2	2	0.22630234780504	-0.0380985897940793	S	1	exp	8_MKI67	pbmc_1_clonotype1_3504	KIF-P1	KIF2C	H1_KIF-P1	1	1	pbmc_1_clonotype1	3389	3504
CGCTGGAGTCGCGAAA-1_1	pbmc_1	3138	1261	0.0704270235818993	clonotype1	TRB	TRBV7-6	6	6	3	1	-0.209228282879886	-0.109697052778739	G1	6	exp	6_FCGR3A	pbmc_1_clonotype1_3504	KIF-P1	KIF2C	H1_KIF-P1	1	1	pbmc_1_clonotype1	3389	3504
CGCTGGATCACGATGT-1_1	pbmc_1	11106	3288	0.0497028633171259	clonotype1	TRB	TRBV7-6	1	1	2	2	0.190119086582617	0.647612717210914	G2M	1	exp	8_MKI67	pbmc_1_clonotype1_3504	KIF-P1	KIF2C	H1_KIF-P1	1	1	pbmc_1_clonotype1	3389	3504
CGCTGGATCGCTTAGA-1_1	pbmc_1	2978	1323	0.0957018132975151	clonotype1	TRB	TRBV7-6	4	4	0	1	-0.139339419840222	-0.0336974550191692	G1	4	exp	7_LAG3	pbmc_1_clonotype1_3504	KIF-P1	KIF2C	H1_KIF-P1	1	1	pbmc_1_clonotype1	3389	3504
CGCTTCAAGCGTTGCC-1_1	pbmc_1	25699	4813	0.0423751896960971	clonotype1	TRB	TRBV7-6	1	1	2	2	0.126103212318285	0.405417298939867	G2M	1	exp	8_MKI67	pbmc_1_clonotype1_3504	KIF-P1	KIF2C	H1_KIF-P1	1	1	pbmc_1_clonotype1	3389	3504
CGCTTCAAGTTGCAGG-1_1	pbmc_1	30491	5265	0.0553278016463875	clonotype1	TRB	TRBV7-6	1	1	2	2	0.179409301371928	0.53507693371009	G2M	1	exp	8_MKI67	pbmc_1_clonotype1_3504	KIF-P1	KIF2C	H1_KIF-P1	1	1	pbmc_1_clonotype1	3389	3504
CGCTTCACATGTTCCC-1_1	pbmc_1	3149	1413	0.0460463639250556	clonotype1	TRB	TRBV7-6	4	4	0	1	-0.166510187716912	-0.155635149699784	G1	4	exp	7_LAG3	pbmc_1_clonotype1_3504	KIF-P1	KIF2C	H1_KIF-P1	1	1	pbmc_1_clonotype1	3389	3504
CGCTTCAGTGAGGGAG-1_1	pbmc_1	15649	3770	0.0400025560738705	clonotype1	TRB	TRBV7-6	1	1	2	2	0.456249285486197	0.0704456168825906	S	1	exp	8_MKI67	pbmc_1_clonotype1_3504	KIF-P1	KIF2C	H1_KIF-P1	1	1	pbmc_1_clonotype1	3389	3504
CGCTTCAGTGTATGGG-1_1	pbmc_1	11170	3122	0.044762757385855	clonotype1	TRB	TRBV7-6	5	5	5	6	0.354395450211004	0.752117032110591	G2M	5	exp	8_MKI67	pbmc_1_clonotype1_3504	KIF-P1	KIF2C	H1_KIF-P1	1	1	pbmc_1_clonotype1	3389	3504
CGCTTCATCCACGACG-1_1	pbmc_1	4661	1938	0.0600729457198026	clonotype1	TRB	TRBV7-6	5	5	5	6	0.0593414899908462	0.667506898326495	G2M	5	exp	8_MKI67	pbmc_1_clonotype1_3504	KIF-P1	KIF2C	H1_KIF-P1	1	1	pbmc_1_clonotype1	3389	3504
CGCTTCATCCGCGGTA-1_1	pbmc_1	14605	3541	0.0345771995891818	clonotype1	TRB	TRBV7-6	7	7	6	5	0.293438866194005	0.00624098704015552	S	7	exp	9_NME1	pbmc_1_clonotype1_3504	KIF-P1	KIF2C	H1_KIF-P1	1	1	pbmc_1_clonotype1	3389	3504
CGCTTCATCTGGAGCC-1_1	pbmc_1	21341	4436	0.0528560048732487	clonotype1	TRB	TRBV7-6	7	7	6	5	0.27143316836235	0.207084970174302	S	7	exp	9_NME1	pbmc_1_clonotype1_3504	KIF-P1	KIF2C	H1_KIF-P1	1	1	pbmc_1_clonotype1	3389	3504
CGGACACAGAGTCGGT-1_1	pbmc_1	16413	3635	0.0309510753670871	clonotype1	TRB	TRBV7-6	7	7	6	5	0.158983160920188	-0.0126182874778798	S	7	exp	9_NME1	pbmc_1_clonotype1_3504	KIF-P1	KIF2C	H1_KIF-P1	1	1	pbmc_1_clonotype1	3389	3504
CGGACACGTATTAGCC-1_1	pbmc_1	3686	1519	0.0629408572978839	clonotype1	TRB	TRBV7-6	1	1	2	2	-0.139208765656552	0.0534041637450148	G2M	1	exp	8_MKI67	pbmc_1_clonotype1_3504	KIF-P1	KIF2C	H1_KIF-P1	1	1	pbmc_1_clonotype1	3389	3504
CGGACACGTGACGGTA-1_1	pbmc_1	14673	3452	0.038710556805016	clonotype1	TRB	TRBV7-6	5	5	5	6	0.388525296380882	-0.0208926404746149	S	5	exp	8_MKI67	pbmc_1_clonotype1_3504	KIF-P1	KIF2C	H1_KIF-P1	1	1	pbmc_1_clonotype1	3389	3504
CGGACACGTGTCAATC-1_1	pbmc_1	23216	4305	0.0628445899379738	clonotype1	TRB	TRBV7-6	1	1	2	2	0.255925992537818	0.13772670072387	S	1	exp	8_MKI67	pbmc_1_clonotype1_3504	KIF-P1	KIF2C	H1_KIF-P1	1	1	pbmc_1_clonotype1	3389	3504
CGGACGTAGCCCAGCT-1_1	pbmc_1	21901	4332	0.0226930277156294	clonotype1	TRB	TRBV7-6	1	1	2	2	0.0915949871052735	0.32367402224937	G2M	1	exp	8_MKI67	pbmc_1_clonotype1_3504	KIF-P1	KIF2C	H1_KIF-P1	1	1	pbmc_1_clonotype1	3389	3504
CGGACGTAGCGTAGTG-1_1	pbmc_1	11305	2920	0.0325519681556833	clonotype1	TRB	TRBV7-6	5	5	0	6	0.307475884564181	0.230226646655072	S	5	exp	8_MKI67	pbmc_1_clonotype1_3504	KIF-P1	KIF2C	H1_KIF-P1	1	1	pbmc_1_clonotype1	3389	3504
CGGACGTCAACTGCTA-1_1	pbmc_1	4185	1550	0.0375149342891278	clonotype1	TRB	TRBV7-6	1	1	2	2	-0.283969659907802	0.0145393296769174	G2M	1	exp	8_MKI67	pbmc_1_clonotype1_3504	KIF-P1	KIF2C	H1_KIF-P1	1	1	pbmc_1_clonotype1	3389	3504
CGGACGTCAGTTTACG-1_1	pbmc_1	14670	3448	0.07266530334015	clonotype1	TRB	TRBV7-6	1	1	2	2	0.222121585325128	0.238934814534101	G2M	1	exp	8_MKI67	pbmc_1_clonotype1_3504	KIF-P1	KIF2C	H1_KIF-P1	1	1	pbmc_1_clonotype1	3389	3504
CGGACGTCATTATCTC-1_1	pbmc_1	19460	3985	0.0340184994861254	clonotype1	TRB	TRBV7-6	5	5	5	6	0.394733491740948	0.230977829016409	S	5	exp	8_MKI67	pbmc_1_clonotype1_3504	KIF-P1	KIF2C	H1_KIF-P1	1	1	pbmc_1_clonotype1	3389	3504
CGGACGTGTCTGCGGT-1_1	pbmc_1	4077	1533	0.0676968359087564	clonotype1	TRB	TRBV7-6	4	4	0	1	-0.0814514778880877	-0.0454421932364381	G1	4	exp	7_LAG3	pbmc_1_clonotype1_3504	KIF-P1	KIF2C	H1_KIF-P1	1	1	pbmc_1_clonotype1	3389	3504
CGGACGTGTGGTGTAG-1_1	pbmc_1	9870	2983	0.0632218844984802	clonotype1	TRB	TRBV7-6	1	1	2	2	0.067946371971751	0.420404049422215	G2M	1	exp	8_MKI67	pbmc_1_clonotype1_3504	KIF-P1	KIF2C	H1_KIF-P1	1	1	pbmc_1_clonotype1	3389	3504
CGGACGTTCGAACTGT-1_1	pbmc_1	25241	4610	0.0535240283665465	clonotype1	TRB	TRBV7-6	7	7	6	5	0.203303278241022	0.062139738871956	S	7	exp	9_NME1	pbmc_1_clonotype1_3504	KIF-P1	KIF2C	H1_KIF-P1	1	1	pbmc_1_clonotype1	3389	3504
CGGACTGAGAATCTCC-1_1	pbmc_1	24907	4414	0.0351306861524873	clonotype1	TRB	TRBV7-6	2	2	0	3	0.160732440037474	0.398672418594737	G2M	2	exp	5_FGFBP2	pbmc_1_clonotype1_3504	KIF-P1	KIF2C	H1_KIF-P1	1	1	pbmc_1_clonotype1	3389	3504
CGGACTGAGGTAGCCA-1_1	pbmc_1	12353	3368	0.0679996761920181	clonotype1	TRB	TRBV7-6	5	5	5	6	0.419460514640999	0.195462469436575	S	5	exp	8_MKI67	pbmc_1_clonotype1_3504	KIF-P1	KIF2C	H1_KIF-P1	1	1	pbmc_1_clonotype1	3389	3504
CGGACTGCAAACTGTC-1_1	pbmc_1	1475	762	0.0894915254237288	clonotype1	TRB	TRBV7-6	6	6	3	1	-0.137425879610314	-0.0459299638365947	G1	6	exp	6_FCGR3A	pbmc_1_clonotype1_3504	KIF-P1	KIF2C	H1_KIF-P1	1	1	pbmc_1_clonotype1	3389	3504
CGGACTGCAGCCTTGG-1_1	pbmc_1	5574	2075	0.0365984930032293	clonotype1	TRB	TRBV7-6	5	5	5	6	0.35814872071016	0.376258287009208	G2M	5	exp	8_MKI67	pbmc_1_clonotype1_3504	KIF-P1	KIF2C	H1_KIF-P1	1	1	pbmc_1_clonotype1	3389	3504
CGGACTGGTCAAACTC-1_1	pbmc_1	27656	4950	0.0506942435637836	clonotype1	TRB	TRBV7-6	1	1	2	2	0.372897132609672	0.186377859324191	S	1	exp	8_MKI67	pbmc_1_clonotype1_3504	KIF-P1	KIF2C	H1_KIF-P1	1	1	pbmc_1_clonotype1	3389	3504
CGGACTGGTCTAGTCA-1_1	pbmc_1	2951	1226	0.0542189088444595	clonotype1	TRB	TRBV7-6	6	6	3	1	-0.197263603359443	-0.162004301030457	G1	6	exp	6_FCGR3A	pbmc_1_clonotype1_3504	KIF-P1	KIF2C	H1_KIF-P1	1	1	pbmc_1_clonotype1	3389	3504
CGGACTGTCAGTTTGG-1_1	pbmc_1	18845	4135	0.0672326877155744	clonotype1	TRB	TRBV7-6	4	4	0	1	0.323670592144564	0.0213330883186887	S	4	exp	7_LAG3	pbmc_1_clonotype1_3504	KIF-P1	KIF2C	H1_KIF-P1	1	1	pbmc_1_clonotype1	3389	3504
CGGACTGTCTGTCAAG-1_1	pbmc_1	8089	2667	0.0922240079119792	clonotype1	TRB	TRBV7-6	0	0	0	0	0.0960720189937465	0.112337680611025	G2M	0	exp	4_CMC1	pbmc_1_clonotype1_3504	KIF-P1	KIF2C	H1_KIF-P1	1	1	pbmc_1_clonotype1	3389	3504
CGGAGCTAGAGCAATT-1_1	pbmc_1	16448	3711	0.0609192607003891	clonotype1	TRB	TRBV7-6	1	1	2	2	0.41481759528293	0.0693859874459766	S	1	exp	8_MKI67	pbmc_1_clonotype1_3504	KIF-P1	KIF2C	H1_KIF-P1	1	1	pbmc_1_clonotype1	3389	3504
CGGAGCTCAAGTTAAG-1_1	pbmc_1	2829	1267	0.064333686815129	clonotype1	TRB	TRBV7-6	4	4	3	1	-0.237325533462052	-0.0774087414838948	G1	4	exp	7_LAG3	pbmc_1_clonotype1_3504	KIF-P1	KIF2C	H1_KIF-P1	1	1	pbmc_1_clonotype1	3389	3504
CGGAGCTCACCAGCAC-1_1	pbmc_1	4035	1930	0.0545229244114002	clonotype1	TRB	TRBV7-6	6	6	3	1	-0.257827251027919	-0.277312809898514	G1	6	exp	6_FCGR3A	pbmc_1_clonotype1_3504	KIF-P1	KIF2C	H1_KIF-P1	1	1	pbmc_1_clonotype1	3389	3504
CGGAGCTGTAGAGTGC-1_1	pbmc_1	1729	818	0.092539039907461	clonotype1	TRB	TRBV7-6	6	6	3	1	-0.187185364778631	-0.0668977203107684	G1	6	exp	6_FCGR3A	pbmc_1_clonotype1_3504	KIF-P1	KIF2C	H1_KIF-P1	1	1	pbmc_1_clonotype1	3389	3504
CGGAGCTTCCACGTGG-1_1	pbmc_1	17174	3891	0.0486782345405846	clonotype1	TRB	TRBV7-6	1	1	2	2	0.128740881262434	0.293869608229405	G2M	1	exp	8_MKI67	pbmc_1_clonotype1_3504	KIF-P1	KIF2C	H1_KIF-P1	1	1	pbmc_1_clonotype1	3389	3504
CGGAGCTTCTGGTGTA-1_1	pbmc_1	25741	4707	0.0453362340235422	clonotype1	TRB	TRBV7-6	1	1	2	2	0.310589847516811	0.467565189278738	G2M	1	exp	8_MKI67	pbmc_1_clonotype1_3504	KIF-P1	KIF2C	H1_KIF-P1	1	1	pbmc_1_clonotype1	3389	3504
CGGAGTCGTATGCTTG-1_1	pbmc_1	3188	1310	0.0777917189460477	clonotype1	TRB	TRBV7-6	6	6	3	1	-0.143056799432473	-0.138402097349125	G1	6	exp	6_FCGR3A	pbmc_1_clonotype1_3504	KIF-P1	KIF2C	H1_KIF-P1	1	1	pbmc_1_clonotype1	3389	3504
CGGAGTCGTCAAAGAT-1_1	pbmc_1	4000	1535	0.06075	clonotype1	TRB	TRBV7-6	4	4	0	1	-0.207399653905378	-0.196966109557604	G1	4	exp	7_LAG3	pbmc_1_clonotype1_3504	KIF-P1	KIF2C	H1_KIF-P1	1	1	pbmc_1_clonotype1	3389	3504
CGGAGTCGTTCCCGAG-1_1	pbmc_1	12408	3129	0.0602836879432624	clonotype1	TRB	TRBV7-6	10	10	9	5	0.17407810292649	0.0115420500732231	S	10	exp	9_NME1	pbmc_1_clonotype1_3504	KIF-P1	KIF2C	H1_KIF-P1	1	1	pbmc_1_clonotype1	3389	3504
CGGAGTCGTTCGTGAT-1_1	pbmc_1	2796	1223	0.117310443490701	clonotype1	TRB	TRBV7-6	5	5	5	6	0.115660051259139	0.625110321923708	G2M	5	exp	8_MKI67	pbmc_1_clonotype1_3504	KIF-P1	KIF2C	H1_KIF-P1	1	1	pbmc_1_clonotype1	3389	3504
CGGAGTCGTTGAACTC-1_1	pbmc_1	6429	2111	0.0648623425104993	clonotype1	TRB	TRBV7-6	10	10	9	5	0.00786552599833629	-0.0949482661045841	S	10	exp	9_NME1	pbmc_1_clonotype1_3504	KIF-P1	KIF2C	H1_KIF-P1	1	1	pbmc_1_clonotype1	3389	3504
CGGAGTCTCACCATAG-1_1	pbmc_1	2030	982	0.0389162561576355	clonotype1	TRB	TRBV7-6	6	6	3	1	-0.219248379235665	-0.0111303045069941	G1	6	exp	6_FCGR3A	pbmc_1_clonotype1_3504	KIF-P1	KIF2C	H1_KIF-P1	1	1	pbmc_1_clonotype1	3389	3504
CGGAGTCTCAGATAAG-1_1	pbmc_1	13871	3730	0.0807439982697715	clonotype1	TRB	TRBV7-6	1	1	2	2	0.0649144665317894	0.464094428545696	G2M	1	exp	8_MKI67	pbmc_1_clonotype1_3504	KIF-P1	KIF2C	H1_KIF-P1	1	1	pbmc_1_clonotype1	3389	3504
CGGAGTCTCAGCACAT-1_1	pbmc_1	16334	3815	0.0462838251499939	clonotype1	TRB	TRBV7-6	5	5	5	6	0.399780392285666	0.181762965894781	S	5	exp	8_MKI67	pbmc_1_clonotype1_3504	KIF-P1	KIF2C	H1_KIF-P1	1	1	pbmc_1_clonotype1	3389	3504
CGGAGTCTCATGTGGT-1_1	pbmc_1	24177	4666	0.0243619969392398	clonotype1	TRB	TRBV7-6	7	7	6	5	0.104703103249435	0.408304780190721	G2M	7	exp	9_NME1	pbmc_1_clonotype1_3504	KIF-P1	KIF2C	H1_KIF-P1	1	1	pbmc_1_clonotype1	3389	3504
CGGAGTCTCTCACATT-1_1	pbmc_1	15463	3813	0.0567807023216711	clonotype1	TRB	TRBV7-6	5	5	5	6	0.419741635468645	0.151788022092614	S	5	exp	8_MKI67	pbmc_1_clonotype1_3504	KIF-P1	KIF2C	H1_KIF-P1	1	1	pbmc_1_clonotype1	3389	3504
CGGCTAGAGAGCTGGT-1_1	pbmc_1	5091	1837	0.057945393832253	clonotype1	TRB	TRBV7-6	4	4	0	1	-0.233849347175832	-0.0653976267722552	G1	4	exp	7_LAG3	pbmc_1_clonotype1_3504	KIF-P1	KIF2C	H1_KIF-P1	1	1	pbmc_1_clonotype1	3389	3504
CGGCTAGAGGTTCCTA-1_1	pbmc_1	2290	1044	0.0593886462882096	clonotype1	TRB	TRBV7-6	4	4	3	1	-0.153728237225113	-0.150069801126903	G1	4	exp	7_LAG3	pbmc_1_clonotype1_3504	KIF-P1	KIF2C	H1_KIF-P1	1	1	pbmc_1_clonotype1	3389	3504
CGGCTAGCAAGGACTG-1_1	pbmc_1	4500	1779	0.0546666666666667	clonotype1	TRB	TRBV7-6	10	10	9	5	0.382133464713494	-0.10940783447953	S	10	exp	9_NME1	pbmc_1_clonotype1_3504	KIF-P1	KIF2C	H1_KIF-P1	1	1	pbmc_1_clonotype1	3389	3504
CGGCTAGCAGCCTGTG-1_1	pbmc_1	12056	3243	0.0692601194426012	clonotype1	TRB	TRBV7-6	10	10	9	5	0.27282840646658	0.232264014168101	S	10	exp	9_NME1	pbmc_1_clonotype1_3504	KIF-P1	KIF2C	H1_KIF-P1	1	1	pbmc_1_clonotype1	3389	3504
CGGCTAGCATTGGCGC-1_1	pbmc_1	2990	1290	0.0678929765886288	clonotype1	TRB	TRBV7-6	6	6	3	1	-0.158946250079965	-0.200178935027815	G1	6	exp	6_FCGR3A	pbmc_1_clonotype1_3504	KIF-P1	KIF2C	H1_KIF-P1	1	1	pbmc_1_clonotype1	3389	3504
CGGCTAGGTAAGTGTA-1_1	pbmc_1	7047	2422	0.0564779338725699	clonotype1	TRB	TRBV7-6	5	5	5	6	0.127777937942519	0.467164169194344	G2M	5	exp	8_MKI67	pbmc_1_clonotype1_3504	KIF-P1	KIF2C	H1_KIF-P1	1	1	pbmc_1_clonotype1	3389	3504
CGGCTAGGTAGGACAC-1_1	pbmc_1	11360	3116	0.0386443661971831	clonotype1	TRB	TRBV7-6	7	7	6	5	0.248137618604605	-0.188118351006633	S	7	exp	9_NME1	pbmc_1_clonotype1_3504	KIF-P1	KIF2C	H1_KIF-P1	1	1	pbmc_1_clonotype1	3389	3504
CGGCTAGGTTAAGACA-1_1	pbmc_1	7407	2635	0.17105440799244	clonotype1	TRB	TRBV7-6	7	7	6	5	0.350783515631534	0.0957200936331329	S	7	exp	9_NME1	pbmc_1_clonotype1_3504	KIF-P1	KIF2C	H1_KIF-P1	1	1	pbmc_1_clonotype1	3389	3504
CGGCTAGTCACCAGGC-1_1	pbmc_1	21204	4263	0.0386719486889266	clonotype1	TRB	TRBV7-6	7	7	6	5	0.241642814294426	0.274151597961729	G2M	7	exp	9_NME1	pbmc_1_clonotype1_3504	KIF-P1	KIF2C	H1_KIF-P1	1	1	pbmc_1_clonotype1	3389	3504
CGGCTAGTCCTTGCCA-1_1	pbmc_1	11959	3261	0.0511748473952672	clonotype1	TRB	TRBV7-6	5	5	5	6	0.408368220685489	0.576613263097558	G2M	5	exp	8_MKI67	pbmc_1_clonotype1_3504	KIF-P1	KIF2C	H1_KIF-P1	1	1	pbmc_1_clonotype1	3389	3504
CGGGTCAAGCGTAGTG-1_1	pbmc_1	3652	1370	0.0632530120481928	clonotype1	TRB	TRBV7-6	4	4	0	1	-0.159961738192985	-0.207358652408692	G1	4	exp	7_LAG3	pbmc_1_clonotype1_3504	KIF-P1	KIF2C	H1_KIF-P1	1	1	pbmc_1_clonotype1	3389	3504
CGGGTCACACGAAATA-1_1	pbmc_1	21914	4563	0.0518846399561924	clonotype1	TRB	TRBV7-6	1	1	2	2	0.189441860496701	0.391303533840046	G2M	1	exp	8_MKI67	pbmc_1_clonotype1_3504	KIF-P1	KIF2C	H1_KIF-P1	1	1	pbmc_1_clonotype1	3389	3504
CGGGTCACAGGCAGTA-1_1	pbmc_1	4497	1745	0.0802757393818101	clonotype1	TRB	TRBV7-6	4	4	0	1	0.120584547263424	-0.157376625770431	S	4	exp	7_LAG3	pbmc_1_clonotype1_3504	KIF-P1	KIF2C	H1_KIF-P1	1	1	pbmc_1_clonotype1	3389	3504
CGGGTCACAGTAACGG-1_1	pbmc_1	8586	2690	0.054740274866061	clonotype1	TRB	TRBV7-6	5	5	5	6	0.309722646209523	0.392138483566794	G2M	5	exp	8_MKI67	pbmc_1_clonotype1_3504	KIF-P1	KIF2C	H1_KIF-P1	1	1	pbmc_1_clonotype1	3389	3504
CGGGTCACAGTCAGAG-1_1	pbmc_1	14077	3709	0.0615898273779925	clonotype1	TRB	TRBV7-6	4	4	0	1	0.265792467684927	0.0432712386067916	S	4	exp	7_LAG3	pbmc_1_clonotype1_3504	KIF-P1	KIF2C	H1_KIF-P1	1	1	pbmc_1_clonotype1	3389	3504
CGGGTCAGTCCGTGAC-1_1	pbmc_1	18978	3996	0.0544314469385604	clonotype1	TRB	TRBV7-6	7	7	6	5	0.283280145501225	0.0574998965203629	S	7	exp	9_NME1	pbmc_1_clonotype1_3504	KIF-P1	KIF2C	H1_KIF-P1	1	1	pbmc_1_clonotype1	3389	3504
CGGGTCATCAGCGATT-1_1	pbmc_1	8014	2581	0.0380583978038433	clonotype1	TRB	TRBV7-6	5	5	5	6	-0.0334126325643493	0.821085882598763	G2M	5	exp	8_MKI67	pbmc_1_clonotype1_3504	KIF-P1	KIF2C	H1_KIF-P1	1	1	pbmc_1_clonotype1	3389	3504
CGGGTCATCAGTGCAT-1_1	pbmc_1	32678	5273	0.0304180182385703	clonotype1	TRB	TRBV7-6	1	1	2	2	0.197270319365848	0.479574271079388	G2M	1	exp	8_MKI67	pbmc_1_clonotype1_3504	KIF-P1	KIF2C	H1_KIF-P1	1	1	pbmc_1_clonotype1	3389	3504
CGGTTAAAGGAGTTTA-1_1	pbmc_1	27462	4897	0.0557497633093001	clonotype1	TRB	TRBV7-6	1	1	2	2	0.390731903151621	0.162702856362254	S	1	exp	8_MKI67	pbmc_1_clonotype1_3504	KIF-P1	KIF2C	H1_KIF-P1	1	1	pbmc_1_clonotype1	3389	3504
CGGTTAAAGGCTACGA-1_1	pbmc_1	10242	3068	0.0230423745362234	clonotype1	TRB	TRBV7-6	10	10	9	5	0.207166058171094	0.19874289642621	S	10	exp	9_NME1	pbmc_1_clonotype1_3504	KIF-P1	KIF2C	H1_KIF-P1	1	1	pbmc_1_clonotype1	3389	3504
CGGTTAACAGATGGCA-1_1	pbmc_1	7135	2298	0.071198318149965	clonotype1	TRB	TRBV7-6	10	10	9	5	0.238160961332362	-0.133058567941277	S	10	exp	9_NME1	pbmc_1_clonotype1_3504	KIF-P1	KIF2C	H1_KIF-P1	1	1	pbmc_1_clonotype1	3389	3504
CGGTTAATCATAGCAC-1_1	pbmc_1	26102	4805	0.0317217071488775	clonotype1	TRB	TRBV7-6	1	1	2	2	0.324118653509435	0.155572809066051	S	1	exp	8_MKI67	pbmc_1_clonotype1_3504	KIF-P1	KIF2C	H1_KIF-P1	1	1	pbmc_1_clonotype1	3389	3504
CGGTTAATCCCTTGCA-1_1	pbmc_1	2507	1104	0.0634224172317511	clonotype1	TRB	TRBV7-6	6	6	3	1	-0.198196996294469	-0.117662946821279	G1	6	exp	6_FCGR3A	pbmc_1_clonotype1_3504	KIF-P1	KIF2C	H1_KIF-P1	1	1	pbmc_1_clonotype1	3389	3504
CGGTTAATCCTGCAGG-1_1	pbmc_1	8325	2528	0.0556156156156156	clonotype1	TRB	TRBV7-6	10	10	9	5	0.381811904824095	-0.163484427800803	S	10	exp	9_NME1	pbmc_1_clonotype1_3504	KIF-P1	KIF2C	H1_KIF-P1	1	1	pbmc_1_clonotype1	3389	3504
CGGTTAATCGCCTGAG-1_1	pbmc_1	7462	2275	0.0471723398552667	clonotype1	TRB	TRBV7-6	10	10	9	5	-0.214597314497155	0.00231079084543301	G2M	10	exp	9_NME1	pbmc_1_clonotype1_3504	KIF-P1	KIF2C	H1_KIF-P1	1	1	pbmc_1_clonotype1	3389	3504
CGTAGCGCATGAACCT-1_1	pbmc_1	1317	718	0.0372057706909643	clonotype1	TRB	TRBV7-6	4	4	0	1	0.428171916056781	0.0435597341775979	S	4	exp	7_LAG3	pbmc_1_clonotype1_3504	KIF-P1	KIF2C	H1_KIF-P1	1	1	pbmc_1_clonotype1	3389	3504
CGTAGCGGTAATTGGA-1_1	pbmc_1	2117	1083	0.0401511572980633	clonotype1	TRB	TRBV7-6	6	6	3	1	-0.220766273945131	-0.0708914744239487	G1	6	exp	6_FCGR3A	pbmc_1_clonotype1_3504	KIF-P1	KIF2C	H1_KIF-P1	1	1	pbmc_1_clonotype1	3389	3504
CGTAGCGGTGGCGAAT-1_1	pbmc_1	14768	3554	0.0409669555796316	clonotype1	TRB	TRBV7-6	5	5	5	6	0.411333650995609	0.496278338099093	G2M	5	exp	8_MKI67	pbmc_1_clonotype1_3504	KIF-P1	KIF2C	H1_KIF-P1	1	1	pbmc_1_clonotype1	3389	3504
CGTAGCGGTGGTACAG-1_1	pbmc_1	3098	1256	0.052614590058102	clonotype1	TRB	TRBV7-6	5	5	5	1	-0.120295939310008	-0.0724497680123755	G1	5	exp	8_MKI67	pbmc_1_clonotype1_3504	KIF-P1	KIF2C	H1_KIF-P1	1	1	pbmc_1_clonotype1	3389	3504
CGTAGGCAGCCACGCT-1_1	pbmc_1	9414	2828	0.044720628850648	clonotype1	TRB	TRBV7-6	7	7	6	10	-0.0833273702132915	0.433644350169773	G2M	7	exp	9_NME1	pbmc_1_clonotype1_3504	KIF-P1	KIF2C	H1_KIF-P1	1	1	pbmc_1_clonotype1	3389	3504
CGTAGGCAGTTAAGTG-1_1	pbmc_1	17554	4168	0.045060954768144	clonotype1	TRB	TRBV7-6	7	7	6	5	0.0104975278906908	0.289231433729105	G2M	7	exp	9_NME1	pbmc_1_clonotype1_3504	KIF-P1	KIF2C	H1_KIF-P1	1	1	pbmc_1_clonotype1	3389	3504
CGTAGGCCACACAGAG-1_1	pbmc_1	14659	3609	0.0495941060099598	clonotype1	TRB	TRBV7-6	1	1	2	2	0.332108734045703	0.110064135687471	S	1	exp	8_MKI67	pbmc_1_clonotype1_3504	KIF-P1	KIF2C	H1_KIF-P1	1	1	pbmc_1_clonotype1	3389	3504
CGTAGGCCACGCCAGT-1_1	pbmc_1	21702	4200	0.0469541977697908	clonotype1	TRB	TRBV7-6	7	7	6	5	0.25933578358721	-0.00625318344004455	S	7	exp	9_NME1	pbmc_1_clonotype1_3504	KIF-P1	KIF2C	H1_KIF-P1	1	1	pbmc_1_clonotype1	3389	3504
CGTAGGCCATCCTTGC-1_1	pbmc_1	4233	1622	0.0474840538625089	clonotype1	TRB	TRBV7-6	2	2	0	3	0.0088068621945987	-0.185423992924914	S	2	exp	5_FGFBP2	pbmc_1_clonotype1_3504	KIF-P1	KIF2C	H1_KIF-P1	1	1	pbmc_1_clonotype1	3389	3504
CGTAGGCTCCCAACGG-1_1	pbmc_1	19089	3826	0.0431138351930431	clonotype1	TRB	TRBV7-6	7	7	6	10	0.166884710685743	0.189694888326663	G2M	7	exp	9_NME1	pbmc_1_clonotype1_3504	KIF-P1	KIF2C	H1_KIF-P1	1	1	pbmc_1_clonotype1	3389	3504
CGTAGGCTCGACCAGC-1_1	pbmc_1	6794	2275	0.0780100088313218	clonotype1	TRB	TRBV7-6	5	5	5	6	-0.000352300830708363	0.385421943399408	G2M	5	exp	8_MKI67	pbmc_1_clonotype1_3504	KIF-P1	KIF2C	H1_KIF-P1	1	1	pbmc_1_clonotype1	3389	3504
CGTAGGCTCGCAGGCT-1_1	pbmc_1	7792	2548	0.0779004106776181	clonotype1	TRB	TRBV7-6	10	10	9	5	0.117469101514562	0.168048049674106	G2M	10	exp	9_NME1	pbmc_1_clonotype1_3504	KIF-P1	KIF2C	H1_KIF-P1	1	1	pbmc_1_clonotype1	3389	3504
CGTAGGCTCGGTTAAC-1_1	pbmc_1	4383	1722	0.0887519963495323	clonotype1	TRB	TRBV7-6	10	10	9	5	0.132048189918912	-0.154669283981002	S	10	exp	9_NME1	pbmc_1_clonotype1_3504	KIF-P1	KIF2C	H1_KIF-P1	1	1	pbmc_1_clonotype1	3389	3504
CGTCACTCAAGTACCT-1_1	pbmc_1	5307	1936	0.092896174863388	clonotype1	TRB	TRBV7-6	4	4	0	1	-0.203625056211668	-0.243227438285354	G1	4	exp	7_LAG3	pbmc_1_clonotype1_3504	KIF-P1	KIF2C	H1_KIF-P1	1	1	pbmc_1_clonotype1	3389	3504
CGTCACTCACAGACTT-1_1	pbmc_1	27850	5099	0.0562657091561939	clonotype1	TRB	TRBV7-6	7	7	6	5	0.25216279043513	0.0679636053110546	S	7	exp	9_NME1	pbmc_1_clonotype1_3504	KIF-P1	KIF2C	H1_KIF-P1	1	1	pbmc_1_clonotype1	3389	3504
CGTCACTCAGCTCGCA-1_1	pbmc_1	6952	2445	0.0615650172612198	clonotype1	TRB	TRBV7-6	5	5	5	6	0.133976685819578	0.504561637111151	G2M	5	exp	8_MKI67	pbmc_1_clonotype1_3504	KIF-P1	KIF2C	H1_KIF-P1	1	1	pbmc_1_clonotype1	3389	3504
CGTCACTCAGGGTACA-1_1	pbmc_1	12281	3263	0.0363162608908069	clonotype1	TRB	TRBV7-6	5	5	5	6	0.400793318559042	0.308945870606952	S	5	exp	8_MKI67	pbmc_1_clonotype1_3504	KIF-P1	KIF2C	H1_KIF-P1	1	1	pbmc_1_clonotype1	3389	3504
CGTCACTCATTGTGCA-1_1	pbmc_1	9600	2824	0.0634375	clonotype1	TRB	TRBV7-6	1	1	2	2	0.0385443855806108	0.763336753216056	G2M	1	exp	8_MKI67	pbmc_1_clonotype1_3504	KIF-P1	KIF2C	H1_KIF-P1	1	1	pbmc_1_clonotype1	3389	3504
CGTCACTGTCGCGAAA-1_1	pbmc_1	8632	2663	0.0591983317886932	clonotype1	TRB	TRBV7-6	1	1	2	2	0.26937338265956	0.0966656390895876	S	1	exp	8_MKI67	pbmc_1_clonotype1_3504	KIF-P1	KIF2C	H1_KIF-P1	1	1	pbmc_1_clonotype1	3389	3504
CGTCACTGTGGCTCCA-1_1	pbmc_1	10098	3007	0.0468409586056645	clonotype1	TRB	TRBV7-6	10	10	9	5	0.212533158300483	-0.155967864547783	S	10	exp	9_NME1	pbmc_1_clonotype1_3504	KIF-P1	KIF2C	H1_KIF-P1	1	1	pbmc_1_clonotype1	3389	3504
CGTCACTTCAAGGCTT-1_1	pbmc_1	1875	870	0.112	clonotype1	TRB	TRBV7-6	6	6	3	1	-0.136174126185587	-0.111435830713666	G1	6	exp	6_FCGR3A	pbmc_1_clonotype1_3504	KIF-P1	KIF2C	H1_KIF-P1	1	1	pbmc_1_clonotype1	3389	3504
CGTCACTTCACAACGT-1_1	pbmc_1	7581	2515	0.0580398364331882	clonotype1	TRB	TRBV7-6	5	5	5	6	0.37861412140848	0.455892307742483	G2M	5	exp	8_MKI67	pbmc_1_clonotype1_3504	KIF-P1	KIF2C	H1_KIF-P1	1	1	pbmc_1_clonotype1	3389	3504
CGTCACTTCGCCAAAT-1_1	pbmc_1	24316	4579	0.0544908702089159	clonotype1	TRB	TRBV7-6	7	7	6	5	0.379404480739728	0.177410331904874	S	7	exp	9_NME1	pbmc_1_clonotype1_3504	KIF-P1	KIF2C	H1_KIF-P1	1	1	pbmc_1_clonotype1	3389	3504
CGTCAGGCACGTCTCT-1_1	pbmc_1	3194	1317	0.0760801502817783	clonotype1	TRB	TRBV7-6	2	2	0	3	-0.0266662934700291	-0.099050767517924	G1	2	exp	5_FGFBP2	pbmc_1_clonotype1_3504	KIF-P1	KIF2C	H1_KIF-P1	1	1	pbmc_1_clonotype1	3389	3504
CGTCAGGCATTTCACT-1_1	pbmc_1	6232	2263	0.0792682926829268	clonotype1	TRB	TRBV7-6	10	10	9	5	0.488353032316972	-0.0188980913711771	S	10	exp	9_NME1	pbmc_1_clonotype1_3504	KIF-P1	KIF2C	H1_KIF-P1	1	1	pbmc_1_clonotype1	3389	3504
CGTCAGGTCAGAAATG-1_1	pbmc_1	2091	937	0.0655188904830225	clonotype1	TRB	TRBV7-6	6	6	3	1	-0.0394937056473154	-0.148545970566943	G1	6	exp	6_FCGR3A	pbmc_1_clonotype1_3504	KIF-P1	KIF2C	H1_KIF-P1	1	1	pbmc_1_clonotype1	3389	3504
CGTCAGGTCGTAGGTT-1_1	pbmc_1	2946	1215	0.0478615071283096	clonotype1	TRB	TRBV7-6	6	6	3	1	-0.15925885111481	-0.0883124787317108	G1	6	exp	6_FCGR3A	pbmc_1_clonotype1_3504	KIF-P1	KIF2C	H1_KIF-P1	1	1	pbmc_1_clonotype1	3389	3504
CGTCCATAGCACCGCT-1_1	pbmc_1	10177	2818	0.0752677606367299	clonotype1	TRB	TRBV7-6	10	10	9	5	0.473480410325551	-0.086060842257966	S	10	exp	9_NME1	pbmc_1_clonotype1_3504	KIF-P1	KIF2C	H1_KIF-P1	1	1	pbmc_1_clonotype1	3389	3504
CGTCCATAGGCTAGCA-1_1	pbmc_1	28719	4802	0.0408092203767541	clonotype1	TRB	TRBV7-6	1	1	2	2	0.272866408598625	0.313063453974345	G2M	1	exp	8_MKI67	pbmc_1_clonotype1_3504	KIF-P1	KIF2C	H1_KIF-P1	1	1	pbmc_1_clonotype1	3389	3504
CGTCCATCAACAACCT-1_1	pbmc_1	4407	1790	0.0962105740866803	clonotype1	TRB	TRBV7-6	5	5	5	6	0.149881564100478	0.143394435848691	S	5	exp	8_MKI67	pbmc_1_clonotype1_3504	KIF-P1	KIF2C	H1_KIF-P1	1	1	pbmc_1_clonotype1	3389	3504
CGTCCATCAAGCCCAC-1_1	pbmc_1	17712	4004	0.0441508581752484	clonotype1	TRB	TRBV7-6	1	1	2	2	0.296611833567091	0.310984514036167	G2M	1	exp	8_MKI67	pbmc_1_clonotype1_3504	KIF-P1	KIF2C	H1_KIF-P1	1	1	pbmc_1_clonotype1	3389	3504
CGTCCATCACTTGGAT-1_1	pbmc_1	4350	1840	0.0420689655172414	clonotype1	TRB	TRBV7-6	4	4	0	1	-0.040439030583696	-0.219574117820638	G1	4	exp	7_LAG3	pbmc_1_clonotype1_3504	KIF-P1	KIF2C	H1_KIF-P1	1	1	pbmc_1_clonotype1	3389	3504
CGTCCATCATGTTGAC-1_1	pbmc_1	10255	3105	0.0680643588493418	clonotype1	TRB	TRBV7-6	1	1	2	2	0.29556965726328	0.197055238036746	S	1	exp	8_MKI67	pbmc_1_clonotype1_3504	KIF-P1	KIF2C	H1_KIF-P1	1	1	pbmc_1_clonotype1	3389	3504
CGTCCATGTCCGACGT-1_1	pbmc_1	17991	3895	0.0436885109221277	clonotype1	TRB	TRBV7-6	7	7	6	5	0.166804944268773	0.278945362043776	G2M	7	exp	9_NME1	pbmc_1_clonotype1_3504	KIF-P1	KIF2C	H1_KIF-P1	1	1	pbmc_1_clonotype1	3389	3504
CGTCTACCACCATGTA-1_1	pbmc_1	2200	968	0.0695454545454545	clonotype1	TRB	TRBV7-6	6	6	3	1	-0.210045233231557	-0.180430999545703	G1	6	exp	6_FCGR3A	pbmc_1_clonotype1_3504	KIF-P1	KIF2C	H1_KIF-P1	1	1	pbmc_1_clonotype1	3389	3504
CGTCTACCACGAGAGT-1_1	pbmc_1	5478	2052	0.0815991237677985	clonotype1	TRB	TRBV7-6	1	1	2	2	0.360391309528985	0.147115399563066	S	1	exp	8_MKI67	pbmc_1_clonotype1_3504	KIF-P1	KIF2C	H1_KIF-P1	1	1	pbmc_1_clonotype1	3389	3504
CGTCTACGTCCGAGTC-1_1	pbmc_1	27556	5174	0.0795471040789665	clonotype1	TRB	TRBV7-6	1	1	2	2	0.130616773447721	0.33922137088377	G2M	1	exp	8_MKI67	pbmc_1_clonotype1_3504	KIF-P1	KIF2C	H1_KIF-P1	1	1	pbmc_1_clonotype1	3389	3504
CGTCTACGTCTCCCTA-1_1	pbmc_1	14727	3588	0.0454267671623549	clonotype1	TRB	TRBV7-6	5	5	5	6	0.308077795923374	0.308834529948989	G2M	5	exp	8_MKI67	pbmc_1_clonotype1_3504	KIF-P1	KIF2C	H1_KIF-P1	1	1	pbmc_1_clonotype1	3389	3504
CGTCTACTCACCACCT-1_1	pbmc_1	18669	4050	0.0442980341742996	clonotype1	TRB	TRBV7-6	5	5	5	6	0.483534836942145	0.173220544967716	S	5	exp	8_MKI67	pbmc_1_clonotype1_3504	KIF-P1	KIF2C	H1_KIF-P1	1	1	pbmc_1_clonotype1	3389	3504
CGTGAGCAGACCTAGG-1_1	pbmc_1	16785	3761	0.0505212987786714	clonotype1	TRB	TRBV7-6	1	1	2	2	0.191377726690565	0.437564606530801	G2M	1	exp	8_MKI67	pbmc_1_clonotype1_3504	KIF-P1	KIF2C	H1_KIF-P1	1	1	pbmc_1_clonotype1	3389	3504
CGTGAGCCAAGAGGCT-1_1	pbmc_1	20698	4214	0.0638225915547396	clonotype1	TRB	TRBV7-6	7	7	6	5	0.273999246288564	0.119888914389211	S	7	exp	9_NME1	pbmc_1_clonotype1_3504	KIF-P1	KIF2C	H1_KIF-P1	1	1	pbmc_1_clonotype1	3389	3504
CGTGAGCGTATATCCG-1_1	pbmc_1	1563	750	0.0882917466410749	clonotype1	TRB	TRBV7-6	6	6	3	1	-0.13398293436977	-0.125032019447608	G1	6	exp	6_FCGR3A	pbmc_1_clonotype1_3504	KIF-P1	KIF2C	H1_KIF-P1	1	1	pbmc_1_clonotype1	3389	3504
CGTGAGCTCGTACGGC-1_1	pbmc_1	4941	2031	0.0368346488565068	clonotype1	TRB	TRBV7-6	1	1	2	2	-0.209871824646512	0.388917988940569	G2M	1	exp	8_MKI67	pbmc_1_clonotype1_3504	KIF-P1	KIF2C	H1_KIF-P1	1	1	pbmc_1_clonotype1	3389	3504
CGTGAGCTCTGATACG-1_1	pbmc_1	5850	2073	0.0509401709401709	clonotype1	TRB	TRBV7-6	4	4	0	1	-0.00183178969872355	-0.187275547656355	G1	4	exp	7_LAG3	pbmc_1_clonotype1_3504	KIF-P1	KIF2C	H1_KIF-P1	1	1	pbmc_1_clonotype1	3389	3504
CGTGTAAAGGGTCGAT-1_1	pbmc_1	5241	1872	0.0545697385995039	clonotype1	TRB	TRBV7-6	5	5	5	6	0.219922015159315	0.362072290690905	G2M	5	exp	8_MKI67	pbmc_1_clonotype1_3504	KIF-P1	KIF2C	H1_KIF-P1	1	1	pbmc_1_clonotype1	3389	3504
CGTGTAACAATGGATA-1_1	pbmc_1	3871	1608	0.0539912167398605	clonotype1	TRB	TRBV7-6	4	4	0	1	-0.20214431569452	-0.235343890407385	G1	4	exp	7_LAG3	pbmc_1_clonotype1_3504	KIF-P1	KIF2C	H1_KIF-P1	1	1	pbmc_1_clonotype1	3389	3504
CGTGTAACAGTTAACC-1_1	pbmc_1	3529	1585	0.0847265514310003	clonotype1	TRB	TRBV7-6	2	2	0	3	0.166858668255961	-0.120379236222953	S	2	exp	5_FGFBP2	pbmc_1_clonotype1_3504	KIF-P1	KIF2C	H1_KIF-P1	1	1	pbmc_1_clonotype1	3389	3504
CGTGTAAGTATCGCAT-1_1	pbmc_1	9846	2977	0.0656104001625025	clonotype1	TRB	TRBV7-6	1	1	2	2	0.460473994977271	0.102306058121304	S	1	exp	8_MKI67	pbmc_1_clonotype1_3504	KIF-P1	KIF2C	H1_KIF-P1	1	1	pbmc_1_clonotype1	3389	3504
CGTGTCTAGCATGGCA-1_1	pbmc_1	13560	3188	0.0724188790560472	clonotype1	TRB	TRBV7-6	1	1	2	2	0.272564120826812	0.0778506987436471	S	1	exp	8_MKI67	pbmc_1_clonotype1_3504	KIF-P1	KIF2C	H1_KIF-P1	1	1	pbmc_1_clonotype1	3389	3504
CGTGTCTAGGATATAC-1_1	pbmc_1	25777	4755	0.101834969158552	clonotype1	TRB	TRBV7-6	1	1	9	2	0.0587242286940273	0.0548395031397964	S	1	exp	8_MKI67	pbmc_1_clonotype1_3504	KIF-P1	KIF2C	H1_KIF-P1	1	1	pbmc_1_clonotype1	3389	3504
CGTGTCTAGGCCCTTG-1_1	pbmc_1	19076	4072	0.0518976724680226	clonotype1	TRB	TRBV7-6	7	7	6	5	0.313725563958939	0.112851664481074	S	7	exp	9_NME1	pbmc_1_clonotype1_3504	KIF-P1	KIF2C	H1_KIF-P1	1	1	pbmc_1_clonotype1	3389	3504
CGTGTCTAGTCGAGTG-1_1	pbmc_1	6704	2283	0.0365453460620525	clonotype1	TRB	TRBV7-6	2	2	0	3	-0.147099572437945	0.565969851275348	G2M	2	exp	5_FGFBP2	pbmc_1_clonotype1_3504	KIF-P1	KIF2C	H1_KIF-P1	1	1	pbmc_1_clonotype1	3389	3504
CGTGTCTCACAAGTAA-1_1	pbmc_1	10670	2949	0.0791002811621368	clonotype1	TRB	TRBV7-6	1	1	2	2	-0.0314041391270369	0.807649878592255	G2M	1	exp	8_MKI67	pbmc_1_clonotype1_3504	KIF-P1	KIF2C	H1_KIF-P1	1	1	pbmc_1_clonotype1	3389	3504
CGTGTCTCACTCAGGC-1_1	pbmc_1	11688	2988	0.047056810403833	clonotype1	TRB	TRBV7-6	5	5	5	6	0.518844073293388	0.274127378238754	S	5	exp	8_MKI67	pbmc_1_clonotype1_3504	KIF-P1	KIF2C	H1_KIF-P1	1	1	pbmc_1_clonotype1	3389	3504
CGTGTCTCATCACCCT-1_1	pbmc_1	8602	2618	0.0474308300395257	clonotype1	TRB	TRBV7-6	10	10	9	5	0.202741683379973	0.133518366650012	S	10	exp	9_NME1	pbmc_1_clonotype1_3504	KIF-P1	KIF2C	H1_KIF-P1	1	1	pbmc_1_clonotype1	3389	3504
CGTGTCTCATGTAAGA-1_1	pbmc_1	7600	2576	0.035921052631579	clonotype1	TRB	TRBV7-6	6	6	0	1	0.0961075875514159	0.00580142021526542	S	6	exp	6_FCGR3A	pbmc_1_clonotype1_3504	KIF-P1	KIF2C	H1_KIF-P1	1	1	pbmc_1_clonotype1	3389	3504
CGTGTCTGTCCGTCAG-1_1	pbmc_1	11545	3043	0.065569510610654	clonotype1	TRB	TRBV7-6	1	1	2	2	0.0995549159115655	0.623905049026488	G2M	1	exp	8_MKI67	pbmc_1_clonotype1_3504	KIF-P1	KIF2C	H1_KIF-P1	1	1	pbmc_1_clonotype1	3389	3504
CGTGTCTGTCCTGCTT-1_1	pbmc_1	8662	2575	0.0794273839759871	clonotype1	TRB	TRBV7-6	1	1	2	2	0.128222640063367	0.476151319188822	G2M	1	exp	8_MKI67	pbmc_1_clonotype1_3504	KIF-P1	KIF2C	H1_KIF-P1	1	1	pbmc_1_clonotype1	3389	3504
CGTGTCTGTCTACCTC-1_1	pbmc_1	20572	4227	0.0223118802255493	clonotype1	TRB	TRBV7-6	7	7	6	5	0.210077922069704	0.224863980192641	G2M	7	exp	9_NME1	pbmc_1_clonotype1_3504	KIF-P1	KIF2C	H1_KIF-P1	1	1	pbmc_1_clonotype1	3389	3504
CGTGTCTGTTCAGCGC-1_1	pbmc_1	11832	3080	0.0746281271129141	clonotype1	TRB	TRBV7-6	1	1	2	2	0.224826183670645	0.188304769005351	S	1	exp	8_MKI67	pbmc_1_clonotype1_3504	KIF-P1	KIF2C	H1_KIF-P1	1	1	pbmc_1_clonotype1	3389	3504
CGTGTCTGTTCTGTTT-1_1	pbmc_1	1784	929	0.0369955156950673	clonotype1	TRB	TRBV7-6	4	4	3	1	-0.0587780145517565	-0.0862139603719261	G1	4	exp	7_LAG3	pbmc_1_clonotype1_3504	KIF-P1	KIF2C	H1_KIF-P1	1	1	pbmc_1_clonotype1	3389	3504
CGTGTCTTCGCTGATA-1_1	pbmc_1	9350	2810	0.0488770053475936	clonotype1	TRB	TRBV7-6	7	7	6	5	0.339518995666959	0.0856504790012496	S	7	exp	9_NME1	pbmc_1_clonotype1_3504	KIF-P1	KIF2C	H1_KIF-P1	1	1	pbmc_1_clonotype1	3389	3504
CGTTAGAAGCGTCAAG-1_1	pbmc_1	7760	2417	0.0323453608247423	clonotype1	TRB	TRBV7-6	4	4	0	3	0.338310165505039	-0.0774985927593522	S	4	exp	7_LAG3	pbmc_1_clonotype1_3504	KIF-P1	KIF2C	H1_KIF-P1	1	1	pbmc_1_clonotype1	3389	3504
CGTTAGAAGTCGTACT-1_1	pbmc_1	20537	4280	0.0662706334907728	clonotype1	TRB	TRBV7-6	1	1	2	2	0.0763700638606965	0.601207336475141	G2M	1	exp	8_MKI67	pbmc_1_clonotype1_3504	KIF-P1	KIF2C	H1_KIF-P1	1	1	pbmc_1_clonotype1	3389	3504
CGTTAGACACAGACTT-1_1	pbmc_1	3515	1455	0.0335704125177809	clonotype1	TRB	TRBV7-6	4	4	0	1	0.386215094472293	-0.08075241434151	S	4	exp	7_LAG3	pbmc_1_clonotype1_3504	KIF-P1	KIF2C	H1_KIF-P1	1	1	pbmc_1_clonotype1	3389	3504
CGTTAGACAGGAATCG-1_1	pbmc_1	1475	847	0.0847457627118644	clonotype1	TRB	TRBV7-6	6	6	3	1	-0.158887662146905	-0.0811460418879505	G1	6	exp	6_FCGR3A	pbmc_1_clonotype1_3504	KIF-P1	KIF2C	H1_KIF-P1	1	1	pbmc_1_clonotype1	3389	3504
CGTTAGACATACTACG-1_1	pbmc_1	21221	4414	0.0421752038075491	clonotype1	TRB	TRBV7-6	7	7	6	5	0.366033015083551	0.164241480611998	S	7	exp	9_NME1	pbmc_1_clonotype1_3504	KIF-P1	KIF2C	H1_KIF-P1	1	1	pbmc_1_clonotype1	3389	3504
CGTTAGAGTATTACCG-1_1	pbmc_1	3860	1631	0.0642487046632124	clonotype1	TRB	TRBV7-6	2	2	0	3	-0.151288752082195	-0.054198001488896	G1	2	exp	5_FGFBP2	pbmc_1_clonotype1_3504	KIF-P1	KIF2C	H1_KIF-P1	1	1	pbmc_1_clonotype1	3389	3504
CGTTAGAGTCGGATCC-1_1	pbmc_1	1977	944	0.0612038442083966	clonotype1	TRB	TRBV7-6	6	6	3	1	-0.223505986799345	-0.204146979019063	G1	6	exp	6_FCGR3A	pbmc_1_clonotype1_3504	KIF-P1	KIF2C	H1_KIF-P1	1	1	pbmc_1_clonotype1	3389	3504
CGTTAGAGTTCCACAA-1_1	pbmc_1	9150	2834	0.066120218579235	clonotype1	TRB	TRBV7-6	1	1	2	2	0.377070369336023	0.221115372807547	S	1	exp	8_MKI67	pbmc_1_clonotype1_3504	KIF-P1	KIF2C	H1_KIF-P1	1	1	pbmc_1_clonotype1	3389	3504
CGTTAGATCGAATGGG-1_1	pbmc_1	2071	961	0.0729116368903911	clonotype1	TRB	TRBV7-6	6	6	3	1	-0.121451743759367	-0.0310391079325212	G1	6	exp	6_FCGR3A	pbmc_1_clonotype1_3504	KIF-P1	KIF2C	H1_KIF-P1	1	1	pbmc_1_clonotype1	3389	3504
CGTTCTGAGTTCGCAT-1_1	pbmc_1	7238	2472	0.063553467808787	clonotype1	TRB	TRBV7-6	5	5	5	6	0.422561736060838	0.129196012931557	S	5	exp	8_MKI67	pbmc_1_clonotype1_3504	KIF-P1	KIF2C	H1_KIF-P1	1	1	pbmc_1_clonotype1	3389	3504
CGTTCTGCATCCCATC-1_1	pbmc_1	11882	3328	0.0624473994277058	clonotype1	TRB	TRBV7-6	1	1	2	2	-0.10287932489799	0.87036540814157	G2M	1	exp	8_MKI67	pbmc_1_clonotype1_3504	KIF-P1	KIF2C	H1_KIF-P1	1	1	pbmc_1_clonotype1	3389	3504
CGTTCTGGTGAGCGAT-1_1	pbmc_1	6027	2114	0.0574083291853327	clonotype1	TRB	TRBV7-6	4	4	0	1	0.31548949732119	-0.229384774117964	S	4	exp	7_LAG3	pbmc_1_clonotype1_3504	KIF-P1	KIF2C	H1_KIF-P1	1	1	pbmc_1_clonotype1	3389	3504
CGTTCTGTCCCGGATG-1_1	pbmc_1	6692	2215	0.0434847579199044	clonotype1	TRB	TRBV7-6	7	7	0	5	0.0111351293591725	0.407560110204221	G2M	7	exp	9_NME1	pbmc_1_clonotype1_3504	KIF-P1	KIF2C	H1_KIF-P1	1	1	pbmc_1_clonotype1	3389	3504
CGTTCTGTCTCGAGTA-1_1	pbmc_1	20193	4367	0.0433813697816075	clonotype1	TRB	TRBV7-6	0	0	1	0	0.338719287124127	0.23404692164133	S	0	exp	4_CMC1	pbmc_1_clonotype1_3504	KIF-P1	KIF2C	H1_KIF-P1	1	1	pbmc_1_clonotype1	3389	3504
CGTTCTGTCTGAGGGA-1_1	pbmc_1	12499	3348	0.0523241859348748	clonotype1	TRB	TRBV7-6	5	5	5	6	0.265549454570029	0.28404292252064	G2M	5	exp	8_MKI67	pbmc_1_clonotype1_3504	KIF-P1	KIF2C	H1_KIF-P1	1	1	pbmc_1_clonotype1	3389	3504
CGTTGGGAGCAGACTG-1_1	pbmc_1	12996	3495	0.0403970452446907	clonotype1	TRB	TRBV7-6	1	1	2	2	0.00897400543928373	0.609672024043207	G2M	1	exp	8_MKI67	pbmc_1_clonotype1_3504	KIF-P1	KIF2C	H1_KIF-P1	1	1	pbmc_1_clonotype1	3389	3504
CGTTGGGAGGATGGAA-1_1	pbmc_1	19522	4079	0.0802171908615921	clonotype1	TRB	TRBV7-6	1	1	2	2	0.191329440114703	0.185813668048321	S	1	exp	8_MKI67	pbmc_1_clonotype1_3504	KIF-P1	KIF2C	H1_KIF-P1	1	1	pbmc_1_clonotype1	3389	3504
CGTTGGGAGTGAAGTT-1_1	pbmc_1	9959	2910	0.069284064665127	clonotype1	TRB	TRBV7-6	10	10	9	5	0.34438290597747	-0.0333152582973755	S	10	exp	9_NME1	pbmc_1_clonotype1_3504	KIF-P1	KIF2C	H1_KIF-P1	1	1	pbmc_1_clonotype1	3389	3504
CGTTGGGAGTTAGCGG-1_1	pbmc_1	22281	4389	0.0341995422108523	clonotype1	TRB	TRBV7-6	7	7	6	5	0.136670298276466	0.361078804861885	G2M	7	exp	9_NME1	pbmc_1_clonotype1_3504	KIF-P1	KIF2C	H1_KIF-P1	1	1	pbmc_1_clonotype1	3389	3504
CGTTGGGCACATGGGA-1_1	pbmc_1	28294	4898	0.0403265710044532	clonotype1	TRB	TRBV7-6	1	1	2	2	0.168461574245243	0.378638068108647	G2M	1	exp	8_MKI67	pbmc_1_clonotype1_3504	KIF-P1	KIF2C	H1_KIF-P1	1	1	pbmc_1_clonotype1	3389	3504
CGTTGGGCAGACGTAG-1_1	pbmc_1	11433	3246	0.0547537829091227	clonotype1	TRB	TRBV7-6	10	10	2	5	0.129151296340111	0.186769067754578	G2M	10	exp	9_NME1	pbmc_1_clonotype1_3504	KIF-P1	KIF2C	H1_KIF-P1	1	1	pbmc_1_clonotype1	3389	3504
CGTTGGGGTAGCAAAT-1_1	pbmc_1	39243	5580	0.0368218535789822	clonotype1	TRB	TRBV7-6	1	1	2	2	0.240542868547161	0.378915110154454	G2M	1	exp	8_MKI67	pbmc_1_clonotype1_3504	KIF-P1	KIF2C	H1_KIF-P1	1	1	pbmc_1_clonotype1	3389	3504
CGTTGGGGTTGTCTTT-1_1	pbmc_1	9479	2768	0.0709990505327566	clonotype1	TRB	TRBV7-6	1	1	2	2	0.290011278014941	0.0882697943667324	S	1	exp	8_MKI67	pbmc_1_clonotype1_3504	KIF-P1	KIF2C	H1_KIF-P1	1	1	pbmc_1_clonotype1	3389	3504
CGTTGGGTCAGTGTTG-1_1	pbmc_1	16395	3928	0.0507471790179933	clonotype1	TRB	TRBV7-6	1	1	2	2	0.0420477732255101	0.576444069710219	G2M	1	exp	8_MKI67	pbmc_1_clonotype1_3504	KIF-P1	KIF2C	H1_KIF-P1	1	1	pbmc_1_clonotype1	3389	3504
CGTTGGGTCCATTCTA-1_1	pbmc_1	4189	1611	0.0603962759608498	clonotype1	TRB	TRBV7-6	10	10	9	5	0.268754784208637	-0.158288795883502	S	10	exp	9_NME1	pbmc_1_clonotype1_3504	KIF-P1	KIF2C	H1_KIF-P1	1	1	pbmc_1_clonotype1	3389	3504
CGTTGGGTCCCTCTTT-1_1	pbmc_1	5317	1973	0.0690238856498025	clonotype1	TRB	TRBV7-6	4	4	0	1	0.170979854235865	-0.114885355274411	S	4	exp	7_LAG3	pbmc_1_clonotype1_3504	KIF-P1	KIF2C	H1_KIF-P1	1	1	pbmc_1_clonotype1	3389	3504
CTAACTTAGAGCTGCA-1_1	pbmc_1	20194	4342	0.0621966920867584	clonotype1	TRB	TRBV7-6	7	7	6	5	0.356337811142229	0.24037852600879	S	7	exp	9_NME1	pbmc_1_clonotype1_3504	KIF-P1	KIF2C	H1_KIF-P1	1	1	pbmc_1_clonotype1	3389	3504
CTAACTTTCGCATGGC-1_1	pbmc_1	5765	2019	0.0497831743278404	clonotype1	TRB	TRBV7-6	4	4	0	1	-0.186373065890369	-0.262671526396672	G1	4	exp	7_LAG3	pbmc_1_clonotype1_3504	KIF-P1	KIF2C	H1_KIF-P1	1	1	pbmc_1_clonotype1	3389	3504
CTAACTTTCGCCGTGA-1_1	pbmc_1	8704	2624	0.0525045955882353	clonotype1	TRB	TRBV7-6	5	5	5	6	0.073410957307195	0.712342794369147	G2M	5	exp	8_MKI67	pbmc_1_clonotype1_3504	KIF-P1	KIF2C	H1_KIF-P1	1	1	pbmc_1_clonotype1	3389	3504
CTAAGACAGATGTCGG-1_1	pbmc_1	9203	2688	0.0486797783331522	clonotype1	TRB	TRBV7-6	10	10	9	5	0.181983602596093	0.0303370019063152	S	10	exp	9_NME1	pbmc_1_clonotype1_3504	KIF-P1	KIF2C	H1_KIF-P1	1	1	pbmc_1_clonotype1	3389	3504
CTAAGACCAAACGCGA-1_1	pbmc_1	14709	3628	0.0549323543408797	clonotype1	TRB	TRBV7-6	1	1	2	2	0.281932115752477	0.0526570294027017	S	1	exp	8_MKI67	pbmc_1_clonotype1_3504	KIF-P1	KIF2C	H1_KIF-P1	1	1	pbmc_1_clonotype1	3389	3504
CTAAGACCAACGCACC-1_1	pbmc_1	8643	2787	0.0683790350572718	clonotype1	TRB	TRBV7-6	4	4	0	1	0.27966303038883	0.0217290379182442	S	4	exp	7_LAG3	pbmc_1_clonotype1_3504	KIF-P1	KIF2C	H1_KIF-P1	1	1	pbmc_1_clonotype1	3389	3504
CTAAGACCAAGCCATT-1_1	pbmc_1	3040	1351	0.0595394736842105	clonotype1	TRB	TRBV7-6	6	6	3	1	-0.178062889432808	-0.17397358760228	G1	6	exp	6_FCGR3A	pbmc_1_clonotype1_3504	KIF-P1	KIF2C	H1_KIF-P1	1	1	pbmc_1_clonotype1	3389	3504
CTAAGACCACTATCTT-1_1	pbmc_1	7215	2765	0.0625086625086625	clonotype1	TRB	TRBV7-6	1	1	2	2	0.293697452608228	-0.0564394021245953	S	1	exp	8_MKI67	pbmc_1_clonotype1_3504	KIF-P1	KIF2C	H1_KIF-P1	1	1	pbmc_1_clonotype1	3389	3504
CTAAGACCATTCCTGC-1_1	pbmc_1	16373	3685	0.0472729493678617	clonotype1	TRB	TRBV7-6	5	5	5	6	0.296349648532578	0.314179637097873	G2M	5	exp	8_MKI67	pbmc_1_clonotype1_3504	KIF-P1	KIF2C	H1_KIF-P1	1	1	pbmc_1_clonotype1	3389	3504
CTAAGACGTACCGTTA-1_1	pbmc_1	8697	2790	0.0559963205703116	clonotype1	TRB	TRBV7-6	1	1	2	2	0.0454340155086566	0.296186807297393	G2M	1	exp	8_MKI67	pbmc_1_clonotype1_3504	KIF-P1	KIF2C	H1_KIF-P1	1	1	pbmc_1_clonotype1	3389	3504
CTAAGACGTACGCACC-1_1	pbmc_1	14411	3484	0.0400388592047741	clonotype1	TRB	TRBV7-6	7	7	6	5	0.249820331378168	0.165948612299269	S	7	exp	9_NME1	pbmc_1_clonotype1_3504	KIF-P1	KIF2C	H1_KIF-P1	1	1	pbmc_1_clonotype1	3389	3504
CTAAGACGTGAAAGAG-1_1	pbmc_1	21370	4389	0.0514740290126345	clonotype1	TRB	TRBV7-6	7	7	6	5	0.20878585534897	0.404901294429198	G2M	7	exp	9_NME1	pbmc_1_clonotype1_3504	KIF-P1	KIF2C	H1_KIF-P1	1	1	pbmc_1_clonotype1	3389	3504
CTAAGACTCCTAGTGA-1_1	pbmc_1	8431	2683	0.0594235559245641	clonotype1	TRB	TRBV7-6	1	1	0	3	0.137271999410472	0.153816659772841	G2M	1	exp	8_MKI67	pbmc_1_clonotype1_3504	KIF-P1	KIF2C	H1_KIF-P1	1	1	pbmc_1_clonotype1	3389	3504
CTAATGGAGGCTCAGA-1_1	pbmc_1	9711	2917	0.0412933786427762	clonotype1	TRB	TRBV7-6	5	5	5	6	0.516733583620755	0.0819638802306529	S	5	exp	8_MKI67	pbmc_1_clonotype1_3504	KIF-P1	KIF2C	H1_KIF-P1	1	1	pbmc_1_clonotype1	3389	3504
CTAATGGCATCCGTGG-1_1	pbmc_1	15846	3731	0.0817240944086836	clonotype1	TRB	TRBV7-6	1	1	2	2	0.148578314535428	0.357718319170732	G2M	1	exp	8_MKI67	pbmc_1_clonotype1_3504	KIF-P1	KIF2C	H1_KIF-P1	1	1	pbmc_1_clonotype1	3389	3504
CTAATGGCATCTCCCA-1_1	pbmc_1	19888	4384	0.0610418342719228	clonotype1	TRB	TRBV7-6	1	1	2	2	0.0259404796491448	0.635688976272998	G2M	1	exp	8_MKI67	pbmc_1_clonotype1_3504	KIF-P1	KIF2C	H1_KIF-P1	1	1	pbmc_1_clonotype1	3389	3504
CTAATGGGTAGAGCTG-1_1	pbmc_1	2601	1119	0.0472895040369089	clonotype1	TRB	TRBV7-6	6	6	3	1	-0.208268649226788	-0.132666977588078	G1	6	exp	6_FCGR3A	pbmc_1_clonotype1_3504	KIF-P1	KIF2C	H1_KIF-P1	1	1	pbmc_1_clonotype1	3389	3504
CTAATGGGTCAAACTC-1_1	pbmc_1	11716	3131	0.0736599522021168	clonotype1	TRB	TRBV7-6	5	5	5	6	0.292347770612304	0.188971962603946	S	5	exp	8_MKI67	pbmc_1_clonotype1_3504	KIF-P1	KIF2C	H1_KIF-P1	1	1	pbmc_1_clonotype1	3389	3504
CTAATGGTCACAGTAC-1_1	pbmc_1	9547	2960	0.0473447156174715	clonotype1	TRB	TRBV7-6	5	5	5	6	0.478125684063044	0.30124760308971	S	5	exp	8_MKI67	pbmc_1_clonotype1_3504	KIF-P1	KIF2C	H1_KIF-P1	1	1	pbmc_1_clonotype1	3389	3504
CTAATGGTCCCTTGTG-1_1	pbmc_1	24569	4755	0.0618258781391184	clonotype1	TRB	TRBV7-6	1	1	2	2	0.165072031410232	0.521483323035765	G2M	1	exp	8_MKI67	pbmc_1_clonotype1_3504	KIF-P1	KIF2C	H1_KIF-P1	1	1	pbmc_1_clonotype1	3389	3504
CTAATGGTCCGAAGAG-1_1	pbmc_1	15994	3706	0.0415155683381268	clonotype1	TRB	TRBV7-6	7	7	6	5	0.314329123969256	-0.0287075885436694	S	7	exp	9_NME1	pbmc_1_clonotype1_3504	KIF-P1	KIF2C	H1_KIF-P1	1	1	pbmc_1_clonotype1	3389	3504
CTAATGGTCGCCAGCA-1_1	pbmc_1	16406	3837	0.00213336584176521	clonotype1	TRB	TRBV7-6	1	1	2	2	0.32739712066201	0.0837469414874508	S	1	exp	8_MKI67	pbmc_1_clonotype1_3504	KIF-P1	KIF2C	H1_KIF-P1	1	1	pbmc_1_clonotype1	3389	3504
CTACACCAGAATAGGG-1_1	pbmc_1	17916	4047	0.0755749051127484	clonotype1	TRB	TRBV7-6	1	1	2	2	0.242613149158566	0.251841064837287	G2M	1	exp	8_MKI67	pbmc_1_clonotype1_3504	KIF-P1	KIF2C	H1_KIF-P1	1	1	pbmc_1_clonotype1	3389	3504
CTACACCAGAGTCTGG-1_1	pbmc_1	23235	4421	0.0310307725414246	clonotype1	TRB	TRBV7-6	7	7	6	5	0.307102275449415	0.0790444399819385	S	7	exp	9_NME1	pbmc_1_clonotype1_3504	KIF-P1	KIF2C	H1_KIF-P1	1	1	pbmc_1_clonotype1	3389	3504
CTACACCAGCCCTAAT-1_1	pbmc_1	14896	3594	0.0818340494092374	clonotype1	TRB	TRBV7-6	1	1	2	2	0.237767109083554	0.264741326810728	G2M	1	exp	8_MKI67	pbmc_1_clonotype1_3504	KIF-P1	KIF2C	H1_KIF-P1	1	1	pbmc_1_clonotype1	3389	3504
CTACACCCAGATGAGC-1_1	pbmc_1	16508	3862	0.0342258299006542	clonotype1	TRB	TRBV7-6	7	7	6	5	0.366491597769753	-0.00503314174627822	S	7	exp	9_NME1	pbmc_1_clonotype1_3504	KIF-P1	KIF2C	H1_KIF-P1	1	1	pbmc_1_clonotype1	3389	3504
CTACACCCATGTAAGA-1_1	pbmc_1	10601	2933	0.040090557494576	clonotype1	TRB	TRBV7-6	1	1	2	2	0.140064557976805	0.345556973009482	G2M	1	exp	8_MKI67	pbmc_1_clonotype1_3504	KIF-P1	KIF2C	H1_KIF-P1	1	1	pbmc_1_clonotype1	3389	3504
CTACACCGTATCAGTC-1_1	pbmc_1	4734	1921	0.0386565272496831	clonotype1	TRB	TRBV7-6	5	5	5	6	0.328014197650887	0.280654727687323	S	5	exp	8_MKI67	pbmc_1_clonotype1_3504	KIF-P1	KIF2C	H1_KIF-P1	1	1	pbmc_1_clonotype1	3389	3504
CTACACCTCACCTTAT-1_1	pbmc_1	5601	2023	0.0990894483128013	clonotype1	TRB	TRBV7-6	5	5	5	6	0.0725524965021541	0.660582463243705	G2M	5	exp	8_MKI67	pbmc_1_clonotype1_3504	KIF-P1	KIF2C	H1_KIF-P1	1	1	pbmc_1_clonotype1	3389	3504
CTACACCTCATGGTCA-1_1	pbmc_1	30528	5298	0.0450078616352201	clonotype1	TRB	TRBV7-6	1	1	2	2	0.275597026618639	0.504058546454079	G2M	1	exp	8_MKI67	pbmc_1_clonotype1_3504	KIF-P1	KIF2C	H1_KIF-P1	1	1	pbmc_1_clonotype1	3389	3504
CTACACCTCCGCGGTA-1_1	pbmc_1	7865	2429	0.0610298792116974	clonotype1	TRB	TRBV7-6	10	10	9	5	0.299905603849511	-0.114438431741735	S	10	exp	9_NME1	pbmc_1_clonotype1_3504	KIF-P1	KIF2C	H1_KIF-P1	1	1	pbmc_1_clonotype1	3389	3504
CTACACCTCCTGCAGG-1_1	pbmc_1	19075	4003	0.0330275229357798	clonotype1	TRB	TRBV7-6	1	1	2	2	0.155107618821078	0.556677380959801	G2M	1	exp	8_MKI67	pbmc_1_clonotype1_3504	KIF-P1	KIF2C	H1_KIF-P1	1	1	pbmc_1_clonotype1	3389	3504
CTACATTAGACGACGT-1_1	pbmc_1	2523	1130	0.109789932619897	clonotype1	TRB	TRBV7-6	4	4	3	1	-0.194413123240906	-0.0275533567613726	G1	4	exp	7_LAG3	pbmc_1_clonotype1_3504	KIF-P1	KIF2C	H1_KIF-P1	1	1	pbmc_1_clonotype1	3389	3504
CTACATTAGATGTCGG-1_1	pbmc_1	23314	4583	0.0338423264990993	clonotype1	TRB	TRBV7-6	1	1	2	2	0.271627169535376	0.584569505667304	G2M	1	exp	8_MKI67	pbmc_1_clonotype1_3504	KIF-P1	KIF2C	H1_KIF-P1	1	1	pbmc_1_clonotype1	3389	3504
CTACATTAGCGAAGGG-1_1	pbmc_1	3395	1365	0.0556701030927835	clonotype1	TRB	TRBV7-6	4	4	3	1	-0.220537126901356	-0.205584828486828	G1	4	exp	7_LAG3	pbmc_1_clonotype1_3504	KIF-P1	KIF2C	H1_KIF-P1	1	1	pbmc_1_clonotype1	3389	3504
CTACATTAGCTAGCCC-1_1	pbmc_1	15025	3450	0.0608319467554077	clonotype1	TRB	TRBV7-6	7	7	6	5	0.235073261480024	0.0906956789890714	S	7	exp	9_NME1	pbmc_1_clonotype1_3504	KIF-P1	KIF2C	H1_KIF-P1	1	1	pbmc_1_clonotype1	3389	3504
CTACATTAGCTGCGAA-1_1	pbmc_1	10515	3052	0.04717070851165	clonotype1	TRB	TRBV7-6	4	4	0	1	0.306105241893148	-0.137573457963774	S	4	exp	7_LAG3	pbmc_1_clonotype1_3504	KIF-P1	KIF2C	H1_KIF-P1	1	1	pbmc_1_clonotype1	3389	3504
CTACATTCACACATGT-1_1	pbmc_1	15899	4015	0.0278004905968929	clonotype1	TRB	TRBV7-6	7	7	6	5	-0.120703895536282	-0.198041294388132	G1	7	exp	9_NME1	pbmc_1_clonotype1_3504	KIF-P1	KIF2C	H1_KIF-P1	1	1	pbmc_1_clonotype1	3389	3504
CTACATTGTAGAGCTG-1_1	pbmc_1	8661	2839	0.0622329984990186	clonotype1	TRB	TRBV7-6	1	1	2	2	-0.0176507123067628	0.304763561531858	G2M	1	exp	8_MKI67	pbmc_1_clonotype1_3504	KIF-P1	KIF2C	H1_KIF-P1	1	1	pbmc_1_clonotype1	3389	3504
CTACATTGTCCAGTGC-1_1	pbmc_1	7502	2497	0.0602505998400427	clonotype1	TRB	TRBV7-6	10	10	9	5	0.174451071644862	-0.141006073659238	S	10	exp	9_NME1	pbmc_1_clonotype1_3504	KIF-P1	KIF2C	H1_KIF-P1	1	1	pbmc_1_clonotype1	3389	3504
CTACATTGTCTAAACC-1_1	pbmc_1	10288	3361	0.0789269051321928	clonotype1	TRB	TRBV7-6	1	1	2	2	0.269879968257484	0.113834473540013	S	1	exp	8_MKI67	pbmc_1_clonotype1_3504	KIF-P1	KIF2C	H1_KIF-P1	1	1	pbmc_1_clonotype1	3389	3504
CTACATTGTCTCATCC-1_1	pbmc_1	4033	1775	0.0572774609471857	clonotype1	TRB	TRBV7-6	4	4	0	1	-0.149554683989072	-0.173045587091868	G1	4	exp	7_LAG3	pbmc_1_clonotype1_3504	KIF-P1	KIF2C	H1_KIF-P1	1	1	pbmc_1_clonotype1	3389	3504
CTACATTGTCTTTCAT-1_1	pbmc_1	4003	1704	0.053210092430677	clonotype1	TRB	TRBV7-6	4	4	3	1	-0.165675344645237	-0.154981765384024	G1	4	exp	7_LAG3	pbmc_1_clonotype1_3504	KIF-P1	KIF2C	H1_KIF-P1	1	1	pbmc_1_clonotype1	3389	3504
CTACATTGTGAAGGCT-1_1	pbmc_1	12903	3251	0.0809889173060529	clonotype1	TRB	TRBV7-6	1	1	2	2	0.0953217179679026	0.52371271319073	G2M	1	exp	8_MKI67	pbmc_1_clonotype1_3504	KIF-P1	KIF2C	H1_KIF-P1	1	1	pbmc_1_clonotype1	3389	3504
CTACATTTCAGAGGTG-1_1	pbmc_1	13448	3378	0.0676680547293278	clonotype1	TRB	TRBV7-6	7	7	2	5	0.262181625596207	0.0405946827724836	S	7	exp	9_NME1	pbmc_1_clonotype1_3504	KIF-P1	KIF2C	H1_KIF-P1	1	1	pbmc_1_clonotype1	3389	3504
CTACATTTCCGGCACA-1_1	pbmc_1	7950	2405	0.0862893081761006	clonotype1	TRB	TRBV7-6	10	10	9	5	0.169926243230337	0.255958595249831	G2M	10	exp	9_NME1	pbmc_1_clonotype1_3504	KIF-P1	KIF2C	H1_KIF-P1	1	1	pbmc_1_clonotype1	3389	3504
CTACCCAAGACGACGT-1_1	pbmc_1	2618	1175	0.0393430099312452	clonotype1	TRB	TRBV7-6	6	6	3	1	-0.240326296013674	-0.195550270665763	G1	6	exp	6_FCGR3A	pbmc_1_clonotype1_3504	KIF-P1	KIF2C	H1_KIF-P1	1	1	pbmc_1_clonotype1	3389	3504
CTACCCAAGATACACA-1_1	pbmc_1	12086	3231	0.0383087870263114	clonotype1	TRB	TRBV7-6	5	5	5	6	0.401138191306894	0.280353601476969	S	5	exp	8_MKI67	pbmc_1_clonotype1_3504	KIF-P1	KIF2C	H1_KIF-P1	1	1	pbmc_1_clonotype1	3389	3504
CTACCCAAGCCGCCTA-1_1	pbmc_1	5476	2108	0.0659240321402484	clonotype1	TRB	TRBV7-6	5	5	5	6	0.364862293032904	0.325560681278549	S	5	exp	8_MKI67	pbmc_1_clonotype1_3504	KIF-P1	KIF2C	H1_KIF-P1	1	1	pbmc_1_clonotype1	3389	3504
CTACCCAAGCTCCTTC-1_1	pbmc_1	5492	2080	0.0371449380917698	clonotype1	TRB	TRBV7-6	4	4	3	1	-0.0999240319374897	-0.167968704028025	G1	4	exp	7_LAG3	pbmc_1_clonotype1_3504	KIF-P1	KIF2C	H1_KIF-P1	1	1	pbmc_1_clonotype1	3389	3504
CTACCCACAGGAATCG-1_1	pbmc_1	21944	4719	0.0380969741159315	clonotype1	TRB	TRBV7-6	7	7	6	5	0.173974681625482	0.0388438204160034	S	7	exp	9_NME1	pbmc_1_clonotype1_3504	KIF-P1	KIF2C	H1_KIF-P1	1	1	pbmc_1_clonotype1	3389	3504
CTACCCACATGCATGT-1_1	pbmc_1	2987	1194	0.033478406427854	clonotype1	TRB	TRBV7-6	6	6	3	1	-0.176876468035544	-0.17817496185848	G1	6	exp	6_FCGR3A	pbmc_1_clonotype1_3504	KIF-P1	KIF2C	H1_KIF-P1	1	1	pbmc_1_clonotype1	3389	3504
CTACCCAGTAAAGGAG-1_1	pbmc_1	8027	2445	0.0530708857605581	clonotype1	TRB	TRBV7-6	5	5	5	6	0.563241505465033	0.197877225353531	S	5	exp	8_MKI67	pbmc_1_clonotype1_3504	KIF-P1	KIF2C	H1_KIF-P1	1	1	pbmc_1_clonotype1	3389	3504
CTACCCAGTCAACATC-1_1	pbmc_1	5519	2202	0.0563507881862656	clonotype1	TRB	TRBV7-6	5	5	5	6	0.358819438199584	-0.000658918926657093	S	5	exp	8_MKI67	pbmc_1_clonotype1_3504	KIF-P1	KIF2C	H1_KIF-P1	1	1	pbmc_1_clonotype1	3389	3504
CTACCCATCATATCGG-1_1	pbmc_1	12407	3414	0.0469896026436689	clonotype1	TRB	TRBV7-6	5	5	5	6	0.418932466823933	0.157282776719178	S	5	exp	8_MKI67	pbmc_1_clonotype1_3504	KIF-P1	KIF2C	H1_KIF-P1	1	1	pbmc_1_clonotype1	3389	3504
CTACCCATCTCGTTTA-1_1	pbmc_1	22248	4502	0.063061848256023	clonotype1	TRB	TRBV7-6	7	7	6	5	0.178077124166824	0.1368085936119	S	7	exp	9_NME1	pbmc_1_clonotype1_3504	KIF-P1	KIF2C	H1_KIF-P1	1	1	pbmc_1_clonotype1	3389	3504
CTACGTCAGGGTGTGT-1_1	pbmc_1	2071	920	0.0391115403186866	clonotype1	TRB	TRBV7-6	6	6	3	1	-0.213090861509975	-0.150618576912206	G1	6	exp	6_FCGR3A	pbmc_1_clonotype1_3504	KIF-P1	KIF2C	H1_KIF-P1	1	1	pbmc_1_clonotype1	3389	3504
CTACGTCAGTACGACG-1_1	pbmc_1	14269	3635	0.0491975611465415	clonotype1	TRB	TRBV7-6	1	1	2	2	-0.000668853700897587	0.811528174050915	G2M	1	exp	8_MKI67	pbmc_1_clonotype1_3504	KIF-P1	KIF2C	H1_KIF-P1	1	1	pbmc_1_clonotype1	3389	3504
CTACGTCAGTCCTCCT-1_1	pbmc_1	13596	3281	0.0510444248308326	clonotype1	TRB	TRBV7-6	1	1	2	2	0.251226925656258	0.097804709168435	S	1	exp	8_MKI67	pbmc_1_clonotype1_3504	KIF-P1	KIF2C	H1_KIF-P1	1	1	pbmc_1_clonotype1	3389	3504
CTACGTCCACCGGAAA-1_1	pbmc_1	14276	3582	0.0590501541047913	clonotype1	TRB	TRBV7-6	7	7	6	10	0.194907315933264	-0.0395825819724614	S	7	exp	9_NME1	pbmc_1_clonotype1_3504	KIF-P1	KIF2C	H1_KIF-P1	1	1	pbmc_1_clonotype1	3389	3504
CTACGTCCACTTCTGC-1_1	pbmc_1	9412	2736	0.0628984275393115	clonotype1	TRB	TRBV7-6	10	10	9	5	0.272805774702324	-0.15482782157856	S	10	exp	9_NME1	pbmc_1_clonotype1_3504	KIF-P1	KIF2C	H1_KIF-P1	1	1	pbmc_1_clonotype1	3389	3504
CTACGTCCATCACAAC-1_1	pbmc_1	12519	3311	0.0464893362089624	clonotype1	TRB	TRBV7-6	1	1	2	2	0.034464366948352	0.621871724998236	G2M	1	exp	8_MKI67	pbmc_1_clonotype1_3504	KIF-P1	KIF2C	H1_KIF-P1	1	1	pbmc_1_clonotype1	3389	3504
CTACGTCGTCTGGAGA-1_1	pbmc_1	2633	1261	0.0531712875047474	clonotype1	TRB	TRBV7-6	1	1	2	2	-0.060197089238516	0.29604048429176	G2M	1	exp	8_MKI67	pbmc_1_clonotype1_3504	KIF-P1	KIF2C	H1_KIF-P1	1	1	pbmc_1_clonotype1	3389	3504
CTACGTCTCCAGATCA-1_1	pbmc_1	12354	3325	0.0286546867411365	clonotype1	TRB	TRBV7-6	5	5	5	6	0.428562140523328	0.305609705522072	S	5	exp	8_MKI67	pbmc_1_clonotype1_3504	KIF-P1	KIF2C	H1_KIF-P1	1	1	pbmc_1_clonotype1	3389	3504
CTAGAGTAGTTAGGTA-1_1	pbmc_1	3868	1535	0.0845398138572906	clonotype1	TRB	TRBV7-6	5	5	5	6	0.421305370616944	0.179438600750955	S	5	exp	8_MKI67	pbmc_1_clonotype1_3504	KIF-P1	KIF2C	H1_KIF-P1	1	1	pbmc_1_clonotype1	3389	3504
CTAGAGTCAAGTCTAC-1_1	pbmc_1	21318	4354	0.040904400037527	clonotype1	TRB	TRBV7-6	7	7	2	5	0.379004744988379	0.0073980869742839	S	7	exp	9_NME1	pbmc_1_clonotype1_3504	KIF-P1	KIF2C	H1_KIF-P1	1	1	pbmc_1_clonotype1	3389	3504
CTAGAGTCAGCTTAAC-1_1	pbmc_1	3257	1353	0.12895302425545	clonotype1	TRB	TRBV7-6	5	5	0	6	0.00878925232650396	0.60283245489503	G2M	5	exp	8_MKI67	pbmc_1_clonotype1_3504	KIF-P1	KIF2C	H1_KIF-P1	1	1	pbmc_1_clonotype1	3389	3504
CTAGAGTCAGGTTTCA-1_1	pbmc_1	18793	3900	0.0561379236949928	clonotype1	TRB	TRBV7-6	1	1	2	2	0.297957660455583	0.081215033809918	S	1	exp	8_MKI67	pbmc_1_clonotype1_3504	KIF-P1	KIF2C	H1_KIF-P1	1	1	pbmc_1_clonotype1	3389	3504
CTAGAGTGTCACTGGC-1_1	pbmc_1	15120	3540	0.0380952380952381	clonotype1	TRB	TRBV7-6	7	7	6	5	0.225609300271474	0.0909694267091034	S	7	exp	9_NME1	pbmc_1_clonotype1_3504	KIF-P1	KIF2C	H1_KIF-P1	1	1	pbmc_1_clonotype1	3389	3504
CTAGAGTTCACAAACC-1_1	pbmc_1	16522	3929	0.053625469071541	clonotype1	TRB	TRBV7-6	7	7	2	5	0.247763635992862	0.177314769036114	S	7	exp	9_NME1	pbmc_1_clonotype1_3504	KIF-P1	KIF2C	H1_KIF-P1	1	1	pbmc_1_clonotype1	3389	3504
CTAGCCTCAAAGTCAA-1_1	pbmc_1	28958	5220	0.0489674701291526	clonotype1	TRB	TRBV7-6	1	1	2	2	0.137484611240207	0.464002582060701	G2M	1	exp	8_MKI67	pbmc_1_clonotype1_3504	KIF-P1	KIF2C	H1_KIF-P1	1	1	pbmc_1_clonotype1	3389	3504
CTAGCCTCAAGCCATT-1_1	pbmc_1	5198	2057	0.0979222777991535	clonotype1	TRB	TRBV7-6	10	10	9	5	0.117889154795465	-0.00371194717760803	S	10	exp	9_NME1	pbmc_1_clonotype1_3504	KIF-P1	KIF2C	H1_KIF-P1	1	1	pbmc_1_clonotype1	3389	3504
CTAGCCTCAGTGACAG-1_1	pbmc_1	14124	3747	0.0490654205607477	clonotype1	TRB	TRBV7-6	2	2	0	3	0.192551299502435	0.309989738060538	G2M	2	exp	5_FGFBP2	pbmc_1_clonotype1_3504	KIF-P1	KIF2C	H1_KIF-P1	1	1	pbmc_1_clonotype1	3389	3504
CTAGCCTGTAGCTAAA-1_1	pbmc_1	3719	1621	0.0739446087657973	clonotype1	TRB	TRBV7-6	4	4	3	1	-0.0957087665805844	-0.0692702836819623	G1	4	exp	7_LAG3	pbmc_1_clonotype1_3504	KIF-P1	KIF2C	H1_KIF-P1	1	1	pbmc_1_clonotype1	3389	3504
CTAGCCTGTCCTCCAT-1_1	pbmc_1	4437	1719	0.0493576741041244	clonotype1	TRB	TRBV7-6	5	5	5	6	0.299039803822522	0.392084670019119	G2M	5	exp	8_MKI67	pbmc_1_clonotype1_3504	KIF-P1	KIF2C	H1_KIF-P1	1	1	pbmc_1_clonotype1	3389	3504
CTAGCCTGTTCCCGAG-1_1	pbmc_1	10902	3030	0.0410933773619519	clonotype1	TRB	TRBV7-6	10	10	9	5	0.308974598895049	-0.0475749534518241	S	10	exp	9_NME1	pbmc_1_clonotype1_3504	KIF-P1	KIF2C	H1_KIF-P1	1	1	pbmc_1_clonotype1	3389	3504
CTAGCCTTCGGTCTAA-1_1	pbmc_1	1091	628	0.0577451879010083	clonotype1	TRB	TRBV7-6	6	6	3	1	-0.164548098310017	-0.074321311140147	G1	6	exp	6_FCGR3A	pbmc_1_clonotype1_3504	KIF-P1	KIF2C	H1_KIF-P1	1	1	pbmc_1_clonotype1	3389	3504
CTAGTGAAGGCGACAT-1_1	pbmc_1	7402	2369	0.0930829505539044	clonotype1	TRB	TRBV7-6	1	1	2	2	-0.0276826493915573	0.493873347881612	G2M	1	exp	8_MKI67	pbmc_1_clonotype1_3504	KIF-P1	KIF2C	H1_KIF-P1	1	1	pbmc_1_clonotype1	3389	3504
CTAGTGAAGTTCCACA-1_1	pbmc_1	25668	4825	0.0358033348916939	clonotype1	TRB	TRBV7-6	1	1	2	2	0.2743302209839	0.300254630606941	G2M	1	exp	8_MKI67	pbmc_1_clonotype1_3504	KIF-P1	KIF2C	H1_KIF-P1	1	1	pbmc_1_clonotype1	3389	3504
CTAGTGACACAGGTTT-1_1	pbmc_1	15417	3975	0.0432639294285529	clonotype1	TRB	TRBV7-6	7	7	6	5	0.233487358530195	-0.171173274411459	S	7	exp	9_NME1	pbmc_1_clonotype1_3504	KIF-P1	KIF2C	H1_KIF-P1	1	1	pbmc_1_clonotype1	3389	3504
CTAGTGACACCGATAT-1_1	pbmc_1	18549	4105	0.0743436303843873	clonotype1	TRB	TRBV7-6	1	1	2	2	0.0248313566865177	0.535968101025971	G2M	1	exp	8_MKI67	pbmc_1_clonotype1_3504	KIF-P1	KIF2C	H1_KIF-P1	1	1	pbmc_1_clonotype1	3389	3504
CTAGTGACATCCTAGA-1_1	pbmc_1	1453	722	0.110805230557467	clonotype1	TRB	TRBV7-6	2	2	3	1	-0.0346113130038127	-0.0124832382893637	G1	2	exp	5_FGFBP2	pbmc_1_clonotype1_3504	KIF-P1	KIF2C	H1_KIF-P1	1	1	pbmc_1_clonotype1	3389	3504
CTAGTGAGTCAGGACA-1_1	pbmc_1	26499	4842	0.0465677950111325	clonotype1	TRB	TRBV7-6	1	1	2	2	0.216946173352741	0.187860402772398	S	1	exp	8_MKI67	pbmc_1_clonotype1_3504	KIF-P1	KIF2C	H1_KIF-P1	1	1	pbmc_1_clonotype1	3389	3504
CTAGTGAGTCTTGATG-1_1	pbmc_1	7934	2596	0.0766322157801865	clonotype1	TRB	TRBV7-6	10	10	9	5	0.26495853248508	0.199929903127778	S	10	exp	9_NME1	pbmc_1_clonotype1_3504	KIF-P1	KIF2C	H1_KIF-P1	1	1	pbmc_1_clonotype1	3389	3504
CTAGTGAGTGGTCCGT-1_1	pbmc_1	12959	3242	0.0416698819353345	clonotype1	TRB	TRBV7-6	10	10	9	5	0.216059540141345	-0.0855520446745855	S	10	exp	9_NME1	pbmc_1_clonotype1_3504	KIF-P1	KIF2C	H1_KIF-P1	1	1	pbmc_1_clonotype1	3389	3504
CTAGTGATCATACGGT-1_1	pbmc_1	16957	3917	0.0713569617267205	clonotype1	TRB	TRBV7-6	5	5	5	6	0.371960762394142	0.254122731164665	S	5	exp	8_MKI67	pbmc_1_clonotype1_3504	KIF-P1	KIF2C	H1_KIF-P1	1	1	pbmc_1_clonotype1	3389	3504
CTAGTGATCGGAATCT-1_1	pbmc_1	10586	3008	0.0977706404685434	clonotype1	TRB	TRBV7-6	10	10	9	5	0.266962778813469	0.114862701641191	S	10	exp	9_NME1	pbmc_1_clonotype1_3504	KIF-P1	KIF2C	H1_KIF-P1	1	1	pbmc_1_clonotype1	3389	3504
CTAGTGATCTTCCTTC-1_1	pbmc_1	18833	4238	0.064620612754208	clonotype1	TRB	TRBV7-6	1	1	2	2	0.440752049886453	0.0222358628163746	S	1	exp	8_MKI67	pbmc_1_clonotype1_3504	KIF-P1	KIF2C	H1_KIF-P1	1	1	pbmc_1_clonotype1	3389	3504
CTAGTGATCTTCGAGA-1_1	pbmc_1	10200	2993	0.0448039215686275	clonotype1	TRB	TRBV7-6	5	5	5	6	0.0683877774822094	0.672337923532311	G2M	5	exp	8_MKI67	pbmc_1_clonotype1_3504	KIF-P1	KIF2C	H1_KIF-P1	1	1	pbmc_1_clonotype1	3389	3504
CTCACACAGCACCGTC-1_1	pbmc_1	24420	4703	0.046969696969697	clonotype1	TRB	TRBV7-6	2	2	2	3	0.118645960010883	0.314910673378556	G2M	2	exp	5_FGFBP2	pbmc_1_clonotype1_3504	KIF-P1	KIF2C	H1_KIF-P1	1	1	pbmc_1_clonotype1	3389	3504
CTCACACCAATCCAAC-1_1	pbmc_1	18636	4137	0.0413715389568577	clonotype1	TRB	TRBV7-6	5	5	5	6	0.413902663028018	0.33615748751794	S	5	exp	8_MKI67	pbmc_1_clonotype1_3504	KIF-P1	KIF2C	H1_KIF-P1	1	1	pbmc_1_clonotype1	3389	3504
CTCACACCACGGCCAT-1_1	pbmc_1	2016	987	0.0773809523809524	clonotype1	TRB	TRBV7-6	6	6	3	1	-0.0953065960175271	-0.140753622035826	G1	6	exp	6_FCGR3A	pbmc_1_clonotype1_3504	KIF-P1	KIF2C	H1_KIF-P1	1	1	pbmc_1_clonotype1	3389	3504
CTCACACCATGGGACA-1_1	pbmc_1	24206	4709	0.0470544493100884	clonotype1	TRB	TRBV7-6	7	7	6	5	0.290708974314036	0.244374636423493	S	7	exp	9_NME1	pbmc_1_clonotype1_3504	KIF-P1	KIF2C	H1_KIF-P1	1	1	pbmc_1_clonotype1	3389	3504
CTCACACGTCCTCCAT-1_1	pbmc_1	10772	2904	0.0397326401782399	clonotype1	TRB	TRBV7-6	5	5	5	6	0.392987501198378	0.389272920304187	S	5	exp	8_MKI67	pbmc_1_clonotype1_3504	KIF-P1	KIF2C	H1_KIF-P1	1	1	pbmc_1_clonotype1	3389	3504
CTCACACTCCCATTTA-1_1	pbmc_1	20514	4037	0.0369503753534172	clonotype1	TRB	TRBV7-6	1	1	2	5	0.140582747987684	0.309321207236629	G2M	1	exp	8_MKI67	pbmc_1_clonotype1_3504	KIF-P1	KIF2C	H1_KIF-P1	1	1	pbmc_1_clonotype1	3389	3504
CTCAGAAAGATAGTCA-1_1	pbmc_1	22762	4756	0.0749494771988402	clonotype1	TRB	TRBV7-6	1	1	2	2	0.0545334376821859	0.547000482693122	G2M	1	exp	8_MKI67	pbmc_1_clonotype1_3504	KIF-P1	KIF2C	H1_KIF-P1	1	1	pbmc_1_clonotype1	3389	3504
CTCAGAACAACGATGG-1_1	pbmc_1	8867	2650	0.067215518213601	clonotype1	TRB	TRBV7-6	10	10	9	5	-0.026183146239122	-0.167817381044759	G1	10	exp	9_NME1	pbmc_1_clonotype1_3504	KIF-P1	KIF2C	H1_KIF-P1	1	1	pbmc_1_clonotype1	3389	3504
CTCAGAACATCTCGCT-1_1	pbmc_1	3686	1531	0.0642973412913728	clonotype1	TRB	TRBV7-6	4	4	3	1	-0.21589856067781	-0.148553137946421	G1	4	exp	7_LAG3	pbmc_1_clonotype1_3504	KIF-P1	KIF2C	H1_KIF-P1	1	1	pbmc_1_clonotype1	3389	3504
CTCAGAAGTATAGGGC-1_1	pbmc_1	3902	1492	0.079446437724244	clonotype1	TRB	TRBV7-6	2	2	0	3	-0.0936162919298591	-0.0412927492253415	G1	2	exp	5_FGFBP2	pbmc_1_clonotype1_3504	KIF-P1	KIF2C	H1_KIF-P1	1	1	pbmc_1_clonotype1	3389	3504
CTCAGAAGTTTACTCT-1_1	pbmc_1	1656	884	0.0754830917874396	clonotype1	TRB	TRBV7-6	6	6	3	1	-0.0420166328216958	-0.168060778887261	G1	6	exp	6_FCGR3A	pbmc_1_clonotype1_3504	KIF-P1	KIF2C	H1_KIF-P1	1	1	pbmc_1_clonotype1	3389	3504
CTCAGAATCACAGTAC-1_1	pbmc_1	2235	1006	0.0402684563758389	clonotype1	TRB	TRBV7-6	4	4	3	1	-0.161431080865343	-0.105768071683385	G1	4	exp	7_LAG3	pbmc_1_clonotype1_3504	KIF-P1	KIF2C	H1_KIF-P1	1	1	pbmc_1_clonotype1	3389	3504
CTCAGAATCAGCACAT-1_1	pbmc_1	13205	3544	0.0708822415751609	clonotype1	TRB	TRBV7-6	1	1	2	2	-0.0579322440214206	0.749767729090399	G2M	1	exp	8_MKI67	pbmc_1_clonotype1_3504	KIF-P1	KIF2C	H1_KIF-P1	1	1	pbmc_1_clonotype1	3389	3504
CTCAGAATCGTATCAG-1_1	pbmc_1	6394	2286	0.0985298717547701	clonotype1	TRB	TRBV7-6	2	2	0	3	0.0584561001580356	0.398460217634565	G2M	2	exp	5_FGFBP2	pbmc_1_clonotype1_3504	KIF-P1	KIF2C	H1_KIF-P1	1	1	pbmc_1_clonotype1	3389	3504
CTCATTAAGCCTTGAT-1_1	pbmc_1	1708	777	0.0884074941451991	clonotype1	TRB	TRBV7-6	6	6	3	1	-0.197865878570388	-0.142491313497814	G1	6	exp	6_FCGR3A	pbmc_1_clonotype1_3504	KIF-P1	KIF2C	H1_KIF-P1	1	1	pbmc_1_clonotype1	3389	3504
CTCATTAGTAAATGTG-1_1	pbmc_1	13705	3514	0.0466982852973367	clonotype1	TRB	TRBV7-6	5	5	2	2	0.159576830806196	-0.0650649891344161	S	5	exp	8_MKI67	pbmc_1_clonotype1_3504	KIF-P1	KIF2C	H1_KIF-P1	1	1	pbmc_1_clonotype1	3389	3504
CTCATTAGTAGCTAAA-1_1	pbmc_1	11883	3242	0.100647984515695	clonotype1	TRB	TRBV7-6	1	1	2	2	0.423362845674312	0.0130436756874085	S	1	exp	8_MKI67	pbmc_1_clonotype1_3504	KIF-P1	KIF2C	H1_KIF-P1	1	1	pbmc_1_clonotype1	3389	3504
CTCATTATCGTCACGG-1_1	pbmc_1	5837	2235	0.066815144766147	clonotype1	TRB	TRBV7-6	2	2	0	3	0.373540659344993	-0.0280075675865193	S	2	exp	5_FGFBP2	pbmc_1_clonotype1_3504	KIF-P1	KIF2C	H1_KIF-P1	1	1	pbmc_1_clonotype1	3389	3504
CTCCTAGAGAGCTGGT-1_1	pbmc_1	19467	4288	0.0414034006267016	clonotype1	TRB	TRBV7-6	7	7	6	5	0.377002320464314	0.0582416183909316	S	7	exp	9_NME1	pbmc_1_clonotype1_3504	KIF-P1	KIF2C	H1_KIF-P1	1	1	pbmc_1_clonotype1	3389	3504
CTCCTAGCATCGGACC-1_1	pbmc_1	8589	2801	0.0348119687972989	clonotype1	TRB	TRBV7-6	1	1	2	2	-0.0752310890634549	0.42409955268422	G2M	1	exp	8_MKI67	pbmc_1_clonotype1_3504	KIF-P1	KIF2C	H1_KIF-P1	1	1	pbmc_1_clonotype1	3389	3504
CTCCTAGTCACGCGGT-1_1	pbmc_1	27039	4942	0.0423462406154074	clonotype1	TRB	TRBV7-6	7	7	6	5	0.372530677959422	0.203350003595266	S	7	exp	9_NME1	pbmc_1_clonotype1_3504	KIF-P1	KIF2C	H1_KIF-P1	1	1	pbmc_1_clonotype1	3389	3504
CTCCTAGTCAGGATCT-1_1	pbmc_1	3704	1494	0.0853131749460043	clonotype1	TRB	TRBV7-6	4	4	0	1	-0.209084116939714	-0.123847676629379	G1	4	exp	7_LAG3	pbmc_1_clonotype1_3504	KIF-P1	KIF2C	H1_KIF-P1	1	1	pbmc_1_clonotype1	3389	3504
CTCGAAAAGAGCTTCT-1_1	pbmc_1	6283	2137	0.0568199904504218	clonotype1	TRB	TRBV7-6	10	10	9	5	0.0744432612309462	-0.09286007835236	S	10	exp	9_NME1	pbmc_1_clonotype1_3504	KIF-P1	KIF2C	H1_KIF-P1	1	1	pbmc_1_clonotype1	3389	3504
CTCGAAAAGATATGCA-1_1	pbmc_1	12238	3403	0.0504167347605818	clonotype1	TRB	TRBV7-6	1	1	0	2	0.237869732230317	0.199883763213927	S	1	exp	8_MKI67	pbmc_1_clonotype1_3504	KIF-P1	KIF2C	H1_KIF-P1	1	1	pbmc_1_clonotype1	3389	3504
CTCGAAAAGGGCTTGA-1_1	pbmc_1	15209	3571	0.0815964231704912	clonotype1	TRB	TRBV7-6	1	1	2	5	0.24569362336863	0.0371902184876718	S	1	exp	8_MKI67	pbmc_1_clonotype1_3504	KIF-P1	KIF2C	H1_KIF-P1	1	1	pbmc_1_clonotype1	3389	3504
CTCGAAACACCATCCT-1_1	pbmc_1	8764	2816	0.0584208124144226	clonotype1	TRB	TRBV7-6	4	4	0	1	-0.115513616680175	0.376062200561498	G2M	4	exp	7_LAG3	pbmc_1_clonotype1_3504	KIF-P1	KIF2C	H1_KIF-P1	1	1	pbmc_1_clonotype1	3389	3504
CTCGAAAGTATAAACG-1_1	pbmc_1	23775	4755	0.0627549947423764	clonotype1	TRB	TRBV7-6	1	1	2	2	0.383501232345085	0.209719899699651	S	1	exp	8_MKI67	pbmc_1_clonotype1_3504	KIF-P1	KIF2C	H1_KIF-P1	1	1	pbmc_1_clonotype1	3389	3504
CTCGAAAGTTCCATGA-1_1	pbmc_1	11191	3109	0.0886426592797784	clonotype1	TRB	TRBV7-6	5	5	5	6	0.196981926144388	0.556449207593703	G2M	5	exp	8_MKI67	pbmc_1_clonotype1_3504	KIF-P1	KIF2C	H1_KIF-P1	1	1	pbmc_1_clonotype1	3389	3504
CTCGAAAGTTCCTCCA-1_1	pbmc_1	21287	4308	0.0287969183069479	clonotype1	TRB	TRBV7-6	7	7	6	5	0.319816298609227	0.0103213605319105	S	7	exp	9_NME1	pbmc_1_clonotype1_3504	KIF-P1	KIF2C	H1_KIF-P1	1	1	pbmc_1_clonotype1	3389	3504
CTCGAAATCCAAGCCG-1_1	pbmc_1	3700	1499	0.062972972972973	clonotype1	TRB	TRBV7-6	4	4	0	1	-0.239298720535759	-0.175423420790403	G1	4	exp	7_LAG3	pbmc_1_clonotype1_3504	KIF-P1	KIF2C	H1_KIF-P1	1	1	pbmc_1_clonotype1	3389	3504
CTCGAAATCGATAGAA-1_1	pbmc_1	8918	2721	0.043731778425656	clonotype1	TRB	TRBV7-6	4	4	0	1	-0.0472252100493258	-0.224076325595323	G1	4	exp	7_LAG3	pbmc_1_clonotype1_3504	KIF-P1	KIF2C	H1_KIF-P1	1	1	pbmc_1_clonotype1	3389	3504
CTCGAGGAGATATACG-1_1	pbmc_1	16736	4088	0.0490559273422562	clonotype1	TRB	TRBV7-6	4	4	0	1	0.157835404956655	-0.0572138530956388	S	4	exp	7_LAG3	pbmc_1_clonotype1_3504	KIF-P1	KIF2C	H1_KIF-P1	1	1	pbmc_1_clonotype1	3389	3504
CTCGAGGCAATCTACG-1_1	pbmc_1	11269	2998	0.0662880468542018	clonotype1	TRB	TRBV7-6	4	4	0	1	0.320812380258758	-0.0205691754628312	S	4	exp	7_LAG3	pbmc_1_clonotype1_3504	KIF-P1	KIF2C	H1_KIF-P1	1	1	pbmc_1_clonotype1	3389	3504
CTCGAGGGTCGCGGTT-1_1	pbmc_1	1892	915	0.0486257928118393	clonotype1	TRB	TRBV7-6	6	6	3	1	-0.16606779556021	-0.0730612883654763	G1	6	exp	6_FCGR3A	pbmc_1_clonotype1_3504	KIF-P1	KIF2C	H1_KIF-P1	1	1	pbmc_1_clonotype1	3389	3504
CTCGAGGGTGGCCCTA-1_1	pbmc_1	3088	1258	0.0595854922279793	clonotype1	TRB	TRBV7-6	4	4	3	1	-0.203654141947329	-0.0885819035754419	G1	4	exp	7_LAG3	pbmc_1_clonotype1_3504	KIF-P1	KIF2C	H1_KIF-P1	1	1	pbmc_1_clonotype1	3389	3504
CTCGAGGGTTATCACG-1_1	pbmc_1	16351	3735	0.0686196562901352	clonotype1	TRB	TRBV7-6	7	7	6	5	0.132086320801193	0.272980447301792	G2M	7	exp	9_NME1	pbmc_1_clonotype1_3504	KIF-P1	KIF2C	H1_KIF-P1	1	1	pbmc_1_clonotype1	3389	3504
CTCGAGGTCAGTTCGA-1_1	pbmc_1	11639	3558	0.0601426239367643	clonotype1	TRB	TRBV7-6	1	1	2	2	0.30646797373652	0.0292251107055765	S	1	exp	8_MKI67	pbmc_1_clonotype1_3504	KIF-P1	KIF2C	H1_KIF-P1	1	1	pbmc_1_clonotype1	3389	3504
CTCGAGGTCCAATGGT-1_1	pbmc_1	22646	4644	0.0494568577232182	clonotype1	TRB	TRBV7-6	1	1	2	2	0.0697325132440805	0.599599376188263	G2M	1	exp	8_MKI67	pbmc_1_clonotype1_3504	KIF-P1	KIF2C	H1_KIF-P1	1	1	pbmc_1_clonotype1	3389	3504
CTCGGAGAGGATGTAT-1_1	pbmc_1	12358	3298	0.04822786858715	clonotype1	TRB	TRBV7-6	1	1	2	2	0.301618342329546	0.079615292686642	S	1	exp	8_MKI67	pbmc_1_clonotype1_3504	KIF-P1	KIF2C	H1_KIF-P1	1	1	pbmc_1_clonotype1	3389	3504
CTCGGAGAGTGTTAGA-1_1	pbmc_1	7681	2435	0.113266501757584	clonotype1	TRB	TRBV7-6	10	10	9	5	0.115323882828103	0.112039799225728	S	10	exp	9_NME1	pbmc_1_clonotype1_3504	KIF-P1	KIF2C	H1_KIF-P1	1	1	pbmc_1_clonotype1	3389	3504
CTCGGAGTCGCCAGCA-1_1	pbmc_1	9066	2728	0.0343039929406574	clonotype1	TRB	TRBV7-6	5	5	5	6	0.450852707243832	0.209801811752947	S	5	exp	8_MKI67	pbmc_1_clonotype1_3504	KIF-P1	KIF2C	H1_KIF-P1	1	1	pbmc_1_clonotype1	3389	3504
CTCGGGAAGCTACCGC-1_1	pbmc_1	12763	3213	0.0662070046227376	clonotype1	TRB	TRBV7-6	1	1	9	2	0.226283586707473	0.0778098881311248	S	1	exp	8_MKI67	pbmc_1_clonotype1_3504	KIF-P1	KIF2C	H1_KIF-P1	1	1	pbmc_1_clonotype1	3389	3504
CTCGGGAAGTGAACAT-1_1	pbmc_1	5387	1816	0.115463152032671	clonotype1	TRB	TRBV7-6	1	1	2	2	0.282976891056911	0.130618060949166	S	1	exp	8_MKI67	pbmc_1_clonotype1_3504	KIF-P1	KIF2C	H1_KIF-P1	1	1	pbmc_1_clonotype1	3389	3504
CTCGGGACACAAGCCC-1_1	pbmc_1	6918	2183	0.112749349522984	clonotype1	TRB	TRBV7-6	10	10	9	5	-0.0227063669944052	0.288283580995705	G2M	10	exp	9_NME1	pbmc_1_clonotype1_3504	KIF-P1	KIF2C	H1_KIF-P1	1	1	pbmc_1_clonotype1	3389	3504
CTCGGGACACCATGTA-1_1	pbmc_1	21717	4331	0.0467375788552747	clonotype1	TRB	TRBV7-6	1	1	2	2	0.28240141210729	0.385556174787022	G2M	1	exp	8_MKI67	pbmc_1_clonotype1_3504	KIF-P1	KIF2C	H1_KIF-P1	1	1	pbmc_1_clonotype1	3389	3504
CTCGGGACACGTTGGC-1_1	pbmc_1	16835	3843	0.0367686367686368	clonotype1	TRB	TRBV7-6	7	7	6	5	0.328272239119079	0.0248802382354605	S	7	exp	9_NME1	pbmc_1_clonotype1_3504	KIF-P1	KIF2C	H1_KIF-P1	1	1	pbmc_1_clonotype1	3389	3504
CTCGGGACATATACGC-1_1	pbmc_1	5023	1862	0.0645032848895083	clonotype1	TRB	TRBV7-6	2	2	0	3	0.153751567137121	0.048790407566722	S	2	exp	5_FGFBP2	pbmc_1_clonotype1_3504	KIF-P1	KIF2C	H1_KIF-P1	1	1	pbmc_1_clonotype1	3389	3504
CTCGGGAGTTGGTTTG-1_1	pbmc_1	6330	2043	0.0864139020537125	clonotype1	TRB	TRBV7-6	4	4	0	1	0.302453303054992	-0.0412903353115033	S	4	exp	7_LAG3	pbmc_1_clonotype1_3504	KIF-P1	KIF2C	H1_KIF-P1	1	1	pbmc_1_clonotype1	3389	3504
CTCGTACAGAGACTAT-1_1	pbmc_1	5464	2070	0.0841874084919473	clonotype1	TRB	TRBV7-6	4	4	3	1	-0.211414967728727	-0.211256557661771	G1	4	exp	7_LAG3	pbmc_1_clonotype1_3504	KIF-P1	KIF2C	H1_KIF-P1	1	1	pbmc_1_clonotype1	3389	3504
CTCGTACAGGGTCGAT-1_1	pbmc_1	2679	1186	0.101530421799179	clonotype1	TRB	TRBV7-6	4	4	0	1	0.332258100371423	0.199363852599654	S	4	exp	7_LAG3	pbmc_1_clonotype1_3504	KIF-P1	KIF2C	H1_KIF-P1	1	1	pbmc_1_clonotype1	3389	3504
CTCGTACAGTAGCGGT-1_1	pbmc_1	17906	3950	0.0431698871886518	clonotype1	TRB	TRBV7-6	7	7	6	5	0.411194046367685	0.0384558212687836	S	7	exp	9_NME1	pbmc_1_clonotype1_3504	KIF-P1	KIF2C	H1_KIF-P1	1	1	pbmc_1_clonotype1	3389	3504
CTCGTACAGTCTTGCA-1_1	pbmc_1	8572	2701	0.0878441437237518	clonotype1	TRB	TRBV7-6	5	5	5	2	0.201150410187132	0.327941568033449	G2M	5	exp	8_MKI67	pbmc_1_clonotype1_3504	KIF-P1	KIF2C	H1_KIF-P1	1	1	pbmc_1_clonotype1	3389	3504
CTCGTACCATATGGTC-1_1	pbmc_1	15191	3622	0.0500296228029754	clonotype1	TRB	TRBV7-6	7	7	6	5	0.210486709484174	0.0149675577462553	S	7	exp	9_NME1	pbmc_1_clonotype1_3504	KIF-P1	KIF2C	H1_KIF-P1	1	1	pbmc_1_clonotype1	3389	3504
CTCGTACGTCAGTGGA-1_1	pbmc_1	6343	2213	0.0577014031215513	clonotype1	TRB	TRBV7-6	5	5	5	6	0.249268513613854	0.647832780850415	G2M	5	exp	8_MKI67	pbmc_1_clonotype1_3504	KIF-P1	KIF2C	H1_KIF-P1	1	1	pbmc_1_clonotype1	3389	3504
CTCGTACGTCTACCTC-1_1	pbmc_1	12374	3358	0.0564085986746404	clonotype1	TRB	TRBV7-6	10	10	9	5	0.266805754845643	0.239431321268985	S	10	exp	9_NME1	pbmc_1_clonotype1_3504	KIF-P1	KIF2C	H1_KIF-P1	1	1	pbmc_1_clonotype1	3389	3504
CTCGTACTCGGAATCT-1_1	pbmc_1	4591	1795	0.0712263123502505	clonotype1	TRB	TRBV7-6	4	4	0	6	0.533139038428697	-0.0711920085760582	S	4	exp	7_LAG3	pbmc_1_clonotype1_3504	KIF-P1	KIF2C	H1_KIF-P1	1	1	pbmc_1_clonotype1	3389	3504
CTCGTACTCTCCAACC-1_1	pbmc_1	29882	5127	0.0540793788903019	clonotype1	TRB	TRBV7-6	1	1	2	2	0.130007835607107	0.569356548020685	G2M	1	exp	8_MKI67	pbmc_1_clonotype1_3504	KIF-P1	KIF2C	H1_KIF-P1	1	1	pbmc_1_clonotype1	3389	3504
CTCGTCAAGACTACAA-1_1	pbmc_1	2451	1096	0.058343533251734	clonotype1	TRB	TRBV7-6	6	6	3	1	-0.219723779202956	-0.142227208312117	G1	6	exp	6_FCGR3A	pbmc_1_clonotype1_3504	KIF-P1	KIF2C	H1_KIF-P1	1	1	pbmc_1_clonotype1	3389	3504
CTCGTCAAGGGTATCG-1_1	pbmc_1	4041	1327	0.0913140311804009	clonotype1	TRB	TRBV7-6	4	4	0	1	-0.0232717113584988	-0.142618761967274	G1	4	exp	7_LAG3	pbmc_1_clonotype1_3504	KIF-P1	KIF2C	H1_KIF-P1	1	1	pbmc_1_clonotype1	3389	3504
CTCGTCACATGTCGAT-1_1	pbmc_1	9985	2809	0.0561842764146219	clonotype1	TRB	TRBV7-6	10	10	9	5	0.280907957066299	-0.103499700268686	S	10	exp	9_NME1	pbmc_1_clonotype1_3504	KIF-P1	KIF2C	H1_KIF-P1	1	1	pbmc_1_clonotype1	3389	3504
CTCGTCAGTACTTGAC-1_1	pbmc_1	19187	4278	0.0497211653723876	clonotype1	TRB	TRBV7-6	1	1	2	2	0.0977271953837536	0.440261212401602	G2M	1	exp	8_MKI67	pbmc_1_clonotype1_3504	KIF-P1	KIF2C	H1_KIF-P1	1	1	pbmc_1_clonotype1	3389	3504
CTCGTCAGTGTAATGA-1_1	pbmc_1	24430	4793	0.00356119525173966	clonotype1	TRB	TRBV7-6	1	1	2	2	0.175406765039926	0.58982193279285	G2M	1	exp	8_MKI67	pbmc_1_clonotype1_3504	KIF-P1	KIF2C	H1_KIF-P1	1	1	pbmc_1_clonotype1	3389	3504
CTCGTCATCAGTCAGT-1_1	pbmc_1	2162	1103	0.0208140610545791	clonotype1	TRB	TRBV7-6	4	4	0	1	-0.215132114611599	-0.128962579758605	G1	4	exp	7_LAG3	pbmc_1_clonotype1_3504	KIF-P1	KIF2C	H1_KIF-P1	1	1	pbmc_1_clonotype1	3389	3504
CTCTAATAGTCCAGGA-1_1	pbmc_1	21918	4925	0.0805274203850716	clonotype1	TRB	TRBV7-6	1	1	2	2	0.19815350255213	0.377395720370053	G2M	1	exp	8_MKI67	pbmc_1_clonotype1_3504	KIF-P1	KIF2C	H1_KIF-P1	1	1	pbmc_1_clonotype1	3389	3504
CTCTAATAGTGAAGTT-1_1	pbmc_1	11490	3197	0.0692776327241079	clonotype1	TRB	TRBV7-6	5	5	2	2	0.454323307320676	0.0961421861019077	S	5	exp	8_MKI67	pbmc_1_clonotype1_3504	KIF-P1	KIF2C	H1_KIF-P1	1	1	pbmc_1_clonotype1	3389	3504
CTCTAATGTCTTTCAT-1_1	pbmc_1	3468	1510	0.0873702422145329	clonotype1	TRB	TRBV7-6	4	4	0	1	-0.217428460688106	-0.0532122142044361	G1	4	exp	7_LAG3	pbmc_1_clonotype1_3504	KIF-P1	KIF2C	H1_KIF-P1	1	1	pbmc_1_clonotype1	3389	3504
CTCTAATGTTAAGTAG-1_1	pbmc_1	18327	4324	0.0226987504774377	clonotype1	TRB	TRBV7-6	1	1	2	2	0.360681498232849	0.267292879934393	S	1	exp	8_MKI67	pbmc_1_clonotype1_3504	KIF-P1	KIF2C	H1_KIF-P1	1	1	pbmc_1_clonotype1	3389	3504
CTCTAATTCAACGGCC-1_1	pbmc_1	2997	1268	0.0767434100767434	clonotype1	TRB	TRBV7-6	4	4	0	1	0.0843510272222997	-0.124695843274861	S	4	exp	7_LAG3	pbmc_1_clonotype1_3504	KIF-P1	KIF2C	H1_KIF-P1	1	1	pbmc_1_clonotype1	3389	3504
CTCTACGAGGTGCACA-1_1	pbmc_1	27512	4832	0.0511413201512067	clonotype1	TRB	TRBV7-6	1	1	2	2	0.190008827926083	0.571268715972264	G2M	1	exp	8_MKI67	pbmc_1_clonotype1_3504	KIF-P1	KIF2C	H1_KIF-P1	1	1	pbmc_1_clonotype1	3389	3504
CTCTACGCACGTCAGC-1_1	pbmc_1	16000	3749	0.054	clonotype1	TRB	TRBV7-6	1	1	2	2	0.0731134776199613	0.39937047602403	G2M	1	exp	8_MKI67	pbmc_1_clonotype1_3504	KIF-P1	KIF2C	H1_KIF-P1	1	1	pbmc_1_clonotype1	3389	3504
CTCTACGCAGGCGATA-1_1	pbmc_1	22022	4500	0.0615293797111979	clonotype1	TRB	TRBV7-6	1	1	2	2	0.397355324414075	0.131445775531009	S	1	exp	8_MKI67	pbmc_1_clonotype1_3504	KIF-P1	KIF2C	H1_KIF-P1	1	1	pbmc_1_clonotype1	3389	3504
CTCTACGGTATATGGA-1_1	pbmc_1	2711	1302	0.105127259313906	clonotype1	TRB	TRBV7-6	1	1	2	2	0.239210389939328	0.0266967439479869	S	1	exp	8_MKI67	pbmc_1_clonotype1_3504	KIF-P1	KIF2C	H1_KIF-P1	1	1	pbmc_1_clonotype1	3389	3504
CTCTACGGTCTTGTCC-1_1	pbmc_1	17949	3824	0.0455735695581927	clonotype1	TRB	TRBV7-6	7	7	6	5	0.308659408719398	0.0495997505987931	S	7	exp	9_NME1	pbmc_1_clonotype1_3504	KIF-P1	KIF2C	H1_KIF-P1	1	1	pbmc_1_clonotype1	3389	3504
CTCTACGTCAATACCG-1_1	pbmc_1	3600	1440	0.0547222222222222	clonotype1	TRB	TRBV7-6	6	6	3	1	-0.0855202507615495	-0.199442260314617	G1	6	exp	6_FCGR3A	pbmc_1_clonotype1_3504	KIF-P1	KIF2C	H1_KIF-P1	1	1	pbmc_1_clonotype1	3389	3504
CTCTACGTCTTCTGGC-1_1	pbmc_1	14239	3631	0.0390476859330009	clonotype1	TRB	TRBV7-6	7	7	6	5	0.366248958370014	0.0964139129752485	S	7	exp	9_NME1	pbmc_1_clonotype1_3504	KIF-P1	KIF2C	H1_KIF-P1	1	1	pbmc_1_clonotype1	3389	3504
CTCTGGTAGCGATGAC-1_1	pbmc_1	2702	1387	0.0499629903774981	clonotype1	TRB	TRBV7-6	2	2	0	3	-0.192565927328968	-0.108153130066811	G1	2	exp	5_FGFBP2	pbmc_1_clonotype1_3504	KIF-P1	KIF2C	H1_KIF-P1	1	1	pbmc_1_clonotype1	3389	3504
CTCTGGTAGTTGTCGT-1_1	pbmc_1	19389	4312	0.0578678632214142	clonotype1	TRB	TRBV7-6	1	1	2	2	0.116404540787134	0.510861077712928	G2M	1	exp	8_MKI67	pbmc_1_clonotype1_3504	KIF-P1	KIF2C	H1_KIF-P1	1	1	pbmc_1_clonotype1	3389	3504
CTCTGGTCAAGCCCAC-1_1	pbmc_1	9015	2871	0.0750970604547976	clonotype1	TRB	TRBV7-6	5	5	5	6	0.0331126527885443	0.952143367748192	G2M	5	exp	8_MKI67	pbmc_1_clonotype1_3504	KIF-P1	KIF2C	H1_KIF-P1	1	1	pbmc_1_clonotype1	3389	3504
CTCTGGTCACAGAGGT-1_1	pbmc_1	19863	4429	0.032472436187887	clonotype1	TRB	TRBV7-6	1	1	5	2	0.458838080044625	0.391650251283629	S	1	exp	8_MKI67	pbmc_1_clonotype1_3504	KIF-P1	KIF2C	H1_KIF-P1	1	1	pbmc_1_clonotype1	3389	3504
CTCTGGTCAGCTGCAC-1_1	pbmc_1	14989	3640	0.075255187137234	clonotype1	TRB	TRBV7-6	1	1	2	2	0.394193814570539	0.0533384287150334	S	1	exp	8_MKI67	pbmc_1_clonotype1_3504	KIF-P1	KIF2C	H1_KIF-P1	1	1	pbmc_1_clonotype1	3389	3504
CTCTGGTGTACAGTTC-1_1	pbmc_1	7471	2582	0.0584928389773792	clonotype1	TRB	TRBV7-6	5	5	5	6	0.441092956481599	-0.0582580030830692	S	5	exp	8_MKI67	pbmc_1_clonotype1_3504	KIF-P1	KIF2C	H1_KIF-P1	1	1	pbmc_1_clonotype1	3389	3504
CTCTGGTTCGGCATCG-1_1	pbmc_1	32990	5582	0.0262200666868748	clonotype1	TRB	TRBV7-6	7	7	6	5	0.411057144332799	0.129932504998314	S	7	exp	9_NME1	pbmc_1_clonotype1_3504	KIF-P1	KIF2C	H1_KIF-P1	1	1	pbmc_1_clonotype1	3389	3504
CTCTGGTTCGGTTAAC-1_1	pbmc_1	17663	4361	0.0330068504784012	clonotype1	TRB	TRBV7-6	1	1	2	2	0.524095127336662	0.152165069428553	S	1	exp	8_MKI67	pbmc_1_clonotype1_3504	KIF-P1	KIF2C	H1_KIF-P1	1	1	pbmc_1_clonotype1	3389	3504
CTGAAACAGTCCGGTC-1_1	pbmc_1	5082	1894	0.0308933490751673	clonotype1	TRB	TRBV7-6	4	4	0	3	0.317920238994692	0.0762536673963639	S	4	exp	7_LAG3	pbmc_1_clonotype1_3504	KIF-P1	KIF2C	H1_KIF-P1	1	1	pbmc_1_clonotype1	3389	3504
CTGAAACCAATAGCAA-1_1	pbmc_1	3603	1451	0.0630030530113794	clonotype1	TRB	TRBV7-6	4	4	3	1	-0.200142068033591	-0.199984641757875	G1	4	exp	7_LAG3	pbmc_1_clonotype1_3504	KIF-P1	KIF2C	H1_KIF-P1	1	1	pbmc_1_clonotype1	3389	3504
CTGAAACCACGGCCAT-1_1	pbmc_1	3261	1351	0.0413983440662374	clonotype1	TRB	TRBV7-6	4	4	0	1	-0.243756091711354	-0.137022810614096	G1	4	exp	7_LAG3	pbmc_1_clonotype1_3504	KIF-P1	KIF2C	H1_KIF-P1	1	1	pbmc_1_clonotype1	3389	3504
CTGAAACCAGATCTGT-1_1	pbmc_1	33935	5413	0.0468837483424193	clonotype1	TRB	TRBV7-6	1	1	2	2	0.131260750556191	0.521414305914931	G2M	1	exp	8_MKI67	pbmc_1_clonotype1_3504	KIF-P1	KIF2C	H1_KIF-P1	1	1	pbmc_1_clonotype1	3389	3504
CTGAAACCAGCCTATA-1_1	pbmc_1	14230	3508	0.0556570625439213	clonotype1	TRB	TRBV7-6	5	5	5	6	0.214674449258328	0.333331336907667	G2M	5	exp	8_MKI67	pbmc_1_clonotype1_3504	KIF-P1	KIF2C	H1_KIF-P1	1	1	pbmc_1_clonotype1	3389	3504
CTGAAACCAGGTCCAC-1_1	pbmc_1	2901	1204	0.0575663564288176	clonotype1	TRB	TRBV7-6	4	4	0	1	-0.126859223891959	-0.151837752361803	G1	4	exp	7_LAG3	pbmc_1_clonotype1_3504	KIF-P1	KIF2C	H1_KIF-P1	1	1	pbmc_1_clonotype1	3389	3504
CTGAAACCATATACCG-1_1	pbmc_1	18706	3934	0.0632951994012616	clonotype1	TRB	TRBV7-6	1	1	2	2	0.107717886238195	0.46081250983793	G2M	1	exp	8_MKI67	pbmc_1_clonotype1_3504	KIF-P1	KIF2C	H1_KIF-P1	1	1	pbmc_1_clonotype1	3389	3504
CTGAAACGTGACGGTA-1_1	pbmc_1	4817	1833	0.0489931492630268	clonotype1	TRB	TRBV7-6	5	5	5	6	0.323141873397384	0.108966476458792	S	5	exp	8_MKI67	pbmc_1_clonotype1_3504	KIF-P1	KIF2C	H1_KIF-P1	1	1	pbmc_1_clonotype1	3389	3504
CTGAAACTCAACGAAA-1_1	pbmc_1	14080	3471	0.0629971590909091	clonotype1	TRB	TRBV7-6	7	7	6	5	0.37894257630755	0.0888344593721256	S	7	exp	9_NME1	pbmc_1_clonotype1_3504	KIF-P1	KIF2C	H1_KIF-P1	1	1	pbmc_1_clonotype1	3389	3504
CTGAAACTCACGCGGT-1_1	pbmc_1	9096	2630	0.0755277044854881	clonotype1	TRB	TRBV7-6	10	10	9	5	0.00800930252742832	0.236765909650898	G2M	10	exp	9_NME1	pbmc_1_clonotype1_3504	KIF-P1	KIF2C	H1_KIF-P1	1	1	pbmc_1_clonotype1	3389	3504
CTGAAACTCTTAGCCC-1_1	pbmc_1	1851	887	0.122096164235548	clonotype1	TRB	TRBV7-6	4	4	3	1	-0.152323995877488	-0.0809076918109439	G1	4	exp	7_LAG3	pbmc_1_clonotype1_3504	KIF-P1	KIF2C	H1_KIF-P1	1	1	pbmc_1_clonotype1	3389	3504
CTGAAGTAGTTAAGTG-1_1	pbmc_1	3923	1716	0.113943410655111	clonotype1	TRB	TRBV7-6	5	5	5	6	0.59833310332456	-0.0820584917461807	S	5	exp	8_MKI67	pbmc_1_clonotype1_3504	KIF-P1	KIF2C	H1_KIF-P1	1	1	pbmc_1_clonotype1	3389	3504
CTGAAGTCACATCCGG-1_1	pbmc_1	6748	2307	0.046235921754594	clonotype1	TRB	TRBV7-6	10	10	9	5	0.290657107925018	0.074935833240641	S	10	exp	9_NME1	pbmc_1_clonotype1_3504	KIF-P1	KIF2C	H1_KIF-P1	1	1	pbmc_1_clonotype1	3389	3504
CTGAAGTCATCCCACT-1_1	pbmc_1	29196	4950	0.0384299219071106	clonotype1	TRB	TRBV7-6	1	1	2	2	0.0523243246156409	0.5816895609559	G2M	1	exp	8_MKI67	pbmc_1_clonotype1_3504	KIF-P1	KIF2C	H1_KIF-P1	1	1	pbmc_1_clonotype1	3389	3504
CTGAAGTCATCGGACC-1_1	pbmc_1	1397	697	0.0780243378668576	clonotype1	TRB	TRBV7-6	2	2	0	1	-0.0626217110447347	0.0487446634579443	G2M	2	exp	5_FGFBP2	pbmc_1_clonotype1_3504	KIF-P1	KIF2C	H1_KIF-P1	1	1	pbmc_1_clonotype1	3389	3504
CTGAAGTCATGAGCGA-1_1	pbmc_1	16054	3702	0.041298118848885	clonotype1	TRB	TRBV7-6	7	7	6	5	0.135856628861141	0.291330472548854	G2M	7	exp	9_NME1	pbmc_1_clonotype1_3504	KIF-P1	KIF2C	H1_KIF-P1	1	1	pbmc_1_clonotype1	3389	3504
CTGAAGTTCTTAACCT-1_1	pbmc_1	11906	3345	0.081471526961196	clonotype1	TRB	TRBV7-6	5	5	2	2	0.495519546806795	0.122510569785071	S	5	exp	8_MKI67	pbmc_1_clonotype1_3504	KIF-P1	KIF2C	H1_KIF-P1	1	1	pbmc_1_clonotype1	3389	3504
CTGATAGAGAGTTGGC-1_1	pbmc_1	8436	2659	0.0459933617828355	clonotype1	TRB	TRBV7-6	1	1	2	2	-0.178737372624068	0.905470450604231	G2M	1	exp	8_MKI67	pbmc_1_clonotype1_3504	KIF-P1	KIF2C	H1_KIF-P1	1	1	pbmc_1_clonotype1	3389	3504
CTGATAGAGTGAAGTT-1_1	pbmc_1	3651	1581	0.047658175842235	clonotype1	TRB	TRBV7-6	1	1	2	2	-0.127241265006071	0.770572175534466	G2M	1	exp	8_MKI67	pbmc_1_clonotype1_3504	KIF-P1	KIF2C	H1_KIF-P1	1	1	pbmc_1_clonotype1	3389	3504
CTGATAGCAAGCGTAG-1_1	pbmc_1	9701	2986	0.0617462117307494	clonotype1	TRB	TRBV7-6	1	1	5	2	0.327323791813476	0.406583064958502	G2M	1	exp	8_MKI67	pbmc_1_clonotype1_3504	KIF-P1	KIF2C	H1_KIF-P1	1	1	pbmc_1_clonotype1	3389	3504
CTGATAGTCCTCCTAG-1_1	pbmc_1	9522	2981	0.0474690191136316	clonotype1	TRB	TRBV7-6	4	4	0	3	0.178340467747427	-0.223378380753303	S	4	exp	7_LAG3	pbmc_1_clonotype1_3504	KIF-P1	KIF2C	H1_KIF-P1	1	1	pbmc_1_clonotype1	3389	3504
CTGATAGTCGAGAGCA-1_1	pbmc_1	3024	1304	0.0423280423280423	clonotype1	TRB	TRBV7-6	4	4	3	1	-0.229319422370648	-0.176129169623179	G1	4	exp	7_LAG3	pbmc_1_clonotype1_3504	KIF-P1	KIF2C	H1_KIF-P1	1	1	pbmc_1_clonotype1	3389	3504
CTGATAGTCTGGAGCC-1_1	pbmc_1	12502	3255	0.0463125899856023	clonotype1	TRB	TRBV7-6	5	5	5	6	0.113850807954259	0.610453973625885	G2M	5	exp	8_MKI67	pbmc_1_clonotype1_3504	KIF-P1	KIF2C	H1_KIF-P1	1	1	pbmc_1_clonotype1	3389	3504
CTGATAGTCTTTAGTC-1_1	pbmc_1	23684	4726	0.0711028542475933	clonotype1	TRB	TRBV7-6	1	1	2	2	0.10792672884446	0.303354331573432	G2M	1	exp	8_MKI67	pbmc_1_clonotype1_3504	KIF-P1	KIF2C	H1_KIF-P1	1	1	pbmc_1_clonotype1	3389	3504
CTGATCCAGATGTGGC-1_1	pbmc_1	14627	3604	0.0694605865864497	clonotype1	TRB	TRBV7-6	1	1	2	2	0.0625906773576531	0.533052570777273	G2M	1	exp	8_MKI67	pbmc_1_clonotype1_3504	KIF-P1	KIF2C	H1_KIF-P1	1	1	pbmc_1_clonotype1	3389	3504
CTGATCCAGGCTAGCA-1_1	pbmc_1	30750	5112	0.0727479674796748	clonotype1	TRB	TRBV7-6	1	1	2	2	0.19666081423125	0.454260445973366	G2M	1	exp	8_MKI67	pbmc_1_clonotype1_3504	KIF-P1	KIF2C	H1_KIF-P1	1	1	pbmc_1_clonotype1	3389	3504
CTGATCCCACATTAGC-1_1	pbmc_1	7209	2384	0.0592315161603551	clonotype1	TRB	TRBV7-6	10	10	9	5	0.321714248861647	-0.0882237038130497	S	10	exp	9_NME1	pbmc_1_clonotype1_3504	KIF-P1	KIF2C	H1_KIF-P1	1	1	pbmc_1_clonotype1	3389	3504
CTGATCCGTACAGACG-1_1	pbmc_1	2531	1145	0.0699328328723825	clonotype1	TRB	TRBV7-6	6	6	3	1	-0.176725386114665	-0.0572463069295746	G1	6	exp	6_FCGR3A	pbmc_1_clonotype1_3504	KIF-P1	KIF2C	H1_KIF-P1	1	1	pbmc_1_clonotype1	3389	3504
CTGATCCGTAGCGTAG-1_1	pbmc_1	2434	1089	0.0932621199671323	clonotype1	TRB	TRBV7-6	4	4	0	1	-0.193298494353056	-0.110519912181751	G1	4	exp	7_LAG3	pbmc_1_clonotype1_3504	KIF-P1	KIF2C	H1_KIF-P1	1	1	pbmc_1_clonotype1	3389	3504
CTGCCTAAGATCTGAA-1_1	pbmc_1	6573	2217	0.0217556671230793	clonotype1	TRB	TRBV7-6	4	4	0	3	0.341558584355316	-0.079744807470583	S	4	exp	7_LAG3	pbmc_1_clonotype1_3504	KIF-P1	KIF2C	H1_KIF-P1	1	1	pbmc_1_clonotype1	3389	3504
CTGCCTACACCGATAT-1_1	pbmc_1	7432	2485	0.0438643702906351	clonotype1	TRB	TRBV7-6	5	5	5	6	0.297539374174564	0.571489301293095	G2M	5	exp	8_MKI67	pbmc_1_clonotype1_3504	KIF-P1	KIF2C	H1_KIF-P1	1	1	pbmc_1_clonotype1	3389	3504
CTGCCTACACGGCTAC-1_1	pbmc_1	24570	4887	0.0461131461131461	clonotype1	TRB	TRBV7-6	5	5	5	6	0.317925312069279	0.295391650413481	S	5	exp	8_MKI67	pbmc_1_clonotype1_3504	KIF-P1	KIF2C	H1_KIF-P1	1	1	pbmc_1_clonotype1	3389	3504
CTGCCTACAGTTCCCT-1_1	pbmc_1	12279	3552	0.0497597524228357	clonotype1	TRB	TRBV7-6	1	1	5	2	0.469475724667699	0.487269929855712	G2M	1	exp	8_MKI67	pbmc_1_clonotype1_3504	KIF-P1	KIF2C	H1_KIF-P1	1	1	pbmc_1_clonotype1	3389	3504
CTGCCTAGTACTCGCG-1_1	pbmc_1	4786	1978	0.0697868783953197	clonotype1	TRB	TRBV7-6	4	4	0	1	0.257348883012647	-0.112287642302472	S	4	exp	7_LAG3	pbmc_1_clonotype1_3504	KIF-P1	KIF2C	H1_KIF-P1	1	1	pbmc_1_clonotype1	3389	3504
CTGCCTAGTGTAACGG-1_1	pbmc_1	34292	5818	0.0551440569228975	clonotype1	TRB	TRBV7-6	1	1	2	2	0.391047466659677	0.306047790238515	S	1	exp	8_MKI67	pbmc_1_clonotype1_3504	KIF-P1	KIF2C	H1_KIF-P1	1	1	pbmc_1_clonotype1	3389	3504
CTGCCTATCTATCGCC-1_1	pbmc_1	6258	2229	0.0570469798657718	clonotype1	TRB	TRBV7-6	4	4	0	1	-0.184733090516789	-0.160469763704407	G1	4	exp	7_LAG3	pbmc_1_clonotype1_3504	KIF-P1	KIF2C	H1_KIF-P1	1	1	pbmc_1_clonotype1	3389	3504
CTGCGGAAGCCAGAAC-1_1	pbmc_1	33014	5087	0.0368934391470285	clonotype1	TRB	TRBV7-6	1	1	2	2	0.034174616590226	0.391144238698442	G2M	1	exp	8_MKI67	pbmc_1_clonotype1_3504	KIF-P1	KIF2C	H1_KIF-P1	1	1	pbmc_1_clonotype1	3389	3504
CTGCGGACACTAGTAC-1_1	pbmc_1	2318	1134	0.0754961173425367	clonotype1	TRB	TRBV7-6	6	6	3	1	-0.13992067427832	-0.0917847398402825	G1	6	exp	6_FCGR3A	pbmc_1_clonotype1_3504	KIF-P1	KIF2C	H1_KIF-P1	1	1	pbmc_1_clonotype1	3389	3504
CTGCGGACATTTCACT-1_1	pbmc_1	2424	1129	0.0457920792079208	clonotype1	TRB	TRBV7-6	2	2	0	3	-0.223785159512442	-0.185550135848309	G1	2	exp	5_FGFBP2	pbmc_1_clonotype1_3504	KIF-P1	KIF2C	H1_KIF-P1	1	1	pbmc_1_clonotype1	3389	3504
CTGCGGAGTAAACACA-1_1	pbmc_1	14944	3705	0.00742773019271949	clonotype1	TRB	TRBV7-6	1	1	2	2	0.255150444737379	0.207793525567199	S	1	exp	8_MKI67	pbmc_1_clonotype1_3504	KIF-P1	KIF2C	H1_KIF-P1	1	1	pbmc_1_clonotype1	3389	3504
CTGCGGAGTATCGCAT-1_1	pbmc_1	15912	3898	0.0661136249371543	clonotype1	TRB	TRBV7-6	2	2	2	3	0.171476375923469	0.132081712413106	S	2	exp	5_FGFBP2	pbmc_1_clonotype1_3504	KIF-P1	KIF2C	H1_KIF-P1	1	1	pbmc_1_clonotype1	3389	3504
CTGCGGAGTCAAACTC-1_1	pbmc_1	1536	731	0.05078125	clonotype1	TRB	TRBV7-6	6	6	3	1	-0.0331631716947333	-0.133782609156826	G1	6	exp	6_FCGR3A	pbmc_1_clonotype1_3504	KIF-P1	KIF2C	H1_KIF-P1	1	1	pbmc_1_clonotype1	3389	3504
CTGCGGAGTGGTCTCG-1_1	pbmc_1	16709	3677	0.0377640792387336	clonotype1	TRB	TRBV7-6	7	7	6	5	0.342841123818688	0.0857235321248888	S	7	exp	9_NME1	pbmc_1_clonotype1_3504	KIF-P1	KIF2C	H1_KIF-P1	1	1	pbmc_1_clonotype1	3389	3504
CTGCGGAGTTATGCGT-1_1	pbmc_1	5596	1897	0.0512866333095068	clonotype1	TRB	TRBV7-6	4	4	0	1	0.322442329082765	-0.065952384038742	S	4	exp	7_LAG3	pbmc_1_clonotype1_3504	KIF-P1	KIF2C	H1_KIF-P1	1	1	pbmc_1_clonotype1	3389	3504
CTGCGGATCCATGCTC-1_1	pbmc_1	4208	1657	0.0715304182509506	clonotype1	TRB	TRBV7-6	2	2	0	3	0.120951958225185	-0.117491927919887	S	2	exp	5_FGFBP2	pbmc_1_clonotype1_3504	KIF-P1	KIF2C	H1_KIF-P1	1	1	pbmc_1_clonotype1	3389	3504
CTGCGGATCGAACTGT-1_1	pbmc_1	5500	2151	0.150363636363636	clonotype1	TRB	TRBV7-6	10	10	9	5	0.369112922041214	0.0640542876638152	S	10	exp	9_NME1	pbmc_1_clonotype1_3504	KIF-P1	KIF2C	H1_KIF-P1	1	1	pbmc_1_clonotype1	3389	3504
CTGCGGATCTTTACAC-1_1	pbmc_1	18164	4080	0.0379321735300595	clonotype1	TRB	TRBV7-6	7	7	6	5	0.312643427949992	0.0682547131007062	S	7	exp	9_NME1	pbmc_1_clonotype1_3504	KIF-P1	KIF2C	H1_KIF-P1	1	1	pbmc_1_clonotype1	3389	3504
CTGCTGTAGAATGTGT-1_1	pbmc_1	8114	2784	0.0635937885136801	clonotype1	TRB	TRBV7-6	1	1	2	2	0.570798567285774	0.036113914206401	S	1	exp	8_MKI67	pbmc_1_clonotype1_3504	KIF-P1	KIF2C	H1_KIF-P1	1	1	pbmc_1_clonotype1	3389	3504
CTGCTGTAGACTTTCG-1_1	pbmc_1	4064	1644	0.0460137795275591	clonotype1	TRB	TRBV7-6	4	4	0	3	-0.236509480062503	-0.089641322170302	G1	4	exp	7_LAG3	pbmc_1_clonotype1_3504	KIF-P1	KIF2C	H1_KIF-P1	1	1	pbmc_1_clonotype1	3389	3504
CTGCTGTAGTCCAGGA-1_1	pbmc_1	4138	1800	0.0751570807153214	clonotype1	TRB	TRBV7-6	2	2	0	3	0.0359631403091547	-0.144923869356156	S	2	exp	5_FGFBP2	pbmc_1_clonotype1_3504	KIF-P1	KIF2C	H1_KIF-P1	1	1	pbmc_1_clonotype1	3389	3504
CTGCTGTCAATTCCTT-1_1	pbmc_1	9843	3149	0.00822919841511734	clonotype1	TRB	TRBV7-6	1	1	0	2	0.113275810089483	-0.244329463792332	S	1	exp	8_MKI67	pbmc_1_clonotype1_3504	KIF-P1	KIF2C	H1_KIF-P1	1	1	pbmc_1_clonotype1	3389	3504
CTGCTGTCACTTAAGC-1_1	pbmc_1	8264	2854	0.0540900290416263	clonotype1	TRB	TRBV7-6	2	2	2	3	0.329622000840147	0.483018170329938	G2M	2	exp	5_FGFBP2	pbmc_1_clonotype1_3504	KIF-P1	KIF2C	H1_KIF-P1	1	1	pbmc_1_clonotype1	3389	3504
CTGCTGTGTAGCTGCC-1_1	pbmc_1	5147	2153	0.0450748008548669	clonotype1	TRB	TRBV7-6	1	1	2	6	-0.090180581853036	102704558537448	G2M	1	exp	8_MKI67	pbmc_1_clonotype1_3504	KIF-P1	KIF2C	H1_KIF-P1	1	1	pbmc_1_clonotype1	3389	3504
CTGCTGTGTGGTTTCA-1_1	pbmc_1	3246	1605	0.0385089340727049	clonotype1	TRB	TRBV7-6	6	6	0	1	-0.271650194393684	-0.14554779356565	G1	6	exp	6_FCGR3A	pbmc_1_clonotype1_3504	KIF-P1	KIF2C	H1_KIF-P1	1	1	pbmc_1_clonotype1	3389	3504
CTGCTGTGTTGGTGGA-1_1	pbmc_1	10642	3120	0.044916369103552	clonotype1	TRB	TRBV7-6	5	5	5	6	0.435378303858858	0.565786621360146	G2M	5	exp	8_MKI67	pbmc_1_clonotype1_3504	KIF-P1	KIF2C	H1_KIF-P1	1	1	pbmc_1_clonotype1	3389	3504
CTGCTGTGTTTGACAC-1_1	pbmc_1	15253	3879	0.0576935684783321	clonotype1	TRB	TRBV7-6	1	1	2	2	0.479353521390559	0.165375229018998	S	1	exp	8_MKI67	pbmc_1_clonotype1_3504	KIF-P1	KIF2C	H1_KIF-P1	1	1	pbmc_1_clonotype1	3389	3504
CTGCTGTTCCAAAGTC-1_1	pbmc_1	14240	3640	0.0575842696629214	clonotype1	TRB	TRBV7-6	1	1	2	2	0.35395351923879	0.189289138777266	S	1	exp	8_MKI67	pbmc_1_clonotype1_3504	KIF-P1	KIF2C	H1_KIF-P1	1	1	pbmc_1_clonotype1	3389	3504
CTGGTCTAGACTGTAA-1_1	pbmc_1	3736	1732	0.0444325481798715	clonotype1	TRB	TRBV7-6	2	2	0	3	-0.195321290627643	0.059491676833518	G2M	2	exp	5_FGFBP2	pbmc_1_clonotype1_3504	KIF-P1	KIF2C	H1_KIF-P1	1	1	pbmc_1_clonotype1	3389	3504
CTGGTCTAGAGCAATT-1_1	pbmc_1	15137	3785	0.0683094404439453	clonotype1	TRB	TRBV7-6	5	5	5	6	0.364781421613193	0.00368711018952661	S	5	exp	8_MKI67	pbmc_1_clonotype1_3504	KIF-P1	KIF2C	H1_KIF-P1	1	1	pbmc_1_clonotype1	3389	3504
CTGGTCTAGAGCCTAG-1_1	pbmc_1	6620	2340	0.0321752265861027	clonotype1	TRB	TRBV7-6	4	4	0	1	-0.205079625734789	-0.241412271478849	G1	4	exp	7_LAG3	pbmc_1_clonotype1_3504	KIF-P1	KIF2C	H1_KIF-P1	1	1	pbmc_1_clonotype1	3389	3504
CTGGTCTAGCCACGCT-1_1	pbmc_1	2921	1351	0.0568298527901404	clonotype1	TRB	TRBV7-6	4	4	0	3	-0.181831083468447	-0.034728791668539	G1	4	exp	7_LAG3	pbmc_1_clonotype1_3504	KIF-P1	KIF2C	H1_KIF-P1	1	1	pbmc_1_clonotype1	3389	3504
CTGGTCTAGGCTCAGA-1_1	pbmc_1	12186	3314	0.0291317905793534	clonotype1	TRB	TRBV7-6	5	5	5	6	0.102376526022053	0.736856882070317	G2M	5	exp	8_MKI67	pbmc_1_clonotype1_3504	KIF-P1	KIF2C	H1_KIF-P1	1	1	pbmc_1_clonotype1	3389	3504
CTGGTCTCAATAAGCA-1_1	pbmc_1	23654	4786	0.0257038978608269	clonotype1	TRB	TRBV7-6	7	7	6	5	0.421907376604779	0.00104213431938965	S	7	exp	9_NME1	pbmc_1_clonotype1_3504	KIF-P1	KIF2C	H1_KIF-P1	1	1	pbmc_1_clonotype1	3389	3504
CTGGTCTCATGAGCGA-1_1	pbmc_1	13094	3647	0.0614021689323354	clonotype1	TRB	TRBV7-6	1	1	0	2	0.261989508289217	0.25707763602793	S	1	exp	8_MKI67	pbmc_1_clonotype1_3504	KIF-P1	KIF2C	H1_KIF-P1	1	1	pbmc_1_clonotype1	3389	3504
CTGGTCTGTACTTCTT-1_1	pbmc_1	4215	1755	0.0488730723606168	clonotype1	TRB	TRBV7-6	4	4	3	1	-0.255448331653129	-0.161623993239711	G1	4	exp	7_LAG3	pbmc_1_clonotype1_3504	KIF-P1	KIF2C	H1_KIF-P1	1	1	pbmc_1_clonotype1	3389	3504
CTGGTCTTCGACGGAA-1_1	pbmc_1	26505	5046	0.0235804565176382	clonotype1	TRB	TRBV7-6	7	7	6	5	0.437399093328747	0.0656809510137747	S	7	exp	9_NME1	pbmc_1_clonotype1_3504	KIF-P1	KIF2C	H1_KIF-P1	1	1	pbmc_1_clonotype1	3389	3504
CTGGTCTTCTGGGCCA-1_1	pbmc_1	15879	3682	0.0384784936079098	clonotype1	TRB	TRBV7-6	5	5	5	6	0.406392987044893	0.357533873957456	S	5	exp	8_MKI67	pbmc_1_clonotype1_3504	KIF-P1	KIF2C	H1_KIF-P1	1	1	pbmc_1_clonotype1	3389	3504
CTGTGCTAGAAGATTC-1_1	pbmc_1	6883	2438	0.0517216330088624	clonotype1	TRB	TRBV7-6	4	4	0	3	-0.185106243947597	-0.158706324153179	G1	4	exp	7_LAG3	pbmc_1_clonotype1_3504	KIF-P1	KIF2C	H1_KIF-P1	1	1	pbmc_1_clonotype1	3389	3504
CTGTGCTAGATCGGGT-1_1	pbmc_1	1625	905	0.0756923076923077	clonotype1	TRB	TRBV7-6	2	2	3	1	-0.165129438596018	0.0537103389163687	G2M	2	exp	5_FGFBP2	pbmc_1_clonotype1_3504	KIF-P1	KIF2C	H1_KIF-P1	1	1	pbmc_1_clonotype1	3389	3504
CTGTGCTTCACTCTTA-1_1	pbmc_1	10882	3133	0.0663480977761441	clonotype1	TRB	TRBV7-6	10	10	9	5	0.204829782718198	-0.0297842125514331	S	10	exp	9_NME1	pbmc_1_clonotype1_3504	KIF-P1	KIF2C	H1_KIF-P1	1	1	pbmc_1_clonotype1	3389	3504
CTGTGCTTCGGTCTAA-1_1	pbmc_1	10055	3008	0.0746892093485828	clonotype1	TRB	TRBV7-6	1	1	2	2	0.371941471213766	0.257231274407693	S	1	exp	8_MKI67	pbmc_1_clonotype1_3504	KIF-P1	KIF2C	H1_KIF-P1	1	1	pbmc_1_clonotype1	3389	3504
CTGTGCTTCTCAACTT-1_1	pbmc_1	19717	4365	0.0323578637723792	clonotype1	TRB	TRBV7-6	1	1	2	2	0.308008452306908	0.568098816874877	G2M	1	exp	8_MKI67	pbmc_1_clonotype1_3504	KIF-P1	KIF2C	H1_KIF-P1	1	1	pbmc_1_clonotype1	3389	3504
CTGTTTAAGATGGGTC-1_1	pbmc_1	29969	5017	0.0446461343388168	clonotype1	TRB	TRBV7-6	0	0	2	0	0.317109983550635	0.374976454757667	G2M	0	exp	4_CMC1	pbmc_1_clonotype1_3504	KIF-P1	KIF2C	H1_KIF-P1	1	1	pbmc_1_clonotype1	3389	3504
CTGTTTAAGCAAATCA-1_1	pbmc_1	14276	3708	0.0696273465956851	clonotype1	TRB	TRBV7-6	7	7	2	5	0.370254353851422	0.315698109970203	S	7	exp	9_NME1	pbmc_1_clonotype1_3504	KIF-P1	KIF2C	H1_KIF-P1	1	1	pbmc_1_clonotype1	3389	3504
CTGTTTAAGCGAAGGG-1_1	pbmc_1	19848	4043	0.0510378879484079	clonotype1	TRB	TRBV7-6	7	7	6	5	0.31690639471482	0.154276143671291	S	7	exp	9_NME1	pbmc_1_clonotype1_3504	KIF-P1	KIF2C	H1_KIF-P1	1	1	pbmc_1_clonotype1	3389	3504
CTGTTTAAGCTAGGCA-1_1	pbmc_1	5984	2205	0.0497994652406417	clonotype1	TRB	TRBV7-6	4	4	0	1	0.284504367813932	-0.190252189956781	S	4	exp	7_LAG3	pbmc_1_clonotype1_3504	KIF-P1	KIF2C	H1_KIF-P1	1	1	pbmc_1_clonotype1	3389	3504
CTGTTTACAATGACCT-1_1	pbmc_1	4701	1803	0.135077643054669	clonotype1	TRB	TRBV7-6	2	2	0	3	0.250191466530735	-0.0228698411996561	S	2	exp	5_FGFBP2	pbmc_1_clonotype1_3504	KIF-P1	KIF2C	H1_KIF-P1	1	1	pbmc_1_clonotype1	3389	3504
CTGTTTACAGGTGGAT-1_1	pbmc_1	10326	3052	0.0839628123184195	clonotype1	TRB	TRBV7-6	1	1	2	2	0.118367119160155	0.328242017002569	G2M	1	exp	8_MKI67	pbmc_1_clonotype1_3504	KIF-P1	KIF2C	H1_KIF-P1	1	1	pbmc_1_clonotype1	3389	3504
CTGTTTAGTCCAAGTT-1_1	pbmc_1	16611	4251	0.04551201011378	clonotype1	TRB	TRBV7-6	5	5	5	6	0.447680316255376	0.381119942716234	S	5	exp	8_MKI67	pbmc_1_clonotype1_3504	KIF-P1	KIF2C	H1_KIF-P1	1	1	pbmc_1_clonotype1	3389	3504
CTGTTTATCAGTTTGG-1_1	pbmc_1	13581	3688	0.042117664384066	clonotype1	TRB	TRBV7-6	5	5	5	6	0.627415390821581	0.0637412760960874	S	5	exp	8_MKI67	pbmc_1_clonotype1_3504	KIF-P1	KIF2C	H1_KIF-P1	1	1	pbmc_1_clonotype1	3389	3504
CTGTTTATCCAAAGTC-1_1	pbmc_1	16166	4101	0.068724483483855	clonotype1	TRB	TRBV7-6	1	1	2	2	0.0820345737400454	0.241640398508154	G2M	1	exp	8_MKI67	pbmc_1_clonotype1_3504	KIF-P1	KIF2C	H1_KIF-P1	1	1	pbmc_1_clonotype1	3389	3504
CTGTTTATCCTCGCAT-1_1	pbmc_1	10893	3330	0.0476452767832553	clonotype1	TRB	TRBV7-6	5	5	5	6	0.593175056149282	0.247724748223026	S	5	exp	8_MKI67	pbmc_1_clonotype1_3504	KIF-P1	KIF2C	H1_KIF-P1	1	1	pbmc_1_clonotype1	3389	3504
CTTAACTAGAAACCTA-1_1	pbmc_1	14819	3642	0.101153924016465	clonotype1	TRB	TRBV7-6	1	1	2	2	0.283177622234134	0.565783345934852	G2M	1	exp	8_MKI67	pbmc_1_clonotype1_3504	KIF-P1	KIF2C	H1_KIF-P1	1	1	pbmc_1_clonotype1	3389	3504
CTTAACTAGATGTTAG-1_1	pbmc_1	28079	5063	0.0627515224901172	clonotype1	TRB	TRBV7-6	1	1	2	2	0.201490922524327	0.312068325110613	G2M	1	exp	8_MKI67	pbmc_1_clonotype1_3504	KIF-P1	KIF2C	H1_KIF-P1	1	1	pbmc_1_clonotype1	3389	3504
CTTAACTAGCGATATA-1_1	pbmc_1	3195	1514	0.0757433489827856	clonotype1	TRB	TRBV7-6	2	2	0	3	-0.0815824413316011	0.178314884862858	G2M	2	exp	5_FGFBP2	pbmc_1_clonotype1_3504	KIF-P1	KIF2C	H1_KIF-P1	1	1	pbmc_1_clonotype1	3389	3504
CTTAACTAGCGCCTCA-1_1	pbmc_1	11359	3020	0.0779117880095079	clonotype1	TRB	TRBV7-6	10	10	9	5	0.364048438906995	0.0155822080471282	S	10	exp	9_NME1	pbmc_1_clonotype1_3504	KIF-P1	KIF2C	H1_KIF-P1	1	1	pbmc_1_clonotype1	3389	3504
CTTAACTAGCGTCTAT-1_1	pbmc_1	21661	4404	0.0531369742855824	clonotype1	TRB	TRBV7-6	1	1	2	2	0.29408031985277	0.52986674051433	G2M	1	exp	8_MKI67	pbmc_1_clonotype1_3504	KIF-P1	KIF2C	H1_KIF-P1	1	1	pbmc_1_clonotype1	3389	3504
CTTAACTCAACGATGG-1_1	pbmc_1	16435	3903	0.0587770003042288	clonotype1	TRB	TRBV7-6	5	5	5	6	0.0789835603987714	0.59796718046172	G2M	5	exp	8_MKI67	pbmc_1_clonotype1_3504	KIF-P1	KIF2C	H1_KIF-P1	1	1	pbmc_1_clonotype1	3389	3504
CTTAACTCAAGCCATT-1_1	pbmc_1	25383	5041	0.0507820194618445	clonotype1	TRB	TRBV7-6	5	5	5	6	0.42161341389092	0.174430269238329	S	5	exp	8_MKI67	pbmc_1_clonotype1_3504	KIF-P1	KIF2C	H1_KIF-P1	1	1	pbmc_1_clonotype1	3389	3504
CTTAACTGTTCGGGCT-1_1	pbmc_1	11150	3053	0.0693273542600897	clonotype1	TRB	TRBV7-6	1	1	2	2	0.111083720431484	0.763998671276015	G2M	1	exp	8_MKI67	pbmc_1_clonotype1_3504	KIF-P1	KIF2C	H1_KIF-P1	1	1	pbmc_1_clonotype1	3389	3504
CTTACCGAGATGAGAG-1_1	pbmc_1	5363	2113	0.0658213686369569	clonotype1	TRB	TRBV7-6	1	1	2	2	-0.199447355980501	0.620073595451457	G2M	1	exp	8_MKI67	pbmc_1_clonotype1_3504	KIF-P1	KIF2C	H1_KIF-P1	1	1	pbmc_1_clonotype1	3389	3504
CTTACCGAGTACGTTC-1_1	pbmc_1	7658	2399	0.060981979629146	clonotype1	TRB	TRBV7-6	5	5	5	6	0.139612080127282	0.672913437422537	G2M	5	exp	8_MKI67	pbmc_1_clonotype1_3504	KIF-P1	KIF2C	H1_KIF-P1	1	1	pbmc_1_clonotype1	3389	3504
CTTACCGGTAGAAGGA-1_1	pbmc_1	13949	3548	0.0598609219298874	clonotype1	TRB	TRBV7-6	7	7	2	5	0.252566752939509	0.257157039283105	G2M	7	exp	9_NME1	pbmc_1_clonotype1_3504	KIF-P1	KIF2C	H1_KIF-P1	1	1	pbmc_1_clonotype1	3389	3504
CTTACCGGTTGATTCG-1_1	pbmc_1	20993	4110	0.0395369885199829	clonotype1	TRB	TRBV7-6	7	7	6	5	0.38981109481456	0.209633915152539	S	7	exp	9_NME1	pbmc_1_clonotype1_3504	KIF-P1	KIF2C	H1_KIF-P1	1	1	pbmc_1_clonotype1	3389	3504
CTTACCGTCCTAGAAC-1_1	pbmc_1	7208	2416	0.0657602663706992	clonotype1	TRB	TRBV7-6	2	2	0	3	0.357412714381798	0.233793387224178	S	2	exp	5_FGFBP2	pbmc_1_clonotype1_3504	KIF-P1	KIF2C	H1_KIF-P1	1	1	pbmc_1_clonotype1	3389	3504
CTTACCGTCTCTGAGA-1_1	pbmc_1	11793	3207	0.0566437717289918	clonotype1	TRB	TRBV7-6	5	5	5	6	0.489278714301312	0.36257422670922	S	5	exp	8_MKI67	pbmc_1_clonotype1_3504	KIF-P1	KIF2C	H1_KIF-P1	1	1	pbmc_1_clonotype1	3389	3504
CTTAGGAAGCCAGAAC-1_1	pbmc_1	2090	1038	0.0392344497607656	clonotype1	TRB	TRBV7-6	6	6	3	1	-0.207097553956392	-0.170202440584084	G1	6	exp	6_FCGR3A	pbmc_1_clonotype1_3504	KIF-P1	KIF2C	H1_KIF-P1	1	1	pbmc_1_clonotype1	3389	3504
CTTAGGACATCCGCGA-1_1	pbmc_1	14019	3512	0.0371638490619873	clonotype1	TRB	TRBV7-6	5	5	5	6	0.178842742202021	0.0719698328123764	S	5	exp	8_MKI67	pbmc_1_clonotype1_3504	KIF-P1	KIF2C	H1_KIF-P1	1	1	pbmc_1_clonotype1	3389	3504
CTTAGGACATGCGCAC-1_1	pbmc_1	13021	3198	0.0483065816757546	clonotype1	TRB	TRBV7-6	5	5	5	6	0.261475185428075	0.443381961840569	G2M	5	exp	8_MKI67	pbmc_1_clonotype1_3504	KIF-P1	KIF2C	H1_KIF-P1	1	1	pbmc_1_clonotype1	3389	3504
CTTAGGACATTTGCCC-1_1	pbmc_1	12421	3264	0.0415425489091055	clonotype1	TRB	TRBV7-6	7	7	6	5	0.193958864162979	0.292250375906442	G2M	7	exp	9_NME1	pbmc_1_clonotype1_3504	KIF-P1	KIF2C	H1_KIF-P1	1	1	pbmc_1_clonotype1	3389	3504
CTTAGGAGTAAGGGCT-1_1	pbmc_1	27724	4989	0.0369355071418266	clonotype1	TRB	TRBV7-6	1	1	2	2	0.155648200324745	0.594458988582121	G2M	1	exp	8_MKI67	pbmc_1_clonotype1_3504	KIF-P1	KIF2C	H1_KIF-P1	1	1	pbmc_1_clonotype1	3389	3504
CTTAGGAGTAGCTAAA-1_1	pbmc_1	8222	2665	0.110070542447093	clonotype1	TRB	TRBV7-6	5	5	5	6	0.540376943796697	0.280870150995777	S	5	exp	8_MKI67	pbmc_1_clonotype1_3504	KIF-P1	KIF2C	H1_KIF-P1	1	1	pbmc_1_clonotype1	3389	3504
CTTAGGAGTAGTGAAT-1_1	pbmc_1	17925	3926	0.0497071129707113	clonotype1	TRB	TRBV7-6	5	5	5	6	0.387883053023364	0.452567880894704	G2M	5	exp	8_MKI67	pbmc_1_clonotype1_3504	KIF-P1	KIF2C	H1_KIF-P1	1	1	pbmc_1_clonotype1	3389	3504
CTTAGGAGTCTAGGTT-1_1	pbmc_1	8280	2676	0.0461352657004831	clonotype1	TRB	TRBV7-6	5	5	5	6	0.498866374814007	0.38459472303464	S	5	exp	8_MKI67	pbmc_1_clonotype1_3504	KIF-P1	KIF2C	H1_KIF-P1	1	1	pbmc_1_clonotype1	3389	3504
CTTAGGATCAGTTTGG-1_1	pbmc_1	24673	4774	0.0553641632553804	clonotype1	TRB	TRBV7-6	1	1	2	2	0.393905123601076	0.279823611512072	S	1	exp	8_MKI67	pbmc_1_clonotype1_3504	KIF-P1	KIF2C	H1_KIF-P1	1	1	pbmc_1_clonotype1	3389	3504
CTTAGGATCCCAAGAT-1_1	pbmc_1	18331	4060	0.0345862200643718	clonotype1	TRB	TRBV7-6	1	1	2	2	0.0362829723623798	0.750470358395727	G2M	1	exp	8_MKI67	pbmc_1_clonotype1_3504	KIF-P1	KIF2C	H1_KIF-P1	1	1	pbmc_1_clonotype1	3389	3504
CTTAGGATCCTTTACA-1_1	pbmc_1	13503	3353	0.0626527438347034	clonotype1	TRB	TRBV7-6	10	10	9	5	0.225763050102044	-0.125019102065088	S	10	exp	9_NME1	pbmc_1_clonotype1_3504	KIF-P1	KIF2C	H1_KIF-P1	1	1	pbmc_1_clonotype1	3389	3504
CTTCTCTAGGGTCTCC-1_1	pbmc_1	14725	3778	0.0344312393887946	clonotype1	TRB	TRBV7-6	1	1	2	2	0.538033212475923	-0.0174087732922091	S	1	exp	8_MKI67	pbmc_1_clonotype1_3504	KIF-P1	KIF2C	H1_KIF-P1	1	1	pbmc_1_clonotype1	3389	3504
CTTCTCTAGTGGTAAT-1_1	pbmc_1	14424	3702	0.0542151968940654	clonotype1	TRB	TRBV7-6	5	5	5	6	0.397116256738149	0.0837331423482084	S	5	exp	8_MKI67	pbmc_1_clonotype1_3504	KIF-P1	KIF2C	H1_KIF-P1	1	1	pbmc_1_clonotype1	3389	3504
CTTCTCTCAATAAGCA-1_1	pbmc_1	2640	1294	0.0431818181818182	clonotype1	TRB	TRBV7-6	2	2	0	3	-0.122317087884739	-0.200079439949281	G1	2	exp	5_FGFBP2	pbmc_1_clonotype1_3504	KIF-P1	KIF2C	H1_KIF-P1	1	1	pbmc_1_clonotype1	3389	3504
CTTCTCTCATATACCG-1_1	pbmc_1	15343	3804	0.0567685589519651	clonotype1	TRB	TRBV7-6	5	5	5	6	0.359639136609562	0.662889468930436	G2M	5	exp	8_MKI67	pbmc_1_clonotype1_3504	KIF-P1	KIF2C	H1_KIF-P1	1	1	pbmc_1_clonotype1	3389	3504
CTTCTCTGTAAGGGCT-1_1	pbmc_1	3469	1490	0.0533294897665033	clonotype1	TRB	TRBV7-6	4	4	3	1	-0.160283449774856	-0.193328004717533	G1	4	exp	7_LAG3	pbmc_1_clonotype1_3504	KIF-P1	KIF2C	H1_KIF-P1	1	1	pbmc_1_clonotype1	3389	3504
CTTGGCTAGTGTTGAA-1_1	pbmc_1	20744	4189	0.0434824527574238	clonotype1	TRB	TRBV7-6	7	7	6	5	0.362055199564245	0.213487073025928	S	7	exp	9_NME1	pbmc_1_clonotype1_3504	KIF-P1	KIF2C	H1_KIF-P1	1	1	pbmc_1_clonotype1	3389	3504
CTTGGCTCACAAGTAA-1_1	pbmc_1	1731	934	0.112073945696129	clonotype1	TRB	TRBV7-6	6	6	3	1	-0.0912796532723706	-0.164757824447318	G1	6	exp	6_FCGR3A	pbmc_1_clonotype1_3504	KIF-P1	KIF2C	H1_KIF-P1	1	1	pbmc_1_clonotype1	3389	3504
CTTGGCTGTCCAACTA-1_1	pbmc_1	20296	4330	0.0579917225068979	clonotype1	TRB	TRBV7-6	1	1	2	2	0.152739380611057	0.499452542383046	G2M	1	exp	8_MKI67	pbmc_1_clonotype1_3504	KIF-P1	KIF2C	H1_KIF-P1	1	1	pbmc_1_clonotype1	3389	3504
CTTGGCTGTTAAGTAG-1_1	pbmc_1	19833	4264	0.049261332123229	clonotype1	TRB	TRBV7-6	1	1	2	2	0.350479947014421	0.0977546565786265	S	1	exp	8_MKI67	pbmc_1_clonotype1_3504	KIF-P1	KIF2C	H1_KIF-P1	1	1	pbmc_1_clonotype1	3389	3504
CTTGGCTGTTTACTCT-1_1	pbmc_1	8529	2785	0.0442021338961191	clonotype1	TRB	TRBV7-6	5	5	5	6	0.435068499413986	0.515036810283467	G2M	5	exp	8_MKI67	pbmc_1_clonotype1_3504	KIF-P1	KIF2C	H1_KIF-P1	1	1	pbmc_1_clonotype1	3389	3504
CTTGGCTTCACAACGT-1_1	pbmc_1	24304	4823	0.0299539170506912	clonotype1	TRB	TRBV7-6	1	1	2	2	0.132065273161077	0.66549842736601	G2M	1	exp	8_MKI67	pbmc_1_clonotype1_3504	KIF-P1	KIF2C	H1_KIF-P1	1	1	pbmc_1_clonotype1	3389	3504
CTTGGCTTCACCATAG-1_1	pbmc_1	32056	5335	0.0421138008485151	clonotype1	TRB	TRBV7-6	1	1	2	2	0.28674849212837	0.67162167099152	G2M	1	exp	8_MKI67	pbmc_1_clonotype1_3504	KIF-P1	KIF2C	H1_KIF-P1	1	1	pbmc_1_clonotype1	3389	3504
CTTGGCTTCTGAGTGT-1_1	pbmc_1	6179	2250	0.0603657549765334	clonotype1	TRB	TRBV7-6	1	1	5	2	0.452497385793555	0.0289422061037762	S	1	exp	8_MKI67	pbmc_1_clonotype1_3504	KIF-P1	KIF2C	H1_KIF-P1	1	1	pbmc_1_clonotype1	3389	3504
CTTTGCGAGACTAAGT-1_1	pbmc_1	16820	3981	0.0858501783590963	clonotype1	TRB	TRBV7-6	1	1	2	2	0.284251433340356	0.181785057090666	S	1	exp	8_MKI67	pbmc_1_clonotype1_3504	KIF-P1	KIF2C	H1_KIF-P1	1	1	pbmc_1_clonotype1	3389	3504
CTTTGCGAGGCTAGCA-1_1	pbmc_1	15242	3636	0.0276866552945808	clonotype1	TRB	TRBV7-6	1	1	2	2	0.181874791686524	0.291581864601299	G2M	1	exp	8_MKI67	pbmc_1_clonotype1_3504	KIF-P1	KIF2C	H1_KIF-P1	1	1	pbmc_1_clonotype1	3389	3504
CTTTGCGAGTGCGTGA-1_1	pbmc_1	6017	2197	0.00598304803058002	clonotype1	TRB	TRBV7-6	4	4	0	1	-0.225697129306633	-0.222022718945068	G1	4	exp	7_LAG3	pbmc_1_clonotype1_3504	KIF-P1	KIF2C	H1_KIF-P1	1	1	pbmc_1_clonotype1	3389	3504
CTTTGCGCAAGCGCTC-1_1	pbmc_1	3414	1440	0.0398359695371998	clonotype1	TRB	TRBV7-6	4	4	3	1	-0.249834357810467	-0.133070898355738	G1	4	exp	7_LAG3	pbmc_1_clonotype1_3504	KIF-P1	KIF2C	H1_KIF-P1	1	1	pbmc_1_clonotype1	3389	3504
CTTTGCGGTCCAGTAT-1_1	pbmc_1	3462	1499	0.116406701328712	clonotype1	TRB	TRBV7-6	5	5	2	2	0.293870232865735	0.15025436836992	S	5	exp	8_MKI67	pbmc_1_clonotype1_3504	KIF-P1	KIF2C	H1_KIF-P1	1	1	pbmc_1_clonotype1	3389	3504
CTTTGCGGTCTAAACC-1_1	pbmc_1	3633	1469	0.0740434902284613	clonotype1	TRB	TRBV7-6	4	4	3	1	-0.202522010004798	-0.16736970532174	G1	4	exp	7_LAG3	pbmc_1_clonotype1_3504	KIF-P1	KIF2C	H1_KIF-P1	1	1	pbmc_1_clonotype1	3389	3504
CTTTGCGTCAAAGACA-1_1	pbmc_1	8510	2782	0.0506462984723854	clonotype1	TRB	TRBV7-6	1	1	5	2	0.381564561334828	0.102861096265193	S	1	exp	8_MKI67	pbmc_1_clonotype1_3504	KIF-P1	KIF2C	H1_KIF-P1	1	1	pbmc_1_clonotype1	3389	3504
CTTTGCGTCTGGGCCA-1_1	pbmc_1	10528	2817	0.0290653495440729	clonotype1	TRB	TRBV7-6	7	7	6	5	0.435536585673172	-0.0502357254121311	S	7	exp	9_NME1	pbmc_1_clonotype1_3504	KIF-P1	KIF2C	H1_KIF-P1	1	1	pbmc_1_clonotype1	3389	3504
CTTTGCGTCTGGTTCC-1_1	pbmc_1	2040	910	0.141176470588235	clonotype1	TRB	TRBV7-6	4	4	0	1	0.327702135604258	-0.157462798853683	S	4	exp	7_LAG3	pbmc_1_clonotype1_3504	KIF-P1	KIF2C	H1_KIF-P1	1	1	pbmc_1_clonotype1	3389	3504
GAAACTCAGACATAAC-1_1	pbmc_1	3566	1528	0.0731912507010656	clonotype1	TRB	TRBV7-6	4	4	3	1	-0.242999644160495	-0.119823545476418	G1	4	exp	7_LAG3	pbmc_1_clonotype1_3504	KIF-P1	KIF2C	H1_KIF-P1	1	1	pbmc_1_clonotype1	3389	3504
GAAACTCCAATGACCT-1_1	pbmc_1	3070	1342	0.0755700325732899	clonotype1	TRB	TRBV7-6	4	4	0	1	0.413406203363486	0.198116953823706	S	4	exp	7_LAG3	pbmc_1_clonotype1_3504	KIF-P1	KIF2C	H1_KIF-P1	1	1	pbmc_1_clonotype1	3389	3504
GAAACTCTCACTTCAT-1_1	pbmc_1	16024	3936	0.0454942586120819	clonotype1	TRB	TRBV7-6	7	7	6	5	0.35175954263953	0.0857197289125183	S	7	exp	9_NME1	pbmc_1_clonotype1_3504	KIF-P1	KIF2C	H1_KIF-P1	1	1	pbmc_1_clonotype1	3389	3504
GAAACTCTCGGTTAAC-1_1	pbmc_1	15707	3861	0.0565989686127204	clonotype1	TRB	TRBV7-6	1	1	2	2	0.121132086015325	0.495516980767682	G2M	1	exp	8_MKI67	pbmc_1_clonotype1_3504	KIF-P1	KIF2C	H1_KIF-P1	1	1	pbmc_1_clonotype1	3389	3504
GAAACTCTCGTAGGTT-1_1	pbmc_1	28760	5389	0.0631432545201669	clonotype1	TRB	TRBV7-6	1	1	2	2	0.141388176605061	0.610878978441134	G2M	1	exp	8_MKI67	pbmc_1_clonotype1_3504	KIF-P1	KIF2C	H1_KIF-P1	1	1	pbmc_1_clonotype1	3389	3504
GAAATGAAGCTGGAAC-1_1	pbmc_1	3169	1320	0.0482802145787315	clonotype1	TRB	TRBV7-6	4	4	3	1	-0.155358115915778	-0.208839083441251	G1	4	exp	7_LAG3	pbmc_1_clonotype1_3504	KIF-P1	KIF2C	H1_KIF-P1	1	1	pbmc_1_clonotype1	3389	3504
GAAATGAGTACCGGCT-1_1	pbmc_1	8184	2750	0.0933528836754643	clonotype1	TRB	TRBV7-6	7	7	6	5	0.375692036645642	0.149385608580852	S	7	exp	9_NME1	pbmc_1_clonotype1_3504	KIF-P1	KIF2C	H1_KIF-P1	1	1	pbmc_1_clonotype1	3389	3504
GAAATGAGTATCAGTC-1_1	pbmc_1	10254	3016	0.0689487029451921	clonotype1	TRB	TRBV7-6	5	5	2	2	0.323160538449608	-0.0204066561772216	S	5	exp	8_MKI67	pbmc_1_clonotype1_3504	KIF-P1	KIF2C	H1_KIF-P1	1	1	pbmc_1_clonotype1	3389	3504
GAAATGAGTCCGAGTC-1_1	pbmc_1	2977	1370	0.0376217668794088	clonotype1	TRB	TRBV7-6	4	4	3	1	-0.198215941075623	-0.0768690442757013	G1	4	exp	7_LAG3	pbmc_1_clonotype1_3504	KIF-P1	KIF2C	H1_KIF-P1	1	1	pbmc_1_clonotype1	3389	3504
GAAATGAGTGAGTATA-1_1	pbmc_1	8473	2580	0.0599551516582084	clonotype1	TRB	TRBV7-6	5	5	5	6	0.48690070210214	0.338504571180549	S	5	exp	8_MKI67	pbmc_1_clonotype1_3504	KIF-P1	KIF2C	H1_KIF-P1	1	1	pbmc_1_clonotype1	3389	3504
GAAATGATCTCACATT-1_1	pbmc_1	19269	4219	0.0660127666199595	clonotype1	TRB	TRBV7-6	1	1	2	2	0.326359119349795	0.378619857453953	G2M	1	exp	8_MKI67	pbmc_1_clonotype1_3504	KIF-P1	KIF2C	H1_KIF-P1	1	1	pbmc_1_clonotype1	3389	3504
GAACATCAGCAGCGTA-1_1	pbmc_1	11032	2951	0.0307287889775199	clonotype1	TRB	TRBV7-6	5	5	5	6	0.406750728564171	0.109887304881629	S	5	exp	8_MKI67	pbmc_1_clonotype1_3504	KIF-P1	KIF2C	H1_KIF-P1	1	1	pbmc_1_clonotype1	3389	3504
GAACATCAGGCTAGAC-1_1	pbmc_1	2942	1332	0.0554044867437118	clonotype1	TRB	TRBV7-6	6	6	3	1	-0.172388714704002	0.10928271861303	G2M	6	exp	6_FCGR3A	pbmc_1_clonotype1_3504	KIF-P1	KIF2C	H1_KIF-P1	1	1	pbmc_1_clonotype1	3389	3504
GAACATCCACCTGGTG-1_1	pbmc_1	941	583	0.0414452709883103	clonotype1	TRB	TRBV7-6	6	6	3	1	-0.111731323255615	-0.106375616268278	G1	6	exp	6_FCGR3A	pbmc_1_clonotype1_3504	KIF-P1	KIF2C	H1_KIF-P1	1	1	pbmc_1_clonotype1	3389	3504
GAACATCCATTCCTCG-1_1	pbmc_1	11175	2981	0.0377628635346756	clonotype1	TRB	TRBV7-6	1	1	5	2	-0.00704180470779697	0.67383125481942	G2M	1	exp	8_MKI67	pbmc_1_clonotype1_3504	KIF-P1	KIF2C	H1_KIF-P1	1	1	pbmc_1_clonotype1	3389	3504
GAACATCGTAAGTAGT-1_1	pbmc_1	13156	3448	0.0565521435086652	clonotype1	TRB	TRBV7-6	5	5	5	6	0.350612082759722	0.310155383701951	S	5	exp	8_MKI67	pbmc_1_clonotype1_3504	KIF-P1	KIF2C	H1_KIF-P1	1	1	pbmc_1_clonotype1	3389	3504
GAACATCGTCGTGGCT-1_1	pbmc_1	12074	3278	0.0337087957594832	clonotype1	TRB	TRBV7-6	7	7	6	5	0.172816199862726	0.101378959027261	S	7	exp	9_NME1	pbmc_1_clonotype1_3504	KIF-P1	KIF2C	H1_KIF-P1	1	1	pbmc_1_clonotype1	3389	3504
GAACATCGTCTCTTTA-1_1	pbmc_1	30340	5302	0.0500329597890573	clonotype1	TRB	TRBV7-6	1	1	2	2	0.0944359294094682	0.530360376083107	G2M	1	exp	8_MKI67	pbmc_1_clonotype1_3504	KIF-P1	KIF2C	H1_KIF-P1	1	1	pbmc_1_clonotype1	3389	3504
GAACCTAAGCCTCGTG-1_1	pbmc_1	7524	2387	0.0559542796384902	clonotype1	TRB	TRBV7-6	10	10	9	5	-0.0502361786993584	0.11330380246329	G2M	10	exp	9_NME1	pbmc_1_clonotype1_3504	KIF-P1	KIF2C	H1_KIF-P1	1	1	pbmc_1_clonotype1	3389	3504
GAACCTACAAGCGCTC-1_1	pbmc_1	15102	3536	0.05502582439412	clonotype1	TRB	TRBV7-6	10	10	9	5	0.18316897288042	0.0890659067134409	S	10	exp	9_NME1	pbmc_1_clonotype1_3504	KIF-P1	KIF2C	H1_KIF-P1	1	1	pbmc_1_clonotype1	3389	3504
GAACCTACACCTATCC-1_1	pbmc_1	18372	4277	0.0641737426518615	clonotype1	TRB	TRBV7-6	1	1	2	2	0.271444738249817	0.15915307997156	S	1	exp	8_MKI67	pbmc_1_clonotype1_3504	KIF-P1	KIF2C	H1_KIF-P1	1	1	pbmc_1_clonotype1	3389	3504
GAACCTACAGAAGCAC-1_1	pbmc_1	2105	1007	0.0774346793349169	clonotype1	TRB	TRBV7-6	4	4	3	1	0.128339893986772	-0.0756481928337249	S	4	exp	7_LAG3	pbmc_1_clonotype1_3504	KIF-P1	KIF2C	H1_KIF-P1	1	1	pbmc_1_clonotype1	3389	3504
GAACCTACAGGTGGAT-1_1	pbmc_1	1964	944	0.0504073319755601	clonotype1	TRB	TRBV7-6	6	6	3	1	-0.12903686546585	-0.171411735181862	G1	6	exp	6_FCGR3A	pbmc_1_clonotype1_3504	KIF-P1	KIF2C	H1_KIF-P1	1	1	pbmc_1_clonotype1	3389	3504
GAACCTACATCTATGG-1_1	pbmc_1	2135	1055	0.0988290398126464	clonotype1	TRB	TRBV7-6	2	2	0	3	-0.234594046294924	-0.128861944743653	G1	2	exp	5_FGFBP2	pbmc_1_clonotype1_3504	KIF-P1	KIF2C	H1_KIF-P1	1	1	pbmc_1_clonotype1	3389	3504
GAACCTAGTCTGCCAG-1_1	pbmc_1	19951	4150	0.0225051375870884	clonotype1	TRB	TRBV7-6	10	10	9	5	0.217664497775822	-0.150854333274579	S	10	exp	9_NME1	pbmc_1_clonotype1_3504	KIF-P1	KIF2C	H1_KIF-P1	1	1	pbmc_1_clonotype1	3389	3504
[truncated: 9,973 more rows]
