# Supplementary material for: High-resolution profile of neoantigen-specific TCR activation links moderate stimulation to increased resilience of engineered TCR-T cells
Source: Nat Commun. 2024 Dec 3;15:10520. doi: 10.1038/s41467-024-53911-0 (PMC11615276; doi:10.1038/s41467-024-53911-0)
Supplement: Supplementary file 6 — Source data [file 41467_2024_53911_MOESM6_ESM.zip › Supplementary Figure 8.xlsx]

## Sheet: S8B
	[%]
	late apoptotic			early apoptotic
KIF-sc1	1.62	2.21	1.25	2.14	2.83	1.93
KIF-sc2	0.85	1.06	1.02	2.38	2.71	1.39
KIF-P2	1.09	1.66	1.64	2.1	2.92	1.86
SYT-T1	1.33	2.33	1.88	2.7	2.75	2.27

## Sheet: S8C
	[%]
	late apoptotic			early apoptotic
KIF-P2	3.72	4.57	5.37	26.1	21.2	31.9
KIF-sc1	6.99	5.03	5.34	32.5	23.4	32.2
KIF-sc2	7.55	4.91	5.63	27.9	23.5	28.3
SYT-T1	7.22	4.72	7.6	36.1	27	46.9

## Sheet: S8D
	[%]
	late apoptotic			early apoptotic
KIF-sc1	1.32	2.45	1.26	1.74	2.23	1.48
KIF-sc2	1.63	1.36	1.03	2.12	2.41	1.63
KIF-P2	0.96	1.3	1.05	2.01	1.77	1.29
SYT-T1	1.83	1.82	1.31	1.85	2.08	1.19

## Sheet: S8E
	[%]
	late apoptotic			early apoptotic
KIF-P2	5.25	5.02	5.44	17.9	20.2	26.5
KIF-sc1	9.61	7.76	5.39	24.3	23.6	28.8
KIF-sc2	7.09	5.25	4.49	27.5	24.7	28.9
SYT-T1	13.7	7.23	7.89	29	25.8	36.5

## Sheet: S8F
	[%]
	late apoptotic			early apoptotic
KIF-sc1	3.57	3.55	2.64	1.54	2.13	1.76
KIF-sc2	2.31	0.82	1.97	1.67	0.52	1.49
KIF-P2	2.68	2.27	2.62	1.79	1.48	1.49
SYT-T1	3.01	3.08	3.46	1.37	1.32	1.23

## Sheet: S8G
	divisions
	0			1			2			3			4
KIF-P2	5.89	6.76	4.3	12.6	17.4	12.3	33.1	39.5	33.7	33.9	28	33.1	11.9	6.65	13.5
KIF-sc2	5.78	8.21	6.42	14.2	18.5	16.4	35.1	40.7	38.6	32.5	25.9	28.8	10.2	5.12	7.92
KIF-sc1	2.83	3.47	4.74	7.17	8.59	12.7	29.2	33.4	35.7	41.8	40.7	33.9	16.2	12	10.8
SYT-T1	5.46	8.18	4.52	14	17.8	11.2	34.3	39.1	31.4	33.7	28.5	36.2	10.3	4.93	13.8

## Sheet: S8H
	divisions
	0			1			2			3			4
KIF-P2	9.74	11.3	5.64	21.8	20.7	15.2	29.9	32.8	29.6	23.7	24.8	29.5	10.6	7.88	14.9
KIF-sc2	5.25	9.29	7.12	14.3	17.3	15.2	32.3	34.9	33.3	30.7	28.2	29.5	13.4	8.07	11.5
KIF-sc1	3.09	4.51	5.05	9.21	10.4	11.4	24.8	28.7	25.8	33.9	37.3	32.9	21.7	15.7	18.5
SYT-T1	4.32	7	3.28	12.5	16.2	9.95	32.1	36.6	26.1	33.3	29.5	33.9	14.2	8.57	20

## Sheet: S8I
	divisions
	0			1			2			3			4
KIF-P2	5.03	3.82	3.13	10.9	14.1	10.1	27.4	38.9	29.3	34.7	32.7	35.5	16.8	8.92	17.5
KIF-sc2	3.65	4.07	4.55	12.2	15	14	35.7	41.7	34.6	36	32	33.6	10.4	6.09	10.9
KIF-sc1	2.56	2.58	3.05	7.95	10.8	10.1	29.8	37	30.9	41.4	39.1	39.3	15.2	9.17	14.1
SYT-T1	2.99	3.98	4.33	11	16.1	13.3	37.8	47.7	38	36.1	27.4	33.4	10.2	3.78	9.22
