# Supplementary material for: High-resolution profile of neoantigen-specific TCR activation links moderate stimulation to increased resilience of engineered TCR-T cells
Source: Nat Commun. 2024 Dec 3;15:10520. doi: 10.1038/s41467-024-53911-0 (PMC11615276; doi:10.1038/s41467-024-53911-0)
Supplement: Supplementary file 6 — Source data [file 41467_2024_53911_MOESM6_ESM.zip › Supplementary Figure 9.xlsx]

## Sheet: S9A
	mut mg			FMO
U698M	349	378	338	6.46
A2058	1682	1650	1829	36.9
JJN3	1355	1457	1659	16.5
Mel15 LCL	1431	1549	1659	14.6

## Sheet: S9B
	abundance
		raw
U698M	0.1	36000000
	1	3400000000
	mg	3300000000
A2058	0.1	24000000000
	1	36000000000
	mg	40000000000
Mel15 LCL	0.1	5900000000
	1	48000000000
	mg	3500000000

## Sheet: S9C
	gMFI CD137 of TCRmu+
	U698M
mut mg	452	481	327
wt mg	21.5	18.6	23.3
0.001	23.3	19.7	24.1
0.01	25.5	22.4	24.6
0.1	55.2	53.2	36.7
1	171	240	161
10	307	380	286
100	390	447	318

## Sheet: S9D
	gMFI CD137 of TCRmu+
	A2058
mut mg	375	307	392
wt mg	23.5	25.3	26.9
0.001	65.9	88	78.2
0.01	256	217	197
0.1	323	278	272
1	328	263	301
10	368	323	300
100	304	270	296

## Sheet: S9E
	gMFI CD137 of TCRmu+
	Mel15
mut mg	314	259	259
wt mg	32.4	33.1	33.1
0.001	59.9	64.1	64.1
0.01	102	108	108
0.1	166	156	156
1	249	222	222
10	318	309	309
100	313	327	327
