# Supplementary material for: High-resolution profile of neoantigen-specific TCR activation links moderate stimulation to increased resilience of engineered TCR-T cells
Source: Nat Commun. 2024 Dec 3;15:10520. doi: 10.1038/s41467-024-53911-0 (PMC11615276; doi:10.1038/s41467-024-53911-0)
Supplement: Supplementary file 6 — Source data [file 41467_2024_53911_MOESM6_ESM.zip › Supplementary Figure 10.xlsx]

## Sheet: S10B
[mg]	KIF-P2					KIF-sc1
weight	95	134	71	130	498	157	355	90	97	116

## Sheet: S10C
	KIF-P2					KIF-sc1
CD3+CD8+	383.453	390.567	446.141	232.554	45.1004	116.229	193.78	256.267	235.258	312.793

## Sheet: S10D
	KIF-P2					KIF-sc1
TCRmu+	126.189	104	41.5211	88.4	19.5743	69.121	23.4817	46.6667	20.8247	24.5862

## Sheet: S10E
	TCRmu+ of CD3+CD8+ [%]
	KIF-P2					KIF-sc1
tumor	77.6	80	66.2	70	66.5	34	33.2	37.4	35.3	34.9
spleen	74.2	74.6	72.6	72	70	53.5	56.2	89.3	57.4	59.6

## Sheet: S10F
	of CD3+CD8+/TCRmu+ [%]
	KIF-P2					KIF-sc1
CD137+	19.8	15.2	29	37.3	57.6	55.6	59.9	34.7	29.9	22.6
Lag3+	43.5	41.9	39.5	39.2	49.8	37.5	45.6	35.9	39.6	38.1

## Sheet: S10G
	of CD3+CD8+/TCRmu+ [%]
	KIF-P2					KIF-sc1
IFNg+	4.44	3.07	20.5	19.4	44.6	30.2	41.1	16.3	25.3	15
IL-2+	2.24	1.64	6.78	10	9.31	19.8	9.98	6.19	11.1	6.45
TNFa+	3.07	5.17	5.7	12.3	9.81	21.9	13.7	9.05	10.9	7.71

## Sheet: S10H
	of CD3+CD8+/TCRmu+ [%]
	KIF-P2					KIF-sc1
CD137+	14.2	42.9	12.7	17.8	21.3	19.7	22.4		23.3	32.6
Lag3+	2.66	4.38	3.15	5.59	11.7	6.43	6.04	12.3	4.86	5.12

## Sheet: S10I
	of CD3+CD8+/TCRmu+ [%]
	KIF-P2					KIF-sc1
IFNg+	0	0.57	0.017	0.073	0	0	0.17	1.59	0.061	0.2
IL-2+	2.29	12.3	0.96	2.31	5.24	3.44	3.56	18.7	2.66	4.55
TNFa+	3.83	13.7	1.88	3.77	5.85	2.87	6.45	14	2.93	5.72

## Sheet: S10J
	of CD3+CD8+/TCRmu+ [%]
	KIF-P2					KIF-sc1
RA-RO-	11.5	44.3	36.8	39.1	7.18	58.1	34.3	43.2	53.3	7.21
RA+RO+	3.51	5.35	5.58	6.92	5.16	4.53	5.6	4.34	6.13	3.85
RA+RO-	65.5	20.6	27.8	20.4	76.5	16.3	38	32.5	18.6	71.6
RA-RO+	19.5	29.7	29.8	33.6	11.1	21.2	22.1	20	22	17.3

## Sheet: S10K
	of CD3+CD8+/TCRmu+ [%]
	KIF-P2					KIF-sc1
RA-RO-	1.24	1.64	0.6	2.3	1.76	6.1	2.8	2.67	3.88	2.08
RA+RO+	1.93	0.86	3.54	2.95	1.18	0.55	2.18	2.73	1.44	1.46
RA+RO-	88.1	89.6	85.6	82.6	91.2	77.1	81.9	79	82	86.7
RA-RO+	8.69	7.85	10.3	12.1	5.88	16.3	13.1	15.6	12.7	9.77

[truncated: 10 more sheets: S10L, S10M, S10N, S10O, S10P, S10Q, S10R, S10S, S10T, S10U]
