# Supplementary material for: High-resolution profile of neoantigen-specific TCR activation links moderate stimulation to increased resilience of engineered TCR-T cells
Source: Nat Commun. 2024 Dec 3;15:10520. doi: 10.1038/s41467-024-53911-0 (PMC11615276; doi:10.1038/s41467-024-53911-0)
Supplement: Supplementary file 6 — Source data [file 41467_2024_53911_MOESM6_ESM.zip › Supplementary Figure 11.xlsx]

## Sheet: S11A
[days after T cell injection]	2.5D6				NEW JU1				NEW PBC2				TIL JU1				TIL PBC2
-1	0.143184	0.206612	0.124894		0.216346	0.184632	0.0961625	0.145147	0.131252	0.173093	0.184475	0.19625	0.162495	0.129133	0.16956	0.12874	0.077715	0.127798	0.158256	0.139416	0.263995
0	0.200018	0.228828	0.263996		0.250101	0.246098	0.13816	0.15543	0.15127	0.211008	0.208182	0.228592	0.216189	0.168775	0.203472	0.211558	0.093886	0.134706	0.1884	0.280245	0.174741
1	0.195936	0.268627	0.274593		0.335823	0.29202	0.116337	0.264074	0.297908	0.212264	0.228592	0.33912	0.2826	0.264074	0.259521	0.250572	0.155116	0.195936	0.261248	0.255047	0.284955
2	0.32499	0.36738	0.182277		0.567163	0.361022	0.1256	0.28574	0.255125	0.362906	0.249002	0.435518	0.28731	0.368165	0.3297	0.301754	0.192168	0.250572	0.379155	0.331349	0.39564
3	0.372483	0.372483	0.245862		0.566456	0.459382	0.27632	0.189028	0.282914	0.412439	0.483717	0.489605	0.316355	0.445095	0.30144	0.379155	0.245862	0.31086	0.418248	0.290136	0.49612
4	0.335195	0.421702	0.263996		0.738528	0.504284	0.254968	0.3381	0.42916	0.422487	0.362906	0.471	0.389203	0.71961	0.40663	0.42861	0.22451	0.22765	0.401135	0.48984	0.567163
5	0.429866	0.40035	0.311488		0.683892	0.532701	0.287153	0.435204	0.404982	0.4239	0.446979	0.520455	0.389674	0.434733	0.316512	0.45271	0.28731	0.314942	0.453102	0.495649	0.580272
6	0.46472	0.493765	0.39564		0.798816	0.693312	0.24492	0.507189	0.341868	0.38622	0.505383	0.513783	0.45844	0.599426	0.46158	0.606648	0.255047	0.34124	0.52124	0.514725	0.60759
7	0.857063	0.600996	0.32656		0.955188	0.67824	0.168775	0.593931	0.48356	0.59346	0.547302	0.64998	0.463464	0.768672	0.4239	0.601546	0.296887	0.336765	0.476338	0.54636	0.723456
8	0.776993	0.7379	0.427904		1.01893	0.686247	0.228592	0.607747	0.435675	0.44745	0.40663	0.4867	0.62643	0.792379	0.538667	0.816636	0.369892	0.30615	0.89019	0.469744	0.839322
9	0.97497	0.848742	0.567163		1.00888	0.64998	0.16485	0.428296	0.429552	0.36738	0.49612	0.700848	0.54636	0.714978	0.482069	0.87135	0.335588	0.502322	0.73005	0.67824	0.881948
10	0.898747	0.949144	0.56049		0.84623	0.784922	0.131252	0.241623	0.27632	0.245548	0.328837	0.678868	0.74575	0.71592	0.688602	0.6437	0.388575	0.373032	0.784686	0.65626	0.84521
11	0.955188	1.02474	0.865149		1.1304	0.671646	0	0.22765	0.199233	0.29359	0.27789	0.535763	0.95142	0.814752	0.576975	0.890661	0.32499	0.489212	0.746221	0.693626	1.13119
12	1.26487	1.65321	0.99695		1.12051	0.813888	0	0.250572	0.178038	0	0.220428	0.453102	0.992554	1.4287	0.606177	0.9577	0.31557	0.493765	0.88705	0.723142	0.915546
13	1.38662	1.8683	1.22617		1.02913	0.65626	0	0.116337	0	0	0.166028	0.65312	1.30506	1.28583	0.636792		0.27318	0.477516	0.85565	0.931403	1.11156
14	2.05984	2.69679	1.41724		0.753914	0.231575	0	0.177096	0	0	0.091845	0.30144	1.30506	1.54959	0.58404	0.942	0.247275	0.4396	0.8792	1.00166	1.30624
15	1.79608	2.8461	1.67048		0.900081	0.211008	0	0.077715	0	0	0	0.109508	1.73328	1.9833	1.00087	1.09665	0.286368	0.4396	1.0654	1.34518	1.43263
16	2.42526		1.88094		0.513783	0	0	0	0	0	0	0	2.00764	2.4313	0.50554	1.4203	0.29673	0.732248	1.1764	1.14736	1.1775
17	2.91078		2.0881		0.259364	0	0	0	0	0	0	0	2.15812	3.46114	0.71435	1.58256	0.381824	0.54636	1.31488	1.48396	1.00794

## Sheet: S11B
[days after T cell injection]	2.5D6	NEW KIF-P2	NEW KIF-sc1	TIL-P KIF-P2	TIL-P KIF-sc1
15	1
16				1
17
17				1
17
17
17	1
18
19				1
19
19					1
19	1
19				1
20
21					1
21	1
21
22					1
23					1
23				1
23					1
30		0	0
30		0	0
30		0	0
30		0	0

## Sheet: S11C
[days after T cell injection]	2.5D6					NEW KIF-sc1						NEW KIF-P2						TIL-P KIF-sc2						TIL-P KIF-P2
-1	0.12246	0.07065	0.049455	0.08007	0	0.098439	0.06594	0	0.04553	0.06594	0.079678	0.086507	0.03454	0.066804	0.059346			0.077872	0.09891	0.08164	0.1099	0.07065		0.050083	0.073005	0.09891	0.093415	0.058875	0.101422
0	0.259521	0.148365	0.105975	0.162338	0.15543	0.176625	0.11304	0.151034	0.068688	0.187772	0.200018	0.153939	0.087135	0.1884	0.13502			0.15386	0.200175	0.155116	0.207711	0.184475		0.155273	0.130703	0.191383	0.183062	0.120105	0.11618
1	0.345557	0.245862	0.125443	0.352387	0.107467	0.290843	0.141614	0.16956	0.085408	0.11932	0.199233	0.14444	0.188479	0.237149	0.138474			0.215875	0.203865	0.231575	0.12874	0.122931		0.115866	0.173328	0.228592	0.137218	0.158884	0.187772
2	0.365967	0.250415	0.206612	0.157	0.14444	0.296416	0.172151	0.291392	0.082425	0.246176	0.256224	0.245862	0.11932	0.29673	0.195779			0.199233	0.173799	0.281344	0.36267	0.31557		0.272003	0.24547	0.31086	0.30615	0.252221	0.357175
3	0.501694	0.200175	0.165792	0.125286	0.151976	0.50711	0.15543	0.378998	0.176625	0.22451	0.237149	0.282522	0.200175	0.30615	0.237384			0.232203	0.223725	0.347127	0.330956	0.397995		0.389203	0.239425	0.311253	0.471471	0.228592	0.435675
4	0.671097	0.378998	0.306464	0.26847	0.1727	0.424842	0.077715	0.362906	0.097968	0.28731	0.291785	0.336608	0.254968	0.352073	0.273259			0.311488	0.259364	0.526578	0.738607	0.697159		0.390145	0.237384	0.295317	0.482775	0.168383	0.49455
5	0.96084	0.4082	0.325618	0.171444	0.18055	0.584668	0.173407	0.459382	0.13502	0.372483	0.390145	0.290843	0.19625	0.34854	0.29202			0.401135	0.260228	0.59032	0.693626	0.823779		0.435518	0.2198	0.250415	0.587337	0.24547	0.50868
6	1.05504	0.459382	0.336608	0.208025	0.204179	0.7222	0.088784	0.646212	0	0.263996	0.188479	0.144126	0.232988	0.378684	0.316512			0.331349	0.2282	0.736252	0.860439	0.976933		0.50868	0.07065	0.241623	0.728637	0.29202	0.712623
7	1.00417	0.696609	0.483717	0.250572	0.177096	0.96084	0.169246	0.72534	0	0.182277	0.165792	0.184475	0.07065	0.35168	0.241309			0.321222	0.23079	0.838537	1.12404	1.29996		0.50868	0.073005	0.176625	0.703439	0.250572	0.331663
8	1.32257	0.686718	0.607747	0.244214	0.1884	0.929833	0.12246	0.5966	0	0.176939	0.180158	0.158256	0	0.311567	0.246176			0.487485	0.176625	0.8635	1.00417	1.31205		0.440856	0.18055	0.15072	0.63428	0.214776	0.440307
9	1.61451	0.787355	0.746064	0.257166	0.498554	0.999541	0.08007	0.447136	0	0.151662	0.08792	0.082425	0	0.18369	0.169246			0.390145	0.220193	1.0654	1.1732	1.64536		0.542906	0	0.13188	0.696609	0.148522	0.565907
10	1.66136	0.790665	0.778868	0.357489	0.30615	0.854865	0	0.300498	0	0.101422	0.087135	0.087135	0	0.160925	0.261955			0.336294	0.362984	1.15442	1.20812	1.42477		0.441563	0	0.321458	0.568183	0.08007	0.250572
11	2.10003	0.972144	0.745122	0.411654	0.286839	0.708149	0	0.219015	0	0.07065	0.140201	0	0	0	0.1884			0.284955	0.281894	1.18566	1.76342	1.4185		0.371776	0.095456	0.07536	0.473748	0	0.411654
12	2.09124	1.1618	0.665994	0.617952	0.602566	0.580508	0	0.219251	0	0	0	0	0	0.13816	0			0.22765	0.268627	1.28489	1.66342	2.18426		0.389988	0.14444	0.1256	0.250572	0	0.378213
13	2.7004	1.54488	0.891132	0.685776	0.746692	0.593853	0	0.08478	0	0	0	0	0	0	0			0.259521	0.295945	1.47305	1.9468	2.43923		0.5024	0	0.223097	0.48356	0	0.45844
14		1.58021	1.34211	0.785	0.842933	0.827783	0	0	0	0	0	0	0	0	0			0.291392	0.43332	1.12082	2.53955	2.72003		0.453416	0	0.601546	0.389203	0	0.311488
15		1.51662	1.19516	0.848742	0.8007	0.499574	0	0	0	0	0	0	0	0	0			0.11618	0.153075	1.45555	2.99462	3.5281		0.322164	0	0.407023	0.45216	0	0.306464

## Sheet: S11D
[days after T cell injection]	2.5D6	NEW KIF-P2	NEW KIF-sc1	TIL-P KIF-P2	TIL-P KIF-sc1
13	1
15					1
15					1
17	1
17	1
19
20	1				1
20	1
21
23
23
23	1
27				1
27				1
27				1
27				1
31					1
31					1
33				1
39
40				1
45
45
45
50
55			1
55
58
62		1
67
68		0	0
68		0	0
68		0	0
68			0

## Sheet: S11E
[days after T cell injection]	KIF-P2					KIF-sc1
-1	0.250415	0.215404	0.199704	0.212186	0.203865	0.2041	0.27318	0.19625	0.207711	0.212186
0	0.27318	0.287153	0.282286	0.305679	0.282286	0.27318	0.24178	0.291785	0.26847	0.24963
1	0.32028	0.352308	0.331584	0.341868	0.250415	0.296416	0.26847	0.32656	0.301676	0.316041
2	0.316355	0.34697	0.368322	0.316355	0.27789	0.352308	0.362984	0.352308	0.32028	0.341632
3	0.36267	0.311488	0.362984	0.34697	0.352073	0.352073	0.379155	0.352308	0.39564	0.331349
4	0.246098	0.441563	0.453416	0.331584	0.254733	0.291785	0.38465	0.418248	0.446979	0.331584
5	0.253084	0.441249	0.350424	0.331349	0.212264	0.24178	0.336765	0.412125	0.45271	0.352387
6	0.25905	0.406238	0.268627	0.37366	0.281344	0.336765	0.368322	0.362906	0.482775	0.31086
7	0.21195	0.34697	0.261248	0.259521	0.220193	0.291392	0.319574	0.429866	0.59346	0.368165
8	0.237149	0.34697	0.215875	0.124344	0.184632	0.362906	0.421702	0.483717	0.567084	0.311488
9	0.116337	0.213049	0.06594	0.08949	0	0.263996	0.527756	0.580586	0.68978	0.357489
10	0.06594	0.151898	0	0	0	0.403961	0.5338	0.68609	0.864756	0.336765
11	0.059189	0	0	0	0	0.727695	0.7379	0.883282	1.26228	0.57933
12	0	0	0	0	0	0.737351	1.01987	1.38678	1.68461	0.800779
13	0	0	0	0	0	0.96712	1.19634	1.49778	1.93502	0.917037
14	0	0	0	0	0	1.17436	1.40947	1.5054	2.19674	1.01736
15	0	0	0	0	0	1.35177	1.69505	1.83729	2.58548	1.02796
16	0	0	0	0	0	1.29996	1.62393	1.99657	2.55518	1.09665
17	0	0	0	0	0	1.46552	1.85888	2.60698	3.28271	1.413
18	0	0	0	0	0	1.8212	2.51137			1.79734
19	0	0	0	0	0	2.80245	3.2386			1.6485
20	0	0	0	0	0					1.95842
21	0	0	0	0	0					1.88212
22	0	0	0	0	0					2.21527
23	0	0	0	0	0					2.59992
24	0	0	0	0	0					2.65487
25	0	0	0	0	0					2.9162
26	0	0	0	0	0
27	0	0	0	0	0
28	0	0	0	0	0
29	0	0	0	0	0
30	0	0	0	0	0
31	0	0	0	0	0
32	0	0	0	0	0
33	0	0	0	0	0
34	0	0.257951	0	0	0
35	0	0.3768	0	0	0
36	0	0.519827	0	0	0
37	0	0.601546	0	0	0
38	0	0.663718	0	0	0
39	0	0.986431	0	0	0
40	0	0.961625	0	0	0
41	0	1.21502	0	0	0
42	0	1.33246	0	0	0
43	0	1.58091	0	0	0
44	0	2.00677	0	0	0
45	0	2.29259	0	0	0
46	0	2.20224	0.0942	0	0
47	0	2.54214	0.379155	0	0
48	0	3.24927	0.24963	0	0
53	0		1.98998	0	0
54	0		2.40336	0	0
55	0		2.78911	0	0
56	0		3.00011	0	0
57	0		3.73739	0	0
59	0			0	0
60	0			0	0
61	0.14444			0	0
63	0.13502			0	0
66	0.259411			0	0

## Sheet: S11F
[days after T cell injection]	TIL JU1				TIL PBC2
-1	0.162495	0.129133	0.16956	0.12874	0.077715	0.127798	0.158256	0.139416	0.263995
0	0.216189	0.168775	0.203472	0.211558	0.093886	0.134706	0.1884	0.280245	0.174741
1	0.2826	0.264074	0.259521	0.250572	0.155116	0.195936	0.261248	0.255047	0.284955
2	0.28731	0.368165	0.3297	0.301754	0.192168	0.250572	0.379155	0.331349	0.39564
3	0.316355	0.445095	0.30144	0.379155	0.245862	0.31086	0.418248	0.290136	0.49612
4	0.389203	0.71961	0.40663	0.42861	0.22451	0.22765	0.401135	0.48984	0.567163
5	0.389674	0.434733	0.316512	0.45271	0.28731	0.314942	0.453102	0.495649	0.580272
6	0.45844	0.599426	0.46158	0.606648	0.255047	0.34124	0.52124	0.514725	0.60759
7	0.463464	0.768672	0.4239	0.601546	0.296887	0.336765	0.476338	0.54636	0.723456
8	0.62643	0.792379	0.538667	0.816636	0.369892	0.30615	0.89019	0.469744	0.839322
9	0.54636	0.714978	0.482069	0.87135	0.335588	0.502322	0.73005	0.67824	0.881948
10	0.74575	0.71592	0.688602	0.6437	0.388575	0.373032	0.784686	0.65626	0.84521
11	0.95142	0.814752	0.576975	0.890661	0.32499	0.489212	0.746221	0.693626	1.13119
12	0.992554	1.4287	0.606177	0.9577	0.31557	0.493765	0.88705	0.723142	0.915546
13	1.30506	1.28583	0.636792		0.27318	0.477516	0.85565	0.931403	1.11156
14	1.30506	1.54959	0.58404	0.942	0.247275	0.4396	0.8792	1.00166	1.30624
15	1.73328	1.9833	1.00087	1.09665	0.286368	0.4396	1.0654	1.34518	1.43263
16	2.00764	2.4313	0.50554	1.4203	0.29673	0.732248	1.1764	1.14736	1.1775
17	2.15812	3.46114	0.71435	1.58256	0.381824	0.54636	1.31488	1.48396	1.00794
18	2.43036		0.848978	1.9782	0.34069	0.621799	1.24344	2.41623	1.49111
19	2.91902		1.07262	3.07069	0.471471	0.600839	1.44079	3.21567	2.18426
20			0.79442		0.906675	1.25781	2.22877		2.24196
21			1		1.1	1.6
22			2.2		2.5	2.5
23			2.983		3.0827	2.66398
24
25
26
27
28
29
30

## Sheet: S11G
[days after T cell injection]	TIL-P JU1							TIL-P PBC2
-1	0.077872	0.09891	0.046943	0.08164	0.1099	0.07065		0.050083	0.073005	0.09891	0.093415	0.058875	0.101422
0	0.15386	0.200175	0.154959	0.155116	0.207711	0.184475		0.155273	0.130703	0.191383	0.183062	0.120105	0.11618
1	0.215875	0.203865	0.173328	0.231575	0.12874	0.122931		0.115866	0.173328	0.228592	0.137218	0.158884	0.187772
2	0.199233	0.173799	0.2198	0.281344	0.36267	0.31557		0.272003	0.24547	0.31086	0.30615	0.252221	0.357175
3	0.232203	0.223725	0.146952	0.347127	0.330956	0.397995		0.389203	0.239425	0.311253	0.471471	0.228592	0.435675
4	0.311488	0.259364	0.2041	0.526578	0.738607	0.697159		0.390145	0.237384	0.295317	0.482775	0.168383	0.49455
5	0.401135	0.260228	0.2041	0.59032	0.693626	0.823779		0.435518	0.2198	0.250415	0.587337	0.24547	0.50868
6	0.331349	0.2282	0.13188	0.736252	0.860439	0.976933		0.50868	0.07065	0.241623	0.728637	0.29202	0.712623
7	0.321222	0.23079	0.162495	0.838537	1.12404	1.29996		0.50868	0.073005	0.176625	0.703439	0.250572	0.331663
8	0.487485	0.176625	0.124344	0.8635	1.00417	1.31205		0.440856	0.18055	0.15072	0.63428	0.214776	0.440307
9	0.390145	0.220193	0.184632	1.0654	1.1732	1.64536		0.542906	0	0.13188	0.696609	0.148522	0.565907
10	0.336294	0.362984	0.161553	1.15442	1.20812	1.42477		0.441563	0	0.321458	0.568183	0.08007	0.250572
11	0.284955	0.281894	0.1413	1.18566	1.76342	1.4185		0.371776	0.095456	0.07536	0.473748	0	0.411654
12	0.22765	0.268627	0.184632	1.28489	1.66342	2.18426		0.389988	0.14444	0.1256	0.250572	0	0.378213
13	0.259521	0.295945	0.19625	1.47305	1.9468	2.43923		0.5024	0	0.223097	0.48356	0	0.45844
14	0.291392	0.43332	0.272552	1.12082	2.53955	2.72003		0.453416	0	0.601546	0.389203	0	0.311488
15	0.11618	0.153075	0.208025	1.45555	2.99462	3.5281		0.322164	0	0.407023	0.45216	0	0.306464
16	0.1256	0.291471	0.19625					0.501694	0	0.362906	0.498554	0	0.436539
17	0	0.35325	0.228828	1.72826				0.593853	0	0.546831	0.418013	0	0.662462
18	0	0.2826	0.422487	2.25483				0.736644	0	0.807137	0.5809	0	0.976854
19	0	0.42861	0.36267	2.11714				0.816636	0	0.648803	1.15442	0	1.18637
20	0	0.49455	0.6908	2.38255				0.848978	0	0.85565		0	0.776679
21	0	0.6123	0.580508					1.38733	0	1.00205	1.32979	0	1.15709
22	0	0.40977	0.76145					1.27076	0	1.39903	1.73564	0	1.34431
23	0	0.958485	0.906675					1.46952	0	1.54252	1.94287	0	1.66027
24	0	0.868995	1.0362					1.37579	0	1.73093	2.3236	0	1.47266
25	0	1.09837	1.28913					1.58515	0	2.20145	2.48688	0	1.9833
26	0	1.09665	1.20026					1.87285	0	2.39904	2.60416	0	2.67716
27	0	1.33638	1.76429					2.58501	0.241309	2.73023	3.454	0	3.00616
30	0	1.95316	2.55753						0.635772			0
31	0.173407	2.6533	2.83165						0.93258			0.3768
33	0.1256								2.43091			1.44911
34	0.1256								2.27257			1.54096
35	0.352387								2.75064			1.19399
38	0.982192											1.91932
39	1.6014											2.08559
40	1.27484											2.8574
42	2.28152
43	2.4908
45	3.30077
48
50
54
55
58
61
62
66							0

## Sheet: S11H
[days after T cell injection]	KIF-P2					KIF-sc1
-1	0.228828	0.237463	0.18055	0.192325	0.15543	0.20724	0	0.168775	0.228828	0.212264
0	0.148365	0.26847	0.26847	0.233145	0.184161	0.245862	0	0.192325	0.32656	0.281894
1	0.341632	0.37366	0.2041	0.263996	0.26847	0.326403	0	0.34697	0.331349	0.331349
2	0.37366	0.314157	0.24547	0.316355	0.231575	0.347127	0	0.352308	0.362906	0.35168
3	0.368165	0.309604	0.232203	0.2826	0.27789	0.360158	0.272552	0.291785	0.321458	0.321222
4	0.368322	0.287153	0.19625	0.30615	0.26376	0.347127	0.26376	0.321222	0.4239	0.390145
5	0.341632	0.378684	0.27789	0.34697	0.27318	0.362984	0.331349	0.30615	0.39564	0.355291
6	0.257166	0.241309	0.2041	0.316512	0.200175	0.36738	0.14758	0.22451	0.362984	0.368165
7	0.224196	0.2041	0.24178	0.291785	0.208182	0.289273	0.24178	0.220428	0.357489	0.412125
8	0.188479	0.291785	0.162024	0.286839	0.24178	0.31086	0.137768	0.220428	0.459225	0.470529
9	0.128269	0.090668	0.08007	0.215404	0.122303	0.254968	0.08478	0.137218	0.335195	0.514332
10	0.0471	0	0.061466	0.124344	0.10048	0.174741	0.068295	0.077637	0.446979	0.60759
11	0	0	0	0	0.08478	0	0.082425	0.184475	0.559313	0.8478
12	0	0	0	0	0	0	0	0.093415	0.634594	1.04719
13	0	0	0	0	0	0	0	0.144833	0.801328	1.21235
14	0	0	0	0	0	0	0	0	0.983448	1.12757
15	0	0	0	0	0	0	0	0	0.510015	0.737351
16	0	0	0	0	0	0	0	0	0.162338	0.44588
17	0	0	0	0	0	0	0	0	0.167362	0.184475
18	0	0	0	0	0	0	0	0	0.1727	0.143184
19	0	0	0	0	0	0	0	0	0	0.08007
20	0	0	0	0	0	0	0	0	0	0
21	0	0	0	0	0	0	0	0	0	0
22	0	0	0	0	0	0	0	0	0	0
23	0	0	0	0	0	0	0	0	0	0
24	0	0	0	0	0	0	0	0	0	0
25	0	0	0	0	0	0	0	0	0	0
26	0	0	0	0	0	0	0	0	0	0
27	0	0	0	0	0	0	0	0	0	0
28	0	0	0	0	0	0	0	0	0	0
29	0	0	0	0	0	0	0	0	0	0
30	0	0	0	0	0	0	0	0	0	0
31	0	0	0	0	0	0	0	0	0	0
32	0	0	0	0	0	0	0	0	0	0
33	0	0	0	0	0	0	0	0	0	0
34	0	0	0	0	0	0	0	0	0	0.160925
35	0	0	0	0	0	0	0	0	0	0.3297
36	0	0	0	0	0	0	0	0	0	0.465427
37	0	0	0	0	0	0	0	0	0	0.438737
38	0	0	0	0	0	0	0	0	0	0.641973
39	0	0	0	0	0	0	0	0	0	0.873548
40	0	0	0	0	0	0	0	0	0	1.3155
41	0	0	0	0	0	0	0	0	0	1.4601
42	0	0	0	0	0	0	0	0	0	2.05513
43	0	0	0	0	0	0	0	0	0	1.93149
44	0	0	0	0	0	0	0	0	0	2.46757
45	0	0	0	0	0	0	0	0	0	2.36536
46	0	0	0	0	0	0	0	0	0	3.64318
47	0	0	0	0	0	0	0	0	0
48	0	0	0	0	0	0	0	0	0
53	0	0	0	0	0	0	0	0	0.593931
54	0	0	0	0	0	0	0	0	0.760665
55	0	0	0	0	0	0	0	0	1.39188
56	0	0	0	0	0	0	0	0	1.5835
57	0	0	0	0	0	0	0	0	1.3228
59	0	0	0	0	0	0	0	0	2.26064
60	0	0	0	0	0	0	0	0	2.57558
61	0	0	0	0	0	0	0	0	3.26434
63	0	0	0	0	0	0	0	0
66	0	0	0	0	0	0	0	0

## Sheet: S11I
[days after T cell injection]	NEW JU1						NEW PBC2
-1	0.216346	0.184632	0.0961625	0.145147			0.131252	0.173093	0.184475	0.19625
0	0.250101	0.246098	0.13816	0.15543			0.15127	0.211008	0.208182	0.228592
1	0.335823	0.29202	0.116337	0.264074			0.297908	0.212264	0.228592	0.33912
2	0.567163	0.361022	0.1256	0.28574			0.255125	0.362906	0.249002	0.435518
3	0.566456	0.459382	0.27632	0.189028			0.282914	0.412439	0.483717	0.489605
4	0.738528	0.504284	0.254968	0.3381			0.42916	0.422487	0.362906	0.471
5	0.683892	0.532701	0.287153	0.435204			0.404982	0.4239	0.446979	0.520455
6	0.798816	0.693312	0.24492	0.507189			0.341868	0.38622	0.505383	0.513783
7	0.955188	0.67824	0.168775	0.593931			0.48356	0.59346	0.547302	0.64998
8	1.01893	0.686247	0.228592	0.607747			0.435675	0.44745	0.40663	0.4867
9	1.00888	0.64998	0.16485	0.428296			0.429552	0.36738	0.49612	0.700848
10	0.84623	0.784922	0.131252	0.241623			0.27632	0.245548	0.328837	0.678868
11	1.1304	0.671646	0	0.22765			0.199233	0.29359	0.27789	0.535763
12	1.12051	0.813888	0	0.250572			0.178038	0	0.220428	0.453102
13	1.02913	0.65626	0	0.116337			0	0	0.166028	0.65312
14	0.753914	0.231575	0	0.177096			0	0	0.091845	0.30144
15	0.900081	0.211008	0	0.077715			0	0	0	0.109508
16	0.513783	0	0	0			0	0	0	0
17	0.259364	0	0	0			0	0	0	0
18	0	0	0	0			0	0	0	0
19	0	0	0	0			0	0	0	0
20	0	0	0	0			0	0	0	0
21	0	0	0	0			0	0	0	0
22	0	0	0	0			0	0	0	0
23	0	0	0	0			0	0	0	0
24	0	0	0	0			0	0	0	0
25	0	0	0	0			0	0	0	0
26	0	0	0	0			0	0	0	0
27	0	0	0	0			0	0	0	0
28	0	0	0	0			0	0	0	0
29	0	0	0	0			0	0	0	0
30	0	0	0	0			0	0	0	0

## Sheet: S11J
[days after T cell injection]	NEW JU1						NEW PBC2
-1	0.098439	0.06594	0	0.04553	0.06594	0.079678		0.086507	0.03454	0.066804	0.059346
0	0.176625	0.11304	0.151034	0.068688	0.187772	0.200018		0.153939	0.087135	0.1884	0.13502
1	0.290843	0.141614	0.16956	0.085408	0.11932	0.199233		0.14444	0.188479	0.237149	0.138474
2	0.296416	0.172151	0.291392	0.082425	0.246176	0.256224		0.245862	0.11932	0.29673	0.195779
3	0.50711	0.15543	0.378998	0.176625	0.22451	0.237149		0.282522	0.200175	0.30615	0.237384
4	0.424842	0.077715	0.362906	0.097968	0.28731	0.291785		0.336608	0.254968	0.352073	0.273259
5	0.584668	0.173407	0.459382	0.13502	0.372483	0.390145		0.290843	0.19625	0.34854	0.29202
6	0.7222	0.088784	0.646212	0	0.263996	0.188479		0.144126	0.232988	0.378684	0.316512
7	0.96084	0.169246	0.72534	0	0.182277	0.165792		0.184475	0.07065	0.35168	0.241309
8	0.929833	0.12246	0.5966	0	0.176939	0.180158		0.158256	0	0.311567	0.246176
9	0.999541	0.08007	0.447136	0	0.151662	0.08792		0.082425	0	0.18369	0.169246
10	0.854865	0	0.300498	0	0.101422	0.087135		0.087135	0	0.160925	0.261955
11	0.708149	0	0.219015	0	0.07065	0.140201		0	0	0	0.1884
12	0.580508	0	0.219251	0	0	0		0	0	0.13816	0
13	0.593853	0	0.08478	0	0	0		0	0	0	0
14	0.827783	0	0	0	0	0		0	0	0	0
15	0.499574	0	0	0	0	0		0	0	0	0
16	0.275535	0	0	0	0	0		0	0	0	0
17	0.379155	0	0	0	0	0		0	0	0	0
18	0.1884	0	0	0	0	0		0	0	0	0
19	0.07065	0	0	0	0	0		0	0	0	0
20	0	0	0	0	0	0		0	0	0	0
21	0	0	0	0	0	0		0	0	0	0
22	0	0	0	0	0	0		0	0	0	0
23	0	0	0	0	0	0		0	0	0	0
24	0	0	0	0	0	0		0	0	0	0
25	0	0	0	0	0	0		0	0	0	0
26	0	0	0	0	0	0		0	0	0	0
27	0	0	0	0	0	0		0	0	0	0
30	0	0	0	0	0	0		0	0	0	0
31	0	0	0	0	0	0		0	0	0	0
33	0.076538	0	0	0	0	0		0	0	0	0
34	0.30615	0	0	0	0	0		0	0	0	0
35	0.2826	0	0	0	0	0		0	0	0	0
38	0.491724	0	0	0	0	0		0	0	0	0
39	0.471471	0	0	0	0	0		0	0	0	0
40	0.471	0	0	0	0	0		0	0	0	0
42	0.746064	0	0	0	0	0		0	0	0	0
43	0.656574	0	0	0	0	0		0	0	0	0
45	0.999541	0	0	0	0	0		0	0	0	0
48	1.18637	0	0	0	0	0		0	0	0	0
50	1.78949	0	0	0	0	0		0	0	0	0
54	2.64639	0	0	0	0	0		0	0	0	0
55	3.611	0	0	0	0	0		0	0	0	1.08801
58		0	0	0	0	0		0	0	0	1.59308
61		0	0	0	0	0		0	0	0	1.80173
62		0	0	0	0	0		0	0	0	2.47589
66		0	0	0	0	0		0	0	0

[truncated: 3 more sheets: S11K, S11L, S11M]
