# Supplementary material for: High-resolution profile of neoantigen-specific TCR activation links moderate stimulation to increased resilience of engineered TCR-T cells
Source: Nat Commun. 2024 Dec 3;15:10520. doi: 10.1038/s41467-024-53911-0 (PMC11615276; doi:10.1038/s41467-024-53911-0)
Supplement: Supplementary file 6 — Source data [file 41467_2024_53911_MOESM6_ESM.zip › Supplementary Figure 12.xlsx]

## Sheet: S12A
	TCRmu+ of CD8+ [%]
	KIF-P2	KIF-sc1
	47.9	2.14
	11.5	27.9
	86	93.2
	14	1.2
	19.4	6.58

## Sheet: S12B
	TCRmu+ of CD8+ [%]
	KIF-P2	KIF-sc1
	43.3	2.01
	44.8	6.92
	45.8	34.1
	38.4	54
	36.4	50.7

## Sheet: S12C
	TCRmu+ of CD8+ [%]
	KIF-sc1	KIF-P2
	19.7	62.4
	65.6	83.7
	26.6	46.5
	2.46	76
	1.53	81.7

## Sheet: S12D, E, F
days of expansion	KIF-P2				KIF-sc1
6	40740	43620	15540	57000	19560	11460	21000	26700
10	284760	219960	48960	147240	133200	52320	126960	216360
14	2190960	2155500	318600	1125000	277740	1870380	295740	1243440
19	1853640	3273840	291960	845280	217260	154440	204660	1367820

## Sheet: S12G, H, I
days of expansion	KIF-P2				KIF-sc1
6	168300	127260	40980	216420	443400	281100	410700	203280
10	3310680	1423920	237960	2766480	5020680	2726520	5311920	3377880
14	17883900	8153640	1356480	13419000	11637900	8743860	15339420	17076960
19	22449240	18176760	1820880	20512440	20243160	12910500	21366180	24094800
