# Supplementary material for: High-resolution profile of neoantigen-specific TCR activation links moderate stimulation to increased resilience of engineered TCR-T cells
Source: Nat Commun. 2024 Dec 3;15:10520. doi: 10.1038/s41467-024-53911-0 (PMC11615276; doi:10.1038/s41467-024-53911-0)
Supplement: Supplementary file 6 — Source data [file 41467_2024_53911_MOESM6_ESM.zip › Supplementary Figure 13.xlsx]

## Sheet: S13A
	IL10 [pg/ml]
	TIL-P KIF-P2			TIL-P KIF-sc1			NEW KIF-P2			NEW KIF-sc1			2.5D6
donor A	66.55	61.08	96.42	2.93	3.27	0.68	26.43	27.09	26.43	18.43	21.12	20.45	0.11	1.93	1.29

## Sheet: S13B
	IL10 [pg/ml]
	TIL-P KIF-P2			TIL-P KIF-sc1			NEW KIF-P2			NEW KIF-sc1
donor B	133.44	115.52	123.74	83.86	69.4	66.95	95.88	89.16	73.68	34.41	33.78	36.5

## Sheet: S13C
	IL10 [pg/ml]
	TIL-P KIF-P2			TIL-P KIF-sc1			NEW KIF-P2			NEW KIF-sc1
donor C	69.8	56.3	74.7	27.2	19.1	14.3	48.1	34.8	51.2	35.7	53.3	47.3

## Sheet: S13D
Annotated bulkRNAseq data
#Parameter	task	parameter	value
#Parameter	Info	RunName	485FF
#Parameter	Info	RunId	220728_NB501802_0502_AHGGV5BGXM
#Parameter	Info	RunTag	Human
#Parameter	Info	Organism	hsa
#Parameter	Info	RunType	SCRB-Seq
#Parameter	Info	Date	20220805172353
#Parameter	Info	Version	TODO
#Parameter	Info	Genome	GRCh38
#Parameter	Info	GeneAnnotation	38
#Parameter	Info	GnomeDatabase	gencode
#Parameter	Trimmomatic	Trimming	no
#Parameter	Trimmomatic	Path	NA
#Parameter	Trimmomatic	Leading	NA
#Parameter	Trimmomatic	Trailing	NA
#Parameter	Trimmomatic	SlidingWindow	NA
#Parameter	Trimmomatic	MinLen	NA
#Parameter	DropSeqTools	Path	/home/rad/packages/ExportDropSeq/Drop-seq_tools-1.12/
#Parameter	Picard	Path	/home/rad/packages/picard-2.18.26/
#Parameter	STAR	Path	/home/rad/packages/STAR-2.7.5b/bin/Linux_x86_64/STAR
#Parameter	Bcl2Fastq	MaskShortAdapterReads	13
#Statistics	sample	mapped_total	mapped_total_p	unmapped_total	unmapped_total_p	mapped_exonic	mapped_exonic_p	mapped_intronicintergenic	mapped_intronicintergenic_p	mapped_intergenic	mapped_intergenic_p	mapped_intronic	mapped_intronic_p	total	elibsize	elibsize_p	trim_droppedBoth_p	trim_survivedBoth_p	trim_survivedForward_p	trim_survivedReverse_p
#Statistics	AGAAGACG	5821157	82.96	1195530	2024-04-17	4270080	73.35	1551077	26.65	460452	1991-07-01	1090625	18.74	7016687	2190158	51.29
#Statistics	AGAAGCTT	9443170	84.12	1782716	15.88	7568996	80.15	1874174	19.85	654813	1993-06-01	1219361	1991-12-01	11225886	3725293	49.22
#Statistics	ATCACCGT	9000515	84.76	1618313	15.24	6958931	77.32	2041584	22.68	674473	1949-07-01	1367111	15.19	10618828	3270606	47
#Statistics	ATCACGCA	10180227	84.3	1896112	2024-07-15	7989021	78.48	2191206	21.52	742106	2029-07-01	1449100	14.23	12076339	3891566	48.71
#Statistics	ATGAAGGA	9398545	84.43	1732684	15.57	7606474	80.93	1792071	2024-07-19	655396	1997-06-01	1136675	2024-09-12	11131229	3773571	49.61
#Statistics	ATGAATAT	6775281	82.92	1395869	2024-08-17	4907399	72.43	1867882	27.57	625482	2023-09-01	1242400	18.34	8171150	2362864	48.15
#Statistics	ATGGTTCA	6325712	82.1	1378775	2024-09-17	4424267	69.94	1901445	2024-06-30	517934	2019-08-01	1383511	21.87	7704487	2171251	49.08
#Statistics	ATGTTGAG	9337111	84.53	1709276	15.47	6983654	74.79	2353457	25.21	691140	2024-04-07	1662317	2024-08-17	11046387	3258884	46.66
#Statistics	ATTATCGC	6029810	84.48	1107848	15.52	4725547	78.37	1304263	21.63	483545	2024-02-08	820718	13.61	7137658	2256900	47.76
#Statistics	ATTATTCG	10291901	85.54	1740445	14.46	8325656	80.9	1966245	2024-01-19	706652	1987-06-01	1259593	2024-12-01	12032346	4088800	49.11
#Statistics	ATTCGTGT	7638516	85.17	1330216	14.83	6383683	83.57	1254833	16.43	485194	1935-06-01	769639	2024-08-10	8968732	3202649	50.17
#Statistics	ATTGCTGA	7609810	83.36	1519002	16.64	5763312	75.74	1846498	24.26	629563	2027-08-01	1216935	15.99	9128812	2724270	47.27
#Statistics	ATTGTGTT	9511427	84.72	1715300	15.28	7656214	80.49	1855213	19.51	659351	1993-06-01	1195862	1957-12-01	11226727	3757798	49.08
#Statistics	GAACAGAA	9206713	82.61	1937996	17.39	6645190	72.18	2561523	27.82	774686	1941-08-01	1786837	19.41	11144709	3216711	48.41
#Statistics	GAGTAGCA	9122472	84.91	1621221	2024-09-15	7195897	78.88	1926575	2024-12-21	627496	1988-06-01	1299079	14.24	10743693	3415564	47.47
#Statistics	GAGTTCTG	11084203	85	1955794	15	9133621	82.4	1950582	2024-06-17	716020	1946-06-01	1234562	2014-11-01	13039997	4448232	48.7
#Statistics	GATAGCGC	10168319	84.18	1910605	15.82	8057481	79.24	2110838	20.76	754085	1942-07-01	1356753	13.34	12078924	3963698	49.19
#Statistics	TAACCAGA	8746586	82.39	1869446	17.61	5988927	68.47	2757659	31.53	741875	1948-08-01	2015784	2024-05-23	10616032	2919859	48.75
#Statistics	TAATAATC	7641232	83.48	1512679	16.52	5514759	72.17	2126473	27.83	687905	9	1438568	18.83	9153911	2736406	49.62
#Statistics	TACATCCT	9227898	81.68	2069428	18.32	6911181	74.89	2316717	2024-11-25	817385	1986-08-01	1499332	16.25	11297326	3413685	49.39
#Statistics	TATAGTGT	10258334	85.5	1739426	2024-05-14	8495341	82.81	1762993	17.19	661353	1945-06-01	1101640	1974-10-01	11997760	4220692	49.68
#Statistics	TATCAAGC	8567694	85.7	1430135	2024-03-14	6906448	80.61	1661246	19.39	626440	1931-07-01	1034806	2024-08-12	9997829	3252097	47.09
#Statistics	TCAATGGA	8937967	85.16	1557489	14.84	7225292	80.84	1712675	19.16	623646	1998-06-01	1089029	2018-12-01	10495456	3479093	48.15
#Statistics	TCCAACGG	11788445	85.35	2023349	14.65	9605284	81.48	2183161	18.52	836152	2024-09-07	1347009	1943-11-01	13811794	4610813	48
	ATTATTCG	ATTGTGTT	ATTCGTGT	TCAATGGA	ATGGTTCA	AGAAGACG	TAATAATC	ATTGCTGA	ATGAATAT	ATGTTGAG	TCCAACGG	GAGTTCTG	TATAGTGT	AGAAGCTT	ATTATCGC	TAACCAGA	GAACAGAA	ATCACCGT	TATCAAGC	GAGTAGCA
	TILPBC2-mutmg-12h	TILJU1-mutmg-12h	NEWPBC2-mutmg-12h	NEWJU1-mutmg-12h	NEW25D6-mutmg-12h	TILPBC2-wtmg-12h	TILJU1-wtmg-12h	NEWPBC2-wtmg-12h	NEWJU1-wtmg-12h	NEW25D6-wtmg-12h	TILPBC2-mutmg-24h	TILJU1-mutmg-24h	NEWPBC2-mutmg-24h	NEWJU1-mutmg-24h	NEW25D6-mutmg-24h	TILPBC2-unstim	TILJU1-unstim	NEWPBC2-unstim	NEWJU1-unstim	NEW25D6-unstim
GENE	ATTATTCG	ATTGTGTT	ATTCGTGT	TCAATGGA	ATGGTTCA	AGAAGACG	TAATAATC	ATTGCTGA	ATGAATAT	ATGTTGAG	TCCAACGG	GAGTTCTG	TATAGTGT	AGAAGCTT	ATTATCGC	TAACCAGA	GAACAGAA	ATCACCGT	TATCAAGC	GAGTAGCA
A1BG	5	6	3	6	8	3	6	4	0	8	6	4	2	2	3	2	6	3	1	3
A1BG-AS1	14	27	17	18	10	12	24	18	8	36	25	28	14	19	22	23	21	21	15	25
A1CF	2	0	0	0	0	0	0	0	0	0	0	0	0	0	0	0	0	0	0	0
A2M	0	1	0	0	2	1	0	0	0	1	0	0	0	0	0	2	0	1	0	0
A2M-AS1	0	1	0	0	3	1	2	2	1	3	0	0	0	1	2	4	5	5	0	3
A2ML1	0	0	0	0	0	0	0	0	0	0	0	0	0	0	0	0	0	0	1	0
A2ML1-AS1	0	0	0	0	1	0	0	0	0	0	0	0	0	0	0	0	0	0	0	0
A2MP1	0	0	0	0	1	0	0	0	1	0	0	0	0	0	0	0	0	1	0	1
A4GALT	1	0	0	0	0	0	0	0	0	0	0	0	0	0	0	0	0	0	0	0
AAAS	188	182	159	153	43	63	72	70	60	100	347	289	316	203	90	77	85	119	161	132
AACS	24	33	17	14	12	23	26	22	17	21	48	33	23	23	11	40	50	27	23	26
AADACL2	0	0	0	0	0	0	0	0	1	0	0	0	0	0	0	0	0	0	0	0
AADACL3	0	0	0	0	0	0	0	0	0	0	1	0	0	0	0	0	0	0	0	0
AADAT	0	0	0	1	0	0	0	0	0	0	0	0	0	0	0	0	1	0	0	0
AAGAB	292	196	189	166	82	95	118	108	86	135	261	259	178	105	84	121	116	90	124	103
AAK1	577	577	304	392	864	702	791	722	768	1032	564	589	581	748	454	900	819	719	506	766
AAMDC	17	21	20	36	53	65	53	67	63	85	29	41	41	33	41	42	56	76	78	71
AAMP	701	509	630	498	165	141	196	241	164	256	789	653	671	354	223	200	255	177	303	236
AANAT	0	1	2	0	0	0	0	1	0	0	1	1	0	0	0	0	0	0	0	0
AAR2	271	210	208	163	58	98	108	110	74	95	236	173	185	143	99	120	124	160	165	136
AARD	1	0	0	0	0	0	0	0	0	0	1	4	2	0	0	1	2	0	0	0
AARS1	106	87	83	90	69	49	68	63	59	81	200	150	234	196	47	136	157	56	65	71
AARS2	46	46	47	43	36	29	25	34	37	26	76	57	84	66	11	30	33	28	28	38
AARSD1	18	16	9	9	5	10	3	7	8	14	19	16	20	17	2	10	5	6	7	9
AARSD1P1	0	0	0	0	1	0	0	0	2	0	0	0	0	0	1	2	0	0	0	2
AASDH	49	77	52	61	58	50	67	65	50	77	72	77	62	60	44	53	54	52	38	45
AASDHPPT	309	264	228	185	119	132	183	128	135	172	252	239	309	229	94	112	131	105	84	136
AASS	0	0	0	0	2	0	3	1	5	0	0	1	1	1	2	1	1	0	0	3
AATBC	0	1	0	0	0	0	0	0	0	0	1	0	0	0	0	0	0	0	0	0
AATF	786	578	642	468	167	189	267	278	193	297	678	631	657	544	230	259	332	320	332	341
AATK	2	1	0	0	2	0	1	0	0	1	2	1	0	1	1	11	5	1	0	0
AB015752.3	0	0	0	1	1	0	0	0	0	0	0	0	0	0	0	0	2	2	0	0
AB019440.50	0	0	0	0	0	0	0	0	0	0	0	0	0	0	0	0	0	0	1	0
AB019441.29	231	172	178	203	173	98	146	224	182	235	260	217	226	235	151	129	144	247	249	232
ABALON	29	19	16	18	1	4	7	9	3	3	18	22	17	13	4	4	5	6	10	7
ABAT	25	18	46	49	36	17	25	26	25	37	18	27	28	45	20	22	12	8	8	16
ABC10-44372100G24.1	0	1	0	0	0	0	0	0	0	0	0	0	1	0	0	0	0	0	0	1
ABC12-46663800M24.1	0	0	0	1	1	0	0	0	0	0	0	0	0	0	0	0	0	0	0	0
ABC12-46663800M24.2	6	7	3	5	0	1	1	2	3	2	5	7	8	5	2	0	1	1	1	1
ABC7-42404400C24.1	0	0	0	0	0	0	0	0	0	0	0	0	1	0	0	0	0	0	0	0
ABCA1	0	0	0	0	0	1	0	0	2	0	0	0	0	0	1	0	0	0	0	0
ABCA10	0	0	0	1	3	0	1	0	0	0	0	0	1	1	0	0	1	1	1	0
ABCA11P	6	1	4	3	2	0	3	0	6	6	5	4	4	6	1	0	0	4	2	1
ABCA12	0	1	0	0	0	0	0	1	0	0	0	0	0	0	0	0	0	0	1	0
ABCA13	0	0	1	0	1	0	0	1	0	0	0	0	0	0	0	0	0	0	0	0
ABCA17P	5	2	1	3	1	1	1	1	0	0	3	8	3	2	0	1	1	0	1	1
ABCA2	38	45	12	18	92	90	131	110	101	127	53	65	31	32	69	89	82	82	72	94
ABCA3	12	19	8	4	3	11	21	9	6	11	12	15	11	8	5	23	36	10	6	15
ABCA5	18	30	20	23	47	53	54	52	36	72	30	31	33	35	37	63	78	47	35	52
ABCA6	0	0	0	0	0	0	0	0	0	0	0	0	0	1	0	0	0	0	0	0
ABCA7	8	25	9	10	48	52	59	59	44	65	23	27	23	13	41	87	90	50	34	40
ABCA8	0	0	2	0	0	1	0	0	0	0	0	1	0	1	0	0	0	1	0	0
ABCA9	0	0	0	0	0	0	0	0	0	0	0	0	0	0	0	0	0	0	0	0
ABCA9-AS1	0	0	1	0	0	0	0	0	1	0	0	0	0	0	1	0	0	0	0	0
ABCB1	34	22	20	23	219	57	112	200	190	236	30	36	35	36	111	36	42	32	35	27
ABCB10	48	51	49	44	24	27	54	34	33	52	62	48	99	75	29	28	56	36	37	42
ABCB10P1	0	0	0	1	0	0	0	0	0	0	0	0	0	0	0	0	0	0	0	0
ABCB11	0	0	0	0	0	0	1	0	0	0	0	0	0	0	0	0	0	0	1	0
ABCB4	0	0	0	0	0	0	0	0	0	0	0	0	0	0	0	0	0	0	0	0
ABCB5	0	0	0	1	0	0	0	0	0	0	0	0	0	0	0	0	0	0	0	0
ABCB6	2	0	0	0	0	1	0	0	0	0	1	0	0	0	0	0	1	0	0	0
ABCB7	73	50	64	47	61	46	57	62	85	71	99	67	73	80	42	57	54	68	65	79
ABCB8	63	74	59	59	36	45	35	39	22	48	119	91	85	78	37	37	49	46	61	63
ABCB9	16	9	4	5	5	6	7	1	11	9	16	10	14	8	3	12	9	10	10	14
ABCC1	66	76	62	74	82	47	75	80	85	116	68	77	80	91	32	50	48	48	43	51
ABCC10	33	55	31	27	29	40	45	26	29	33	41	45	35	29	22	47	46	34	26	36
ABCC11	2	2	1	1	0	0	2	2	1	1	3	0	2	0	0	1	1	3	1	1
ABCC13	0	0	0	0	0	0	0	0	0	1	0	0	0	0	0	0	0	0	0	0
ABCC2	2	2	0	0	3	1	2	2	0	1	1	3	1	4	1	3	4	0	0	0
ABCC3	1	0	0	0	0	1	0	0	0	0	0	0	1	0	0	1	2	0	0	0
ABCC4	58	30	32	39	13	20	33	19	18	31	31	43	56	61	15	29	21	23	21	16
ABCC5	39	18	25	28	29	37	46	38	31	47	60	43	41	29	21	37	43	42	22	25
ABCC6	0	0	0	0	0	0	0	0	0	0	0	0	0	0	0	0	0	0	0	0
ABCC6P2	0	0	0	0	0	0	0	0	0	0	0	0	0	1	0	0	0	0	0	0
ABCC8	0	0	0	0	0	1	1	0	0	0	0	0	0	0	0	0	0	0	1	0
ABCC9	0	0	0	0	0	0	0	0	0	1	1	0	0	0	0	0	0	0	0	0
ABCD1	8	5	3	14	8	16	16	17	16	10	7	16	11	15	7	19	22	27	15	28
ABCD1P2	0	0	0	0	0	0	0	0	0	0	0	0	0	0	0	1	0	0	0	0
ABCD2	21	25	16	44	151	107	119	126	125	172	46	40	37	82	63	83	91	110	90	134
ABCD3	81	75	54	92	58	48	85	67	55	71	98	89	139	96	32	49	61	46	51	65
ABCD4	113	99	69	61	73	71	92	102	68	123	97	118	83	79	75	75	94	74	81	80
ABCE1	782	461	528	522	128	151	171	169	140	202	497	431	697	597	92	168	180	157	174	228
ABCF1	899	741	521	716	408	350	502	402	442	545	952	860	1108	1270	325	498	499	453	359	511
ABCF2	312	226	297	217	57	54	89	89	57	103	270	275	352	265	71	48	90	85	86	112
ABCF2-H2BE1	0	0	0	0	0	0	0	1	0	1	0	0	0	0	0	0	0	0	0	0
ABCF2P1	0	0	0	0	0	0	0	0	0	0	0	0	0	1	0	0	0	0	0	0
ABCF3	96	110	127	65	37	44	53	62	28	61	132	143	109	60	56	30	43	47	35	43
ABCG1	5	11	4	12	25	46	48	24	21	36	5	20	1	14	11	48	67	15	10	13
ABCG2	4	3	2	0	2	1	2	5	1	2	4	3	7	9	2	1	1	1	0	2
ABCG5	0	0	0	0	0	0	0	0	1	0	0	0	0	0	0	0	0	0	0	0
ABCG8	1	0	0	0	1	0	0	0	0	0	1	0	0	1	2	1	0	1	1	0
ABHD1	8	7	3	4	1	5	4	4	8	5	9	6	6	10	5	4	5	3	2	3
ABHD10	73	75	71	69	31	41	44	61	42	44	113	100	110	96	39	38	47	36	40	53
ABHD11	52	41	34	39	11	18	26	21	10	21	81	71	63	55	15	23	28	36	40	47
ABHD11-AS1	1	4	2	4	3	8	9	2	3	5	6	6	2	5	9	4	8	8	15	3
ABHD12	299	259	205	165	76	76	133	87	64	134	343	359	216	138	75	171	212	179	194	164
ABHD12B	0	0	0	0	1	0	0	0	0	0	0	0	0	0	0	0	0	0	0	0
ABHD13	118	105	62	91	47	76	83	60	68	101	93	108	72	71	74	83	119	112	77	71
ABHD14A	97	68	58	52	36	54	73	47	42	67	164	127	120	95	47	91	135	85	90	97
ABHD14A-ACY1	2	0	0	0	1	1	1	0	0	0	2	2	0	4	1	0	0	0	0	1
ABHD14B	135	123	88	114	139	124	139	237	173	263	233	189	209	145	256	189	219	330	289	290
ABHD15	32	39	26	30	24	25	50	27	25	38	44	52	40	56	30	47	25	45	33	53
ABHD15-AS1	2	0	0	0	0	0	1	1	0	0	1	4	4	2	2	2	0	2	0	0
ABHD16A	0	1	1	3	0	0	0	1	3	0	1	5	2	0	0	0	1	1	0	0
ABHD16B	0	0	1	0	2	0	0	0	0	0	0	1	0	0	0	0	0	0	0	0
ABHD17A	146	162	120	121	102	106	154	126	89	179	220	241	180	195	159	263	308	324	342	325
ABHD17AP1	0	0	0	0	0	0	0	0	0	0	0	1	1	1	0	0	0	0	0	0
ABHD17AP3	2	1	0	1	2	0	1	0	3	1	2	5	2	2	2	0	3	2	3	2
ABHD17AP4	0	0	0	0	0	0	0	0	0	0	0	0	1	0	0	0	0	0	0	0
ABHD17AP5	1	0	0	0	0	0	0	0	0	0	0	0	0	1	0	0	2	0	0	1
ABHD17B	54	61	55	87	73	92	108	103	84	117	76	64	78	91	35	86	91	58	48	43
ABHD17C	5	3	8	9	2	1	2	3	4	1	9	8	14	7	5	2	0	2	6	5
ABHD18	51	61	40	61	59	56	75	62	67	61	56	69	59	61	44	47	54	42	59	45
ABHD2	103	129	90	140	96	137	162	87	97	118	137	140	124	153	50	159	153	99	86	146
ABHD3	139	128	84	98	85	84	107	99	70	94	225	212	127	114	58	112	134	107	124	140
ABHD4	28	39	9	9	34	37	46	37	44	49	52	53	18	20	29	35	37	21	23	31
ABHD5	137	100	71	73	53	57	55	55	45	65	143	126	108	100	39	71	80	65	54	65
ABHD6	24	33	20	11	8	15	13	11	4	16	18	18	18	5	15	23	23	10	13	9
ABHD8	26	20	16	21	8	17	13	30	26	25	48	22	28	26	39	23	20	44	37	27
ABI1	326	291	179	227	206	238	310	287	213	329	328	372	271	275	221	273	271	252	245	277
ABI2	89	74	35	35	37	71	78	45	32	53	87	87	78	68	41	80	74	43	49	65
ABI3	539	609	352	506	211	316	409	332	221	405	648	771	474	583	259	213	290	305	385	378
ABI3BP	0	0	1	3	0	0	2	0	1	0	0	0	1	0	1	0	1	0	0	1
ABITRAM	113	116	107	82	34	39	45	42	39	71	91	91	96	76	46	55	79	58	63	51
ABL1	22	27	21	26	26	16	21	13	32	34	43	23	42	44	14	22	18	23	17	29
ABL2	22	19	13	19	31	20	24	16	30	33	15	30	17	34	9	30	20	15	16	28
ABLIM1	69	40	47	61	421	160	226	480	430	582	43	40	84	77	263	95	115	288	234	283
ABLIM2	0	0	0	0	0	3	0	0	2	0	0	1	0	0	0	2	1	0	0	1
ABLIM3	0	0	0	0	0	0	0	0	0	0	0	0	0	0	0	0	0	0	0	0
ABR	76	124	38	55	90	118	144	74	71	91	136	123	98	150	43	242	202	178	95	158
ABRA	0	1	0	0	0	0	0	1	0	0	0	0	0	0	1	0	0	0	0	0
ABRACL	752	832	681	835	480	510	601	640	545	745	1172	1129	1042	965	652	677	742	918	994	999
ABRAXAS1	26	27	23	28	40	36	23	57	37	54	36	27	36	35	36	34	40	38	51	36
ABRAXAS2	113	96	99	98	47	51	68	62	69	76	122	118	126	100	52	44	68	59	50	47
ABT1	406	302	380	318	106	127	174	176	123	205	382	363	353	271	140	186	237	207	234	200
ABTB1	20	35	32	20	53	81	109	99	68	125	45	46	27	17	102	96	104	69	84	63
ABTB2	113	102	78	61	12	29	23	11	4	14	85	60	130	89	10	40	26	15	11	18
AC000068.10	1	2	4	1	0	1	2	3	0	1	0	1	1	0	0	1	0	1	0	3
AC000068.5	2	2	4	1	1	3	1	1	3	2	4	2	1	4	0	1	0	2	4	3
AC000068.9	0	0	0	0	1	0	0	0	0	3	0	0	0	0	0	0	1	1	0	0
AC000078.5	0	0	0	0	0	0	0	0	1	0	0	0	0	0	0	0	0	0	0	0
AC000081.2	0	0	0	0	0	0	1	0	0	0	0	0	0	0	0	0	0	0	0	0
AC000082.4	0	0	0	0	0	0	0	0	0	0	1	0	2	1	0	0	0	0	0	1
AC000085.4	0	0	0	0	0	0	0	0	0	0	0	0	0	0	0	0	0	0	0	1
AC000089.3	1	3	3	2	1	3	1	2	2	4	5	3	4	3	1	3	7	5	6	6
AC000120.7	0	0	0	1	0	0	0	0	0	0	0	0	0	0	0	0	0	0	0	0
AC000123.2	4	2	4	7	7	7	4	2	5	7	5	3	8	3	2	4	3	3	1	2
AC000123.3	5	0	2	6	2	2	5	4	1	2	3	0	7	6	1	4	3	3	2	2
AC000123.4	0	0	0	1	0	1	0	0	0	1	0	0	0	0	0	0	0	0	0	0
AC000124.1	1	0	0	0	0	0	0	0	0	0	0	0	0	0	0	1	0	0	0	0
AC000367.1	0	0	0	0	0	0	0	0	0	0	0	0	1	1	0	0	0	0	0	0
AC000403.4	0	0	0	0	0	0	0	0	0	0	1	1	0	0	0	0	0	0	0	0
AC001226.7	0	1	0	0	1	0	0	0	1	0	0	1	0	0	0	1	0	1	0	1
AC002044.1	0	0	0	0	0	0	0	0	0	0	0	0	0	1	0	0	0	0	0	0
AC002044.4	20	23	14	13	4	4	6	10	11	9	19	35	23	13	7	16	13	20	23	19
AC002056.3	1	1	2	0	1	0	0	1	0	0	3	1	4	0	0	1	1	0	0	1
AC002059.10	0	0	0	1	0	0	0	0	0	2	0	0	0	0	0	0	0	0	0	0
AC002059.11	0	0	0	0	0	0	0	0	0	1	0	0	0	0	0	1	0	0	0	0
AC002064.5	0	0	0	0	0	0	0	0	0	0	0	0	0	0	0	0	0	0	0	0
AC002069.6	0	0	0	0	0	0	0	0	0	0	0	0	0	0	0	0	0	0	0	0
AC002075.4	378	423	431	471	349	311	400	531	451	678	338	440	338	326	501	387	408	546	606	542
AC002116.7	0	3	0	4	2	3	0	0	0	3	7	7	8	7	1	2	0	2	1	6
AC002117.1	10	10	9	7	26	21	25	23	16	39	9	17	11	13	12	29	22	14	18	20
AC002127.4	3	4	4	3	1	0	1	2	2	1	4	5	5	5	1	0	1	3	3	3
AC002128.5	0	0	0	0	0	0	0	0	0	0	0	0	0	0	0	0	1	1	0	0
AC002306.1	1	2	1	3	1	2	1	0	1	0	0	1	2	0	1	5	2	0	0	0
AC002310.10	0	0	0	0	0	0	0	0	0	0	0	2	1	0	0	0	0	0	0	0
AC002310.12	16	23	27	20	16	5	7	9	10	12	21	29	30	17	19	9	13	15	17	15
AC002310.14	0	0	0	0	0	0	0	0	1	0	0	0	0	0	0	0	0	1	0	0
AC002310.17	1	0	0	0	0	0	0	0	0	0	1	0	0	0	0	0	0	0	0	0
AC002310.7	2	1	1	1	2	1	2	4	6	3	11	6	14	3	2	2	2	0	5	3
AC002331.2	1	1	0	0	0	0	0	0	0	0	2	1	1	1	0	0	4	0	0	1
AC002383.2	0	0	0	0	0	0	0	0	0	0	0	0	0	0	0	0	1	0	1	0
AC002398.11	9	1	1	3	2	3	3	3	5	5	3	8	11	4	5	2	6	4	7	6
AC002398.12	0	0	0	0	0	0	0	0	0	0	0	1	0	0	0	0	0	0	0	0
AC002398.13	2	0	0	0	1	0	0	1	0	0	0	0	2	3	1	0	0	0	1	0
AC002401.1	1	0	0	0	0	0	1	0	0	0	0	0	0	0	0	0	0	1	0	0
AC002407.3	4	3	6	4	0	1	1	0	1	0	3	3	9	3	0	4	0	5	3	1
AC002451.3	0	0	0	0	0	0	0	1	0	1	0	1	0	0	0	2	0	1	0	1
AC002463.3	0	0	0	0	0	0	0	0	0	0	0	0	0	0	0	0	1	0	0	0
AC002467.7	17	16	15	11	29	10	13	38	23	35	22	25	23	22	32	9	14	12	18	16
AC002472.17	0	0	0	0	0	0	0	0	0	0	0	0	0	0	0	0	1	0	0	0
AC002472.8	0	0	0	0	1	0	1	0	0	0	0	1	0	0	0	0	1	0	0	0
AC002480.3	0	2	1	3	0	0	1	1	0	0	0	5	1	3	0	3	3	2	7	4
AC002480.4	2	2	0	3	1	0	4	2	0	1	1	2	1	1	1	2	6	4	8	4
AC002486.2	0	0	1	1	0	0	0	1	0	0	0	1	1	0	0	0	0	0	0	0
AC002519.8	0	0	0	1	0	0	0	1	0	0	0	0	0	0	1	0	0	0	0	0
AC002543.2	0	0	1	0	0	0	0	0	1	1	1	1	1	1	0	0	0	0	1	2
AC002550.5	2	3	1	1	1	0	3	0	0	1	3	5	5	4	0	1	1	1	4	1
AC002550.6	4	0	2	1	1	1	0	3	2	1	2	0	2	4	0	4	0	0	1	1
AC002551.1	0	0	0	1	0	0	0	1	0	1	0	0	0	0	0	0	0	0	0	0
AC002984.2	0	2	2	0	0	1	0	1	0	1	4	0	1	0	1	0	0	0	1	0
AC003005.2	0	0	2	0	0	0	2	0	0	2	1	0	2	1	0	0	0	1	0	0
AC003009.1	0	0	0	0	0	0	0	0	0	0	0	0	0	0	0	0	0	0	0	0
AC003075.4	42	36	16	22	13	17	22	29	17	23	19	30	22	21	15	45	40	29	24	27
AC003080.4	0	0	0	1	1	0	0	1	0	2	0	0	1	0	0	0	0	2	0	1
AC003088.1	0	0	0	0	0	0	0	0	0	0	0	0	1	0	0	0	0	0	0	0
AC003090.1	0	0	0	0	0	1	0	1	0	0	0	0	0	0	0	0	0	0	0	0
AC003092.1	0	0	1	1	0	0	0	0	1	0	1	1	2	6	1	0	0	0	0	0
AC003092.2	0	0	0	0	0	0	0	0	1	0	0	0	0	0	0	0	0	0	0	0
AC003104.1	1	2	2	0	0	1	0	0	0	1	0	1	2	2	1	2	0	1	2	0
AC003682.16	0	0	0	0	0	0	0	0	0	1	0	0	0	0	1	0	0	0	0	1
AC003973.4	0	0	0	0	0	0	0	0	0	0	1	0	0	0	0	0	0	0	0	0
AC003984.1	0	0	0	0	0	0	0	0	0	0	1	1	0	0	0	0	0	0	0	1
AC003985.1	0	0	0	0	0	0	0	0	0	0	0	0	0	0	0	0	0	0	0	0
AC003986.5	0	0	0	0	0	0	0	0	0	0	0	0	0	1	0	0	0	0	0	0
AC003989.4	0	0	0	0	0	0	0	0	0	0	0	0	0	0	0	0	1	0	0	0
AC003991.3	0	0	0	0	0	1	0	0	0	0	0	2	0	0	0	0	0	0	0	0
AC004009.2	1	0	0	0	0	0	0	0	0	0	0	0	0	0	0	0	0	1	0	0
AC004012.1	0	0	0	0	0	0	0	0	0	0	0	0	1	0	0	0	0	0	0	0
AC004019.10	0	0	0	0	0	1	0	0	0	0	0	0	0	0	0	0	0	0	0	0
AC004019.13	2	0	0	1	0	0	1	1	0	0	0	0	1	0	0	0	0	0	0	0
AC004047.1	0	0	0	0	0	0	0	0	0	0	0	0	0	0	0	1	0	0	0	0
AC004057.1	0	0	0	0	0	0	0	2	0	0	1	0	0	0	0	0	1	0	2	0
AC004067.5	0	1	0	3	3	0	1	4	4	4	1	1	1	0	0	2	0	6	0	3
AC004069.2	28	17	25	22	13	12	10	21	17	21	22	24	30	21	12	9	12	18	27	21
AC004076.5	0	4	6	2	1	2	5	2	4	1	1	5	2	3	1	1	7	4	1	2
AC004076.7	0	0	0	0	0	0	0	0	0	0	0	0	0	0	0	0	1	0	0	0
AC004112.4	0	0	0	0	1	0	0	0	0	0	0	0	0	0	0	0	0	0	0	0
AC004129.9	0	0	0	1	0	0	0	0	0	0	0	0	0	0	0	0	0	0	0	0
AC004156.3	0	0	0	0	0	0	0	0	0	1	2	0	0	0	0	0	2	0	2	2
AC004158.3	0	1	0	0	0	0	0	0	0	0	1	1	0	0	0	0	0	0	0	0
AC004231.2	0	0	1	0	0	0	1	1	0	0	0	0	0	1	3	0	0	0	0	0
AC004237.1	0	0	0	0	0	2	0	0	2	1	1	0	0	0	0	1	0	2	1	0
AC004257.1	0	0	0	0	0	0	0	0	0	0	0	0	1	0	0	0	0	0	0	0
AC004381.7	0	0	0	0	0	0	0	0	0	1	0	0	0	0	0	0	0	0	0	0
AC004381.8	0	0	0	0	0	0	0	0	0	0	0	0	0	0	0	1	0	0	0	0
AC004461.4	0	2	0	1	0	1	0	1	0	1	1	0	1	0	0	0	1	1	1	2
AC004490.1	0	0	0	0	0	0	0	0	1	0	0	0	0	0	0	0	1	0	0	0
AC004538.3	0	0	0	0	0	0	0	0	0	0	0	0	1	0	0	0	0	0	0	0
AC004540.4	4	5	1	4	2	3	0	3	4	1	5	8	8	6	0	1	4	1	4	2
AC004540.5	1	0	0	0	0	0	0	0	1	1	2	1	1	0	0	0	1	0	0	0
AC004543.2	0	0	0	0	0	0	0	0	0	0	0	0	0	0	0	0	0	0	0	0
AC004623.2	0	0	3	0	0	0	0	1	0	0	2	0	2	0	1	1	0	0	1	0
AC004623.3	0	0	0	0	0	0	0	0	0	1	0	0	0	1	0	1	0	0	0	0
AC004692.5	0	0	0	0	0	1	0	1	1	0	0	0	0	0	0	0	0	0	1	0
AC004704.1	0	0	0	0	0	0	0	0	0	0	0	0	0	0	0	0	0	0	0	0
AC004775.5	0	1	0	0	0	0	0	0	0	0	0	0	0	0	0	0	0	0	0	0
AC004800.1	1	0	0	0	0	0	0	0	0	0	0	0	0	0	0	0	0	0	0	0
AC004895.4	0	0	0	0	0	0	0	0	0	0	1	0	0	0	0	0	0	0	0	0
AC004920.2	0	1	0	0	0	1	0	0	3	0	0	0	0	0	0	0	0	1	0	0
AC004920.3	0	0	0	0	0	0	0	0	0	0	0	0	0	1	0	0	0	0	0	0
AC004938.5	0	1	0	0	0	0	1	0	1	0	0	1	1	1	1	0	0	0	0	1
AC004941.5	0	0	0	0	0	0	0	0	0	0	0	0	0	0	0	0	0	0	0	0
AC004951.5	0	0	0	0	0	0	0	0	0	0	0	0	0	0	0	0	0	0	1	0
AC004951.6	7	4	3	7	6	2	7	7	0	10	5	6	6	2	1	15	11	5	1	5
AC004967.7	8	5	3	7	8	5	3	6	2	7	7	5	7	3	3	10	6	5	2	12
AC004980.7	5	6	1	2	1	2	5	3	0	4	0	7	2	3	1	4	4	3	3	3
AC004980.9	0	0	0	0	0	0	0	0	0	0	0	1	0	0	0	0	1	0	0	0
AC004985.12	1	0	0	0	0	0	0	0	0	0	0	0	0	0	0	0	0	0	0	0
AC005019.2	4	4	0	1	1	2	3	3	3	0	6	7	6	8	2	7	6	5	4	4
AC005037.3	2	5	1	7	2	0	0	3	1	1	4	4	5	4	1	3	4	1	3	3
AC005062.2	0	1	0	1	0	1	0	1	0	1	0	1	0	2	0	0	0	0	1	1
AC005076.5	0	5	4	2	2	1	5	5	0	0	7	6	8	3	2	3	3	8	2	3
AC005082.12	1	0	0	1	0	0	0	0	0	0	1	0	0	0	0	1	1	1	0	0
AC005083.1	0	0	0	1	0	0	0	1	0	0	1	0	0	0	3	1	2	0	4	4
AC005094.2	1	0	0	0	0	0	0	1	0	0	1	0	2	0	0	0	0	0	0	0
AC005102.1	0	0	0	1	0	0	0	0	0	0	0	0	0	0	0	0	0	0	0	0
AC005104.3	2	1	0	0	0	0	0	1	0	0	1	0	0	0	0	2	2	0	0	0
AC005154.7	0	0	0	1	0	3	1	0	0	0	1	2	0	0	1	2	0	0	1	0
AC005154.8	0	0	0	0	0	0	0	0	0	1	0	0	0	0	0	0	0	0	0	0
AC005176.2	0	0	0	0	0	0	0	0	0	0	0	1	0	0	0	0	0	0	0	0
AC005189.6	0	0	0	0	0	0	0	0	1	0	0	0	0	0	0	0	0	0	0	0
AC005220.3	0	0	0	0	1	0	0	1	0	0	0	0	0	0	0	0	0	0	0	0
AC005229.7	2	1	2	1	1	0	0	0	0	0	0	0	1	1	1	1	0	1	0	0
AC005253.2	7	4	4	10	6	2	3	2	5	8	7	6	2	5	4	4	6	7	3	4
AC005253.4	10	9	10	6	0	3	7	4	5	2	15	15	13	10	2	7	11	5	7	10
AC005255.3	0	0	0	0	0	0	0	0	0	0	0	1	0	1	0	0	0	0	0	0
AC005256.1	0	0	0	0	0	0	1	0	0	0	0	0	0	0	1	0	0	2	0	0
AC005262.2	0	0	0	0	0	0	1	0	0	1	3	0	0	0	0	3	1	1	0	1
AC005262.3	0	0	0	0	0	0	0	0	0	0	0	0	0	1	0	0	0	0	0	0
AC005262.4	2	7	1	0	1	1	2	1	0	1	2	3	0	1	0	4	2	3	2	2
AC005281.1	1	0	0	0	0	2	0	0	0	0	0	0	0	0	0	0	0	1	0	0
AC005301.9	0	0	0	0	0	0	0	1	0	0	0	0	0	2	0	0	1	0	1	4
AC005304.1	0	0	0	0	0	0	0	0	1	0	0	0	1	0	0	0	0	0	0	0
AC005306.3	4	8	3	4	7	7	13	6	14	11	4	3	5	7	12	4	3	4	4	4
AC005307.1	0	0	0	0	0	0	0	0	1	0	0	0	0	0	0	0	0	0	0	0
AC005329.7	9	10	4	5	9	6	7	5	11	6	10	16	8	8	4	4	3	10	4	7
AC005336.5	0	0	0	0	0	0	0	0	0	0	0	0	1	1	0	0	0	0	0	0
AC005339.2	3	1	4	0	4	3	3	3	0	5	2	3	1	2	1	2	2	0	2	1
AC005355.3	0	0	0	0	0	0	0	0	0	0	0	1	1	0	0	0	0	0	1	0
AC005357.1	0	0	0	0	0	0	0	0	0	0	0	0	1	0	0	0	0	0	0	0
AC005363.11	2	0	0	0	3	1	0	3	0	2	3	1	0	0	2	1	2	0	1	3
AC005387.2	0	0	0	0	0	0	0	0	0	0	0	0	0	1	0	0	0	0	0	0
AC005387.3	1	1	1	0	1	1	1	0	0	0	0	1	0	1	1	0	0	1	0	2
AC005487.2	0	0	0	0	0	0	0	0	0	1	0	0	0	0	0	0	0	0	0	0
AC005514.2	0	0	0	0	0	0	0	0	0	0	1	0	0	0	0	0	0	0	0	0
AC005519.4	0	0	0	0	0	0	1	0	0	0	1	0	0	0	0	0	0	0	0	0
AC005522.7	0	0	0	0	1	0	0	0	1	0	0	0	0	0	0	0	0	0	0	0
AC005523.2	138	84	110	106	33	34	52	42	38	63	82	85	129	94	40	41	53	49	44	54
AC005523.3	0	0	1	0	0	1	0	1	0	1	3	4	0	0	2	1	0	0	1	0
AC005532.5	0	1	0	0	1	1	1	1	2	3	1	0	1	1	0	0	1	2	2	0
AC005534.6	1	2	2	0	2	0	0	3	1	1	4	0	4	1	2	1	4	0	4	1
AC005537.2	0	0	0	0	0	0	0	0	0	0	1	0	0	0	0	0	0	0	0	0
AC005540.3	4	2	3	4	3	0	2	2	1	1	0	0	1	2	0	2	2	1	1	1
AC005546.2	4	5	3	0	1	1	1	4	1	1	2	2	0	1	0	7	5	2	1	2
AC005562.1	0	0	0	0	0	0	1	0	0	0	0	0	1	0	0	1	1	0	2	0
AC005578.3	1	5	2	1	2	0	0	1	0	0	3	2	2	1	1	3	0	2	1	3
AC005592.3	0	0	1	0	0	0	0	0	0	0	0	0	0	0	0	0	0	0	0	0
AC005593.2	0	1	0	0	0	1	1	1	1	1	0	1	0	1	0	0	0	1	0	1
AC005597.1	0	0	0	0	0	0	0	0	0	0	0	0	0	0	0	0	0	0	0	0
AC005606.14	3	5	3	2	0	4	4	4	4	2	5	10	4	2	6	7	4	3	0	5
AC005606.15	1	4	3	4	4	0	2	2	1	3	4	6	4	3	1	2	3	2	3	3
AC005609.16	1	0	0	0	0	0	0	0	0	0	0	0	0	0	0	0	0	0	0	0
AC005614.3	0	0	0	0	0	0	0	0	0	0	0	1	0	0	0	1	0	1	0	0
AC005618.10	0	0	0	0	0	0	1	3	0	2	0	0	0	0	1	1	1	1	0	1
AC005618.6	0	1	0	0	0	0	0	1	1	0	1	0	0	0	0	0	0	0	1	0
AC005618.8	0	0	0	0	0	0	0	0	0	0	0	0	0	0	0	0	0	0	0	0
AC005625.1	0	0	0	0	0	0	0	0	0	0	0	0	0	0	0	0	0	0	0	0
AC005682.6	0	0	0	0	1	0	0	0	0	0	0	0	0	0	0	0	0	0	0	0
AC005722.4	0	0	0	0	0	0	0	0	0	0	1	0	0	0	0	0	0	0	0	0
AC005740.3	0	1	0	0	0	0	0	0	0	0	1	0	0	0	0	0	0	0	0	0
AC005740.4	0	0	0	0	0	0	0	0	0	0	0	0	0	0	0	0	0	0	0	0
AC005740.5	1	0	0	0	0	0	0	0	0	0	0	0	0	0	0	0	0	0	0	0
AC005740.6	0	0	0	0	0	2	0	0	1	0	0	0	0	0	0	0	1	0	0	0
AC005740.7	0	0	0	1	0	0	0	0	0	0	0	0	0	0	0	0	0	0	0	0
AC005752.10	2	0	0	0	0	0	0	0	0	0	0	0	0	0	0	0	0	0	0	1
AC005754.7	0	1	0	0	0	0	0	0	0	0	0	0	0	0	0	0	0	0	0	0
AC005754.8	0	0	0	0	0	0	0	1	0	0	0	0	0	0	0	0	0	0	0	0
AC005757.6	0	0	0	1	1	0	0	0	0	0	1	0	0	0	0	0	0	0	0	0
AC005776.1	0	0	0	0	0	0	0	0	1	0	0	0	1	1	0	0	1	0	0	1
AC005780.1	0	0	0	0	0	0	0	0	0	0	0	1	0	0	0	0	0	0	0	0
AC005785.2	7	3	5	4	6	0	4	2	2	3	3	9	6	3	3	4	6	5	3	1
AC005785.5	1	2	0	2	3	1	3	1	4	4	3	1	0	0	3	3	6	1	6	5
AC005786.3	4	5	10	7	2	1	4	4	2	3	7	5	8	3	1	5	5	4	7	7
AC005786.5	0	1	0	0	0	0	0	0	0	1	0	0	0	0	0	0	0	0	0	0
AC005786.6	0	0	0	0	0	0	0	0	0	0	0	0	0	0	0	0	1	0	0	0
AC005786.7	12	9	10	7	1	2	2	1	2	7	8	12	10	5	2	3	1	2	4	3
AC005795.1	3	2	0	0	1	0	4	1	1	3	1	2	2	0	2	2	2	1	2	0
AC005796.2	1	2	3	3	0	0	0	0	0	1	6	3	4	3	2	2	2	2	1	2
AC005914.1	0	0	0	0	1	0	0	0	0	0	0	0	0	0	0	0	1	1	2	1
AC005943.6	5	7	6	6	1	0	2	1	0	3	5	5	5	3	1	0	1	2	3	1
AC005944.2	52	61	38	47	86	51	80	95	97	129	64	106	89	82	94	95	108	135	109	154
AC005954.3	0	0	0	0	0	0	0	0	0	0	0	0	0	0	0	0	0	1	0	0
AC005954.4	0	0	0	0	0	0	0	0	0	1	1	0	0	1	1	1	0	0	0	0
AC006000.5	0	0	0	0	0	0	0	0	0	0	0	0	0	0	0	0	0	0	0	0
AC006026.13	0	0	0	0	0	0	0	0	0	1	0	0	0	0	0	0	0	0	0	0
AC006026.9	1	1	1	0	0	0	0	0	2	0	1	0	2	0	0	0	0	0	0	0
AC006028.11	0	1	0	1	1	0	1	0	0	0	1	1	1	1	0	0	0	1	1	0
AC006033.22	0	3	0	0	0	0	1	0	1	0	1	1	2	0	0	0	1	1	0	0
AC006042.8	4	2	1	3	6	7	5	1	0	3	3	1	0	0	1	14	10	1	3	10
AC006077.3	11	21	15	15	22	14	18	20	15	23	12	18	17	17	18	40	34	41	45	42
AC006077.4	0	0	0	1	0	0	0	0	0	0	0	0	0	0	0	0	0	0	0	0
AC006115.7	0	0	0	0	0	0	0	1	1	2	0	0	1	0	0	0	0	0	0	1
AC006116.13	0	0	0	0	0	0	0	0	0	0	0	1	0	0	0	0	0	0	0	0
AC006116.19	1	0	0	0	0	0	0	0	0	0	0	0	0	0	0	0	0	0	0	0
AC006116.28	0	1	0	0	0	0	1	0	0	1	0	0	1	0	1	0	0	0	1	0
AC006128.2	0	1	0	0	0	0	1	0	0	1	1	1	0	0	1	1	0	0	0	0
AC006129.1	1	0	0	0	0	0	1	1	0	0	0	0	0	0	0	0	0	0	0	0
AC006129.2	21	23	12	16	49	41	55	53	58	63	38	35	17	53	50	56	74	122	74	107
AC006130.4	0	0	0	0	0	0	0	0	0	0	0	0	0	0	0	0	0	0	0	0
AC006130.5	0	0	0	0	0	0	0	0	0	0	0	0	0	0	0	0	0	0	0	0
AC006160.5	1	0	0	2	1	0	0	0	0	0	1	1	0	1	1	0	0	1	0	0
AC006277.2	1	1	3	2	4	0	1	3	0	5	3	1	2	3	1	0	1	2	3	1
AC006277.3	0	0	0	0	1	0	0	0	0	0	0	0	0	0	0	0	0	0	0	0
AC006369.2	4	2	3	9	6	1	5	7	5	15	4	3	2	7	13	8	7	14	11	7
AC006372.5	0	0	0	0	0	1	1	1	0	0	0	0	0	0	0	0	0	0	0	0
AC006373.1	0	0	0	1	0	0	0	0	0	0	0	0	0	0	0	0	0	0	0	0
AC006445.11	0	0	0	0	0	0	0	0	0	0	0	0	0	0	0	0	1	0	0	0
AC006445.7	2	1	1	4	0	0	3	1	1	3	1	0	1	2	1	0	1	1	1	1
AC006460.2	4	7	0	5	2	4	3	0	3	1	13	3	2	2	1	10	5	0	4	2
AC006483.5	0	1	0	1	2	0	1	0	0	0	0	1	0	0	0	0	1	1	2	0
AC006486.10	5	2	3	2	1	2	1	1	2	1	3	1	4	3	1	0	2	2	1	1
AC006499.1	0	0	0	0	0	0	0	0	0	1	0	0	0	0	0	0	0	0	0	0
AC006509.7	0	0	0	0	0	0	0	0	0	0	0	0	1	0	0	1	0	0	0	0
AC006538.1	3	2	0	0	0	1	0	0	1	1	0	0	3	1	0	0	1	0	0	2
AC006539.2	0	1	0	0	0	0	0	0	0	0	0	0	0	0	1	0	0	0	1	1
AC006547.13	1	1	1	1	1	1	2	1	0	0	1	2	2	2	1	0	2	5	2	1
AC006547.15	0	2	0	3	1	2	3	1	2	2	3	1	2	6	2	2	4	0	0	4
AC006547.8	8	1	3	1	1	3	1	1	2	0	0	6	2	3	0	2	1	1	3	2
AC006942.4	2	0	1	0	1	1	0	1	0	2	0	1	0	0	0	0	0	0	2	1
AC006946.12	0	0	0	0	0	0	0	0	0	0	0	0	0	0	0	0	0	0	0	0
AC006946.16	1	1	0	0	0	0	0	0	0	3	1	0	0	0	1	0	0	2	0	0
AC006946.17	0	0	0	0	0	0	0	0	0	0	1	0	0	0	0	0	0	0	0	0
AC006947.1	0	0	0	1	0	0	0	0	0	1	0	0	0	0	0	0	1	0	0	0
AC006978.6	16	19	8	9	30	37	48	33	27	35	9	15	18	18	12	47	36	21	16	24
AC006994.2	0	0	1	1	0	1	0	2	1	3	0	0	0	1	0	0	0	0	0	1
AC007016.3	0	1	0	0	1	1	0	0	0	1	0	1	0	0	0	0	1	1	0	1
AC007036.4	1	0	1	0	0	0	0	1	0	0	0	0	0	0	1	0	0	0	0	0
AC007040.11	0	0	0	0	1	0	0	0	0	2	0	0	0	0	0	0	0	0	0	1
AC007040.6	1	1	0	0	0	0	1	0	0	0	0	0	0	0	0	0	0	0	0	0
AC007050.17	0	1	0	0	0	0	0	0	0	0	0	0	0	0	0	0	0	0	0	0
AC007098.1	0	0	0	0	0	1	1	0	1	0	0	0	0	0	0	0	0	0	1	0
AC007106.2	0	1	0	0	1	0	0	0	1	1	0	0	0	1	0	0	0	0	0	0
AC007126.1	0	0	0	2	0	0	0	0	0	0	0	0	0	0	0	0	0	1	0	0
AC007161.5	0	2	0	1	0	3	0	0	1	1	0	0	0	0	0	0	0	0	0	0
AC007179.1	0	0	0	0	0	0	0	0	0	0	0	0	1	0	0	0	0	0	0	0
AC007182.6	0	0	0	0	0	0	0	0	0	0	1	0	0	0	0	0	0	0	0	0
AC007191.4	12	10	5	9	7	10	9	10	8	18	22	18	11	17	10	10	14	9	6	3
AC007193.8	9	4	13	8	5	1	1	6	0	3	10	9	15	10	0	7	4	9	6	3
AC007193.9	0	0	0	0	0	0	1	1	1	0	0	0	0	0	0	1	0	0	0	0
AC007237.2	0	0	0	0	0	0	0	0	0	0	0	0	0	0	0	0	0	1	0	0
AC007238.1	8	7	9	2	1	3	12	7	8	9	12	10	11	10	7	8	9	5	9	8
AC007253.1	0	0	0	0	0	0	0	0	1	1	0	1	1	0	0	0	0	0	0	0
AC007278.2	1	1	0	1	0	1	0	0	0	0	0	0	0	4	0	10	6	0	0	4
AC007278.3	1	2	0	0	0	3	0	0	0	0	1	0	1	2	1	8	5	0	0	0
AC007292.3	3	3	6	3	6	2	6	3	3	4	3	3	1	3	2	2	3	0	0	3
AC007292.4	0	0	0	0	0	1	0	1	0	0	0	0	0	0	0	1	0	1	0	0
AC007292.6	1	0	0	1	0	0	0	1	1	0	2	0	1	0	1	0	0	1	0	0
AC007308.7	1	1	0	0	1	0	0	0	1	1	0	1	0	2	3	3	2	1	1	0
AC007319.1	0	0	0	0	0	0	1	0	0	0	0	0	0	0	0	0	0	1	0	0
AC007327.6	0	0	1	0	0	0	0	0	0	0	0	0	0	0	0	0	0	0	0	0
AC007349.5	0	0	0	0	0	0	0	0	0	0	0	0	0	0	0	3	1	1	0	0
AC007349.7	0	2	3	5	1	2	2	3	1	2	4	10	0	4	1	2	1	2	0	1
AC007365.3	8	0	1	7	5	1	4	1	1	3	1	2	1	3	3	2	2	1	1	0
AC007383.3	3	3	1	0	1	3	3	0	2	3	2	2	6	0	1	2	4	3	0	1
AC007383.4	4	3	1	0	1	0	2	1	0	2	3	1	4	3	0	0	2	2	2	4
AC007391.2	0	0	0	0	0	0	0	0	0	0	0	0	1	0	0	0	0	0	0	0
AC007405.4	0	0	0	0	0	0	2	0	0	1	0	0	1	1	0	0	0	0	0	0
AC007405.6	0	0	0	0	0	0	0	1	1	1	0	0	0	0	0	1	1	0	0	0
AC007559.1	1	0	0	0	0	0	0	0	0	0	0	0	0	0	0	0	0	0	0	0
AC007563.1	0	0	0	0	0	0	0	0	0	0	0	0	0	0	0	0	0	0	0	0
AC007563.5	0	0	0	0	0	0	0	0	0	0	0	1	0	0	0	0	0	0	0	0
AC007566.10	8	2	2	1	7	5	2	4	6	5	4	2	4	2	2	4	5	2	3	2
AC007618.3	1	0	2	1	0	0	1	3	1	1	2	0	0	2	0	1	0	0	3	1
AC007620.3	2	2	0	2	3	0	1	0	1	0	2	2	1	0	0	2	2	1	1	1
AC007679.3	1	2	0	0	0	2	2	1	1	0	1	1	1	0	0	1	0	0	0	0
AC007743.1	0	0	0	0	0	0	1	0	0	0	0	0	0	0	0	0	0	0	0	0
AC007750.5	0	0	1	0	0	0	0	0	0	0	0	2	0	0	0	0	0	0	0	0
AC007792.1	0	0	0	1	0	0	0	0	0	0	0	0	0	0	0	0	0	0	0	0
AC007879.2	0	0	0	0	0	0	1	0	0	0	0	0	0	0	1	0	1	0	0	1
AC007879.5	0	0	0	0	1	0	0	0	0	0	1	0	0	0	0	0	0	1	0	0
AC007919.19	0	0	0	0	0	0	0	0	0	0	1	1	0	0	1	0	0	0	0	0
AC007950.2	4	1	1	2	1	2	3	0	1	1	1	1	0	0	1	0	0	1	0	1
AC007969.4	0	1	0	0	0	0	0	0	0	0	0	0	0	1	0	0	0	0	0	0
AC008060.7	0	0	0	0	0	0	0	0	0	0	0	0	0	0	0	0	0	0	0	0
AC008063.3	1	0	0	0	0	0	0	0	0	0	0	0	0	0	0	0	0	0	0	0
AC008067.2	0	0	0	0	0	0	0	0	0	0	0	0	0	1	0	0	0	0	0	0
AC008072.1	0	1	0	0	0	0	0	0	0	0	0	0	0	0	0	0	0	0	0	0
AC008073.9	0	0	0	0	1	0	0	0	0	0	0	0	0	0	0	0	0	1	0	0
AC008079.10	2	3	1	5	1	1	0	2	1	2	2	1	0	2	2	1	3	2	1	4
AC008079.12	1	0	0	0	0	0	0	0	1	0	0	0	0	0	0	0	0	0	0	0
AC008088.4	0	0	0	0	0	0	0	0	0	0	0	0	0	0	0	0	1	0	0	0
AC008264.4	0	0	0	0	0	1	1	1	1	0	0	0	0	0	0	0	0	0	0	0
AC008269.2	2	1	1	1	1	2	0	1	1	1	1	0	1	3	0	2	0	1	1	3
AC008277.1	0	0	0	0	0	1	0	0	0	0	0	0	0	1	0	0	0	0	0	0
AC008278.2	0	0	0	0	0	0	0	0	0	0	0	0	0	0	0	0	0	0	2	1
AC008440.5	38	39	20	49	30	23	47	36	38	48	24	43	30	24	40	152	200	61	70	61
AC008592.5	0	0	1	0	0	0	0	0	0	0	0	0	0	0	0	0	0	0	0	0
AC008697.1	1	0	0	1	0	1	0	2	0	0	0	0	0	0	0	0	2	0	0	0
AC008746.12	0	0	0	1	2	1	1	1	0	1	0	2	0	0	1	0	0	0	0	0
AC008753.3	5	5	3	2	2	2	2	5	7	4	5	0	4	6	6	1	3	9	2	17
AC008781.7	4	0	0	0	0	0	1	1	2	3	1	2	0	1	0	1	1	0	1	1
AC008834.2	0	0	0	0	0	0	0	0	0	0	1	0	0	0	1	0	0	0	0	0
AC008850.3	0	7	2	8	7	6	5	7	7	4	5	6	8	5	4	8	2	10	8	3
AC008937.2	0	0	0	0	0	0	1	0	0	0	1	0	0	1	0	0	0	0	0	0
AC008982.2	36	32	10	18	23	19	29	27	26	31	38	24	26	30	9	74	42	47	27	46
AC008985.1	0	1	0	0	0	0	0	0	0	0	0	0	0	0	0	0	0	0	0	0
AC009095.4	0	1	0	0	0	0	0	0	0	0	0	0	0	0	0	0	0	0	0	0
AC009120.10	0	0	0	0	0	0	1	0	0	0	0	0	0	0	0	0	0	0	0	0
AC009120.11	0	0	0	1	2	0	1	0	1	1	1	0	1	0	0	0	0	0	1	0
AC009120.3	0	1	1	2	4	6	7	2	3	4	3	6	2	4	1	7	7	8	3	2
AC009120.5	1	0	0	0	0	0	0	0	0	0	0	0	0	0	0	0	1	0	0	0
AC009120.6	42	30	45	34	28	24	32	26	24	28	38	44	59	56	23	39	26	17	15	32
AC009133.12	105	104	93	86	78	62	63	94	64	91	167	113	173	110	61	101	100	83	90	118
AC009133.15	1	0	1	1	1	1	0	1	1	0	3	3	0	0	0	0	1	0	0	1
AC009133.17	1	1	0	5	2	7	5	6	5	2	0	2	0	1	2	3	1	6	3	3
AC009133.21	3	5	4	1	2	1	4	2	4	0	3	5	3	2	1	1	1	5	2	5
AC009228.1	0	0	0	1	0	0	0	0	1	1	0	0	2	0	0	0	1	1	1	0
AC009236.2	0	1	0	0	0	0	0	0	1	1	0	0	0	0	1	1	0	0	0	0
AC009237.10	0	0	0	0	0	0	0	0	0	0	0	0	0	0	0	0	0	0	0	1
AC009237.8	2	1	1	2	2	2	3	1	2	1	5	1	2	3	0	1	1	3	1	3
AC009238.6	0	0	0	0	2	0	0	0	0	1	0	0	0	0	0	0	0	0	0	0
AC009245.3	9	5	9	7	7	4	4	10	3	10	11	16	12	7	5	3	5	11	8	8
AC009262.2	0	0	0	0	0	0	0	1	0	0	0	0	0	0	0	0	0	0	0	0
AC009263.2	0	0	0	0	0	0	0	1	0	0	0	0	0	1	0	0	1	0	0	0
AC009264.1	0	0	1	0	0	0	0	0	0	1	1	0	0	0	0	0	1	0	0	0
AC009299.2	0	0	1	1	0	0	1	1	2	0	1	0	1	2	0	1	1	0	0	0
AC009303.1	0	0	0	1	0	0	0	1	0	0	0	1	0	1	0	0	1	1	0	0
AC009303.2	1	0	3	0	1	1	3	4	0	0	3	3	5	3	1	2	1	3	5	1
AC009303.3	0	0	0	0	0	0	1	0	0	0	1	0	1	0	0	1	0	0	1	0
AC009312.1	0	0	0	0	0	0	0	1	0	0	0	0	0	0	0	0	0	0	0	0
AC009313.2	1	1	0	0	1	3	2	0	0	1	1	0	0	0	0	2	2	0	0	0
AC009362.2	14	11	10	10	6	4	6	5	7	12	26	6	15	13	11	6	5	9	5	13
AC009403.2	31	42	31	38	19	14	20	27	22	24	54	41	54	44	22	23	19	25	22	28
AC009404.2	1	4	1	2	1	2	5	2	4	2	3	1	2	3	0	3	3	2	1	4
AC009411.1	0	0	0	0	0	0	0	0	0	0	0	0	0	0	0	0	0	0	0	0
AC009473.1	1	0	2	2	2	2	2	2	2	1	2	1	2	2	1	2	1	3	1	3
AC009474.2	11	7	8	7	6	5	7	7	11	9	8	5	3	11	5	8	6	6	10	5
AC009480.3	1	0	0	0	0	0	1	0	0	0	0	0	0	0	0	0	0	0	0	0
AC009480.4	0	0	0	0	0	0	0	0	1	0	0	0	0	0	0	0	0	0	0	1
AC009495.2	1	2	0	0	4	7	5	3	0	2	4	1	3	0	2	2	4	0	1	2
AC009495.4	0	0	0	0	0	0	0	0	0	0	0	0	0	0	0	2	0	0	0	0
AC009501.4	23	19	20	16	17	16	18	15	13	26	21	31	28	16	15	20	22	13	19	16
AC009505.2	4	5	4	3	3	3	2	8	2	9	4	7	2	5	2	2	7	2	3	4
AC009505.4	0	0	1	0	0	0	0	0	1	0	0	0	0	0	0	0	0	0	0	0
AC009506.1	1	0	0	0	0	0	0	0	0	0	0	0	0	0	0	0	0	0	0	0
AC009517.2	1	4	1	1	0	0	0	0	1	0	1	2	2	0	0	0	0	1	0	1
AC009542.2	0	0	0	0	0	1	0	0	0	0	1	0	0	1	0	0	0	0	0	0
AC009784.3	0	0	0	0	0	0	0	0	0	0	0	0	0	0	1	0	1	2	1	1
AC009945.4	0	0	0	0	0	0	0	0	0	0	0	0	0	0	0	1	0	0	0	0
AC009950.2	13	18	29	14	25	15	26	29	26	57	12	13	19	15	33	17	14	14	19	30
AC009961.3	6	10	12	13	12	9	8	8	14	9	31	20	27	21	4	12	15	15	14	20
AC009961.5	0	0	1	1	3	0	0	0	0	2	0	0	0	0	1	1	0	1	0	0
AC009965.2	0	0	0	0	0	0	0	0	0	0	0	0	0	0	0	0	0	0	0	0
AC010091.1	0	0	0	0	0	0	0	0	0	0	1	0	0	0	0	0	0	0	0	0
AC010095.6	0	0	0	1	0	0	0	0	0	0	1	0	0	0	1	0	1	0	0	0
AC010132.11	0	1	1	0	0	1	0	0	0	1	0	0	0	0	0	0	0	0	0	0
AC010148.1	0	0	0	0	0	0	0	1	0	0	0	1	0	1	0	0	0	0	0	0
AC010149.4	0	0	0	1	0	0	0	0	0	0	0	0	0	0	0	0	0	0	0	0
AC010150.1	0	0	0	0	2	2	1	0	3	2	3	0	0	2	1	3	2	0	0	2
AC010226.4	1	2	1	3	2	3	3	2	5	1	4	4	1	1	0	6	3	1	0	0
AC010240.3	0	0	1	1	0	0	0	0	0	0	0	0	0	0	0	1	0	0	0	1
AC010492.2	0	0	0	0	0	0	1	0	0	1	0	1	0	0	0	0	0	0	0	1
AC010504.2	0	0	0	0	0	0	0	0	0	0	0	0	0	0	0	0	0	0	0	0
AC010524.2	3	0	0	0	0	0	0	0	0	1	0	0	0	0	0	0	0	0	0	0
AC010525.4	0	0	0	0	0	0	0	0	0	0	0	0	0	0	1	0	1	1	0	1
AC010547.9	0	0	0	0	0	0	0	1	0	0	0	0	0	1	0	0	0	0	1	0
AC010642.2	0	0	0	0	1	0	0	0	0	0	0	0	0	0	0	0	0	0	0	0
AC010677.5	2	4	3	3	2	2	3	3	1	1	5	5	4	3	1	1	2	1	0	3
AC010729.1	0	0	0	0	0	1	0	0	0	0	0	0	0	0	1	0	0	0	0	0
AC010746.3	0	0	0	0	0	1	1	0	1	0	1	0	0	1	0	1	0	1	0	1
AC010761.10	6	6	6	8	8	2	2	1	2	2	1	4	7	6	1	3	6	5	1	0
AC010761.13	1	1	0	1	1	1	3	1	0	2	3	2	1	2	1	3	1	3	2	1
AC010761.14	0	0	0	0	0	0	0	0	0	0	0	0	0	0	0	0	0	0	0	0
AC010761.6	2	2	0	3	0	3	2	0	1	0	1	2	0	0	1	0	0	1	0	2
AC010761.8	13	6	10	11	9	5	8	7	10	13	10	12	10	9	6	5	10	13	11	8
AC010761.9	0	0	0	0	0	0	1	0	0	0	0	0	0	0	0	0	0	0	0	0
AC010878.3	0	0	0	0	0	0	0	0	0	1	1	0	1	0	0	0	0	0	0	0
AC010883.5	3	0	0	3	9	8	5	6	7	13	1	2	5	3	10	1	4	9	5	4
AC010886.2	0	0	0	0	0	0	0	0	0	0	0	0	0	1	0	0	0	0	0	0
AC010894.3	1	2	0	1	0	2	1	0	2	0	3	0	3	0	1	0	1	1	2	3
AC010894.5	1	0	2	1	0	1	0	2	1	1	1	1	2	1	0	0	0	0	1	0
AC010904.1	0	0	0	0	0	0	0	0	0	0	0	0	0	0	0	0	0	0	0	0
AC010907.2	0	1	0	0	0	0	0	0	0	0	0	0	0	0	0	0	1	0	0	0
AC010967.2	0	0	0	0	0	0	0	0	0	0	1	0	0	0	0	0	0	0	0	0
AC010969.1	0	0	0	0	0	0	0	0	0	0	0	0	0	0	0	1	0	0	0	0
AC010970.2	0	0	0	0	0	0	0	0	0	0	0	1	0	0	1	0	0	0	0	0
AC010976.2	2	1	2	0	1	0	2	0	0	1	3	1	0	0	1	1	0	1	1	0
AC010987.5	0	0	0	0	1	0	0	0	0	0	0	0	0	0	0	0	0	0	0	0
AC011239.2	0	0	0	0	0	0	0	0	0	0	0	1	0	0	0	0	0	0	0	0
AC011242.5	0	0	0	0	0	0	0	0	0	0	0	0	0	0	0	0	0	0	1	0
AC011286.1	0	1	1	0	0	0	0	0	0	0	0	0	0	0	0	0	0	1	0	0
AC011288.2	0	0	0	0	0	0	0	0	0	0	0	0	0	0	0	0	0	0	0	0
AC011290.5	0	1	0	1	0	0	1	0	0	1	0	0	2	0	0	0	0	0	2	0
AC011330.13	0	0	0	0	0	0	0	1	0	0	0	0	0	0	0	0	0	0	0	0
AC011330.5	0	0	0	0	1	1	0	0	0	0	0	0	0	0	0	0	0	0	0	0
AC011525.2	0	0	0	0	0	1	0	0	0	0	0	0	0	0	0	0	0	0	0	0
AC011525.4	0	0	0	0	0	0	0	0	0	0	0	0	1	0	0	0	0	0	0	0
AC011558.5	9	12	4	14	12	11	20	19	19	19	9	20	15	22	13	25	18	25	35	30
AC011752.1	0	0	0	0	0	0	0	0	0	0	0	0	1	0	0	0	0	0	0	0
AC011753.5	0	0	0	0	0	0	0	0	0	0	0	0	0	0	0	0	0	0	0	0
AC011753.6	0	0	0	0	1	0	0	0	0	1	1	0	0	0	1	0	1	0	0	1
AC011816.1	1	0	0	0	0	0	3	1	1	4	0	0	1	0	0	1	0	2	1	1
AC011933.2	1	0	0	0	0	0	0	0	0	0	0	1	0	1	0	0	0	1	0	0
AC011997.1	0	0	0	1	2	0	0	0	0	1	1	0	0	0	1	1	0	1	0	0
AC011998.4	0	0	0	0	0	0	1	0	0	0	0	0	0	0	0	0	0	0	0	0
AC012314.20	0	0	0	0	0	0	0	0	0	0	0	0	0	0	0	0	0	0	0	1
AC012314.8	5	4	1	2	1	1	2	1	2	0	3	0	0	3	1	1	1	1	1	2
AC012354.6	0	0	0	0	0	0	0	0	0	0	0	0	0	0	0	0	0	0	0	0
AC012358.7	0	0	0	0	0	0	1	0	0	0	0	0	0	1	1	0	0	0	0	0
AC012358.8	3	0	1	3	0	1	0	1	1	3	2	1	0	3	2	0	2	2	3	1
AC012360.4	3	0	1	0	0	0	0	0	0	0	0	0	1	0	0	0	1	1	1	1
AC012360.6	3	0	0	0	1	1	0	1	0	1	2	1	1	1	1	0	0	0	0	1
AC012363.13	0	0	0	0	0	0	0	0	0	0	0	0	0	1	0	0	0	0	0	0
AC012363.4	0	0	0	1	0	0	0	0	0	1	1	0	0	0	0	0	0	0	0	0
AC012368.1	1	0	0	0	0	0	0	0	0	0	1	0	0	0	0	1	1	0	0	0
AC012370.2	0	0	0	1	1	1	0	0	0	2	0	1	0	1	0	4	3	1	0	0
AC012442.5	0	0	0	0	0	0	0	0	0	0	0	0	0	0	0	0	0	0	0	0
AC012442.6	0	0	0	1	0	3	0	0	0	1	2	0	1	0	0	0	0	1	0	0
AC012462.2	1	0	0	0	0	0	0	0	0	0	0	0	0	0	0	0	0	0	0	0
AC012494.1	0	0	0	0	0	0	0	0	0	0	0	0	0	0	1	0	0	0	0	0
AC012507.4	0	0	1	0	0	0	0	1	0	0	0	0	0	0	1	0	0	1	0	0
AC012513.6	0	1	0	0	0	0	0	0	0	1	0	0	0	0	0	0	0	0	0	0
AC012593.1	0	0	0	0	0	1	0	0	0	1	0	0	0	0	0	0	0	0	0	0
AC012668.2	0	0	0	0	0	0	0	0	0	0	0	0	0	0	0	0	0	0	0	0
AC013262.1	0	0	0	0	0	0	0	1	0	0	0	1	0	1	0	0	1	1	0	0
AC013402.3	0	0	0	0	0	0	0	0	1	0	0	0	0	0	0	0	0	0	0	0
AC013410.1	1	0	0	0	0	0	0	0	0	0	1	0	0	0	0	0	0	0	0	0
AC013460.1	21	6	1	1	0	2	3	1	2	4	7	7	9	6	0	12	5	2	4	4
AC013474.4	1	1	0	0	1	2	5	0	2	1	2	2	0	0	0	2	3	1	1	2
AC015849.13	3	4	4	4	6	2	5	2	8	3	2	4	3	3	0	8	9	3	2	2
AC015849.14	1	1	0	0	1	0	0	0	1	0	1	1	1	0	0	3	0	0	0	0
AC015849.16	0	0	0	0	0	0	1	0	1	3	0	0	1	1	1	1	3	1	0	0
AC015849.19	3	1	2	3	3	1	2	1	2	6	7	5	4	1	0	9	4	4	3	5
AC015849.2	2	0	0	5	3	0	1	0	0	0	0	4	2	1	1	2	6	8	8	7
AC015971.2	1	0	0	1	2	1	4	1	1	1	1	0	1	1	0	3	3	6	1	2
AC015987.1	4	2	0	2	3	1	1	1	1	0	0	2	3	0	0	0	1	1	2	4
AC016292.3	0	1	0	0	0	0	1	0	0	0	0	0	0	0	0	0	0	0	0	0
AC016644.1	2	0	0	0	0	0	0	0	0	0	0	0	0	0	0	0	0	0	0	0
AC016683.5	2	1	1	0	0	2	2	0	0	2	1	1	1	0	0	0	0	1	1	2
AC016700.2	0	0	0	0	0	0	0	0	0	0	0	0	0	0	0	0	0	0	1	0
AC016722.3	0	0	0	0	0	0	0	0	0	0	0	0	0	0	1	0	0	0	1	0
AC016722.4	0	0	0	1	0	2	0	0	0	1	1	3	2	1	0	1	0	2	2	2
AC016735.1	0	0	0	0	0	0	0	0	0	0	0	0	0	0	0	0	0	0	1	0
AC016738.4	0	0	0	0	0	0	0	0	0	0	0	0	0	0	0	0	0	0	0	0
AC016739.2	67	87	89	106	75	65	78	92	96	112	153	131	115	91	111	78	82	108	110	120
AC016747.3	34	26	19	39	41	36	44	55	34	61	53	45	32	31	40	30	30	18	26	26
AC016831.5	0	0	0	0	0	0	0	0	0	0	0	0	0	0	0	1	0	0	0	0
AC016831.6	0	0	0	0	0	0	0	0	0	0	0	0	0	0	0	0	0	0	0	0
AC016894.1	1	1	2	0	0	2	0	3	1	2	4	0	1	0	0	0	2	0	0	0
AC016907.2	0	0	0	0	0	0	0	0	0	1	0	0	0	0	0	0	0	0	0	0
AC016907.3	0	0	1	0	1	0	0	0	1	0	0	0	0	1	0	0	0	0	0	0
AC016910.1	0	2	0	0	1	0	1	0	0	0	0	0	0	0	0	0	1	0	0	0
AC016999.2	0	0	0	0	0	0	0	0	0	0	0	0	0	0	0	0	0	0	0	0
AC017006.2	0	0	0	0	0	0	0	0	1	0	0	0	0	0	0	1	0	0	0	1
AC017048.1	0	0	1	0	0	0	0	0	0	0	0	0	0	0	0	0	0	0	0	0
AC017053.1	0	0	0	0	0	0	0	0	0	0	0	0	0	0	1	0	0	0	0	0
AC017074.2	1	0	0	0	0	0	0	0	0	0	0	0	0	0	0	0	0	0	0	0
AC017101.10	0	0	0	0	0	0	0	0	0	0	0	0	0	0	0	0	0	0	0	0
AC017104.2	4	1	0	0	0	1	0	1	0	1	1	0	1	1	1	2	0	0	0	1
AC017104.6	0	1	3	1	2	2	1	9	6	12	1	2	6	7	9	1	8	18	12	8
AC018442.1	1	0	0	0	0	0	0	0	0	0	0	0	0	0	0	2	0	0	0	0
AC018462.2	0	0	0	0	2	0	1	0	0	0	2	0	0	0	1	0	0	1	1	1
AC018643.4	0	0	0	0	1	0	0	0	1	0	0	0	0	0	0	0	0	0	1	1
AC018693.6	0	0	0	0	0	0	0	1	0	0	0	1	0	0	0	0	1	0	0	0
AC018730.4	0	0	0	0	0	0	0	0	0	0	0	0	0	0	0	0	0	0	0	0
AC018755.16	1	3	4	3	7	5	4	11	7	7	8	4	9	6	5	0	4	10	4	3
AC018766.6	0	0	0	0	0	0	1	0	0	0	0	0	0	0	0	0	0	0	1	0
AC018804.6	0	0	0	0	0	0	0	0	0	0	0	0	0	1	0	0	0	0	0	0
AC018816.3	25	34	23	42	17	15	25	38	18	33	31	32	20	24	21	22	25	28	39	34
AC018832.1	0	0	0	0	0	0	0	0	0	0	0	0	0	0	0	1	0	0	0	0
AC018865.5	0	0	0	0	0	0	0	0	0	0	0	0	0	0	0	0	0	0	0	0
AC018890.6	0	0	0	0	0	0	0	0	0	0	0	0	1	0	0	1	0	0	0	0
AC019048.1	0	0	0	0	0	0	0	0	0	1	0	0	0	0	0	0	1	0	0	0
AC019084.7	0	0	0	0	0	0	0	0	0	0	0	0	0	0	0	0	0	0	1	0
AC019129.1	1	1	0	0	0	1	0	3	0	2	1	1	2	1	2	1	1	0	1	2
AC019181.3	2	3	0	2	1	0	0	1	2	1	3	3	3	1	0	0	2	1	3	5
AC019185.4	0	0	0	1	0	0	0	0	0	0	0	0	0	0	0	0	0	0	0	0
AC019186.1	0	0	0	0	0	0	0	0	0	0	0	1	0	0	0	0	0	0	0	0
AC020550.7	0	0	0	0	0	0	0	0	0	1	0	0	0	1	0	0	0	0	0	0
AC020743.2	0	0	1	1	0	1	0	0	2	0	0	0	1	0	0	0	0	0	0	0
AC020743.3	1	0	0	0	0	0	0	0	0	0	0	0	0	0	0	0	0	0	0	0
AC020930.1	0	0	0	0	0	0	0	0	0	0	0	0	0	0	0	0	0	0	1	0
AC020951.1	0	0	0	1	0	0	0	0	0	0	0	1	0	0	1	0	0	0	0	1
AC020983.5	1	1	2	1	0	0	2	2	1	3	0	3	1	1	0	3	1	1	2	2
AC021188.4	2	0	0	1	0	3	4	1	0	1	0	3	0	1	2	2	2	1	2	3
AC021218.2	0	0	0	0	0	1	0	0	0	0	0	0	0	0	1	1	0	0	0	0
AC021876.4	0	1	0	0	0	0	0	1	0	0	0	0	0	0	0	0	1	1	0	0
AC022007.5	3	2	4	1	0	0	0	0	0	0	0	4	2	1	1	1	0	2	2	2
AC022154.7	3	5	2	1	3	1	0	1	1	3	3	5	3	1	1	1	1	1	3	3
AC022182.1	0	0	0	1	0	0	0	2	3	5	0	0	0	0	1	0	2	2	1	0
AC022182.3	0	1	0	6	8	0	2	9	6	9	2	1	2	3	6	0	3	2	8	8
AC022201.5	0	0	0	0	0	1	0	0	0	0	0	1	0	1	0	0	0	0	1	0
AC022431.3	0	0	0	0	0	0	0	0	0	0	0	0	0	0	0	0	0	0	0	0
AC022816.2	0	0	0	0	0	0	0	0	1	1	0	0	0	0	0	1	0	0	0	0
AC022819.3	1	0	0	0	1	1	0	0	0	0	0	0	1	0	0	0	0	0	0	0
AC023137.2	0	0	0	0	0	0	0	0	0	0	0	0	0	0	0	0	0	0	0	0
AC023449.2	0	0	0	0	0	0	0	0	0	0	0	0	1	0	0	0	0	1	0	0
AC023481.1	0	0	0	0	0	0	0	0	0	0	0	0	0	0	0	1	0	0	0	0
AC023590.1	1	0	0	0	0	3	2	0	4	1	0	0	0	1	1	1	1	1	2	1
AC024028.1	0	1	0	0	0	0	1	0	1	1	0	0	0	0	0	4	1	0	0	0
AC024082.4	2	1	0	0	1	2	1	0	0	0	1	0	0	3	0	2	2	0	1	0
AC024084.1	0	0	0	0	0	0	0	0	1	0	0	0	0	0	0	0	0	2	1	0
AC024560.3	12	13	8	9	9	8	4	9	8	12	16	15	10	9	5	11	11	12	16	12
AC024704.2	0	0	0	0	0	0	0	0	0	1	0	2	0	0	1	0	0	3	0	0
AC024937.4	0	0	0	0	0	0	0	0	0	0	0	0	0	0	0	0	0	0	0	0
AC025171.1	13	18	11	28	59	37	59	42	50	66	15	29	22	32	43	58	44	37	32	46
AC025442.3	1	0	0	0	1	0	0	1	0	0	0	0	1	0	1	0	2	0	2	0
AC025442.4	0	0	0	0	1	1	0	0	0	1	0	0	0	0	0	1	0	1	0	0
AC025750.7	1	0	0	0	0	0	0	1	0	0	0	1	0	0	0	0	0	1	0	0
AC025918.2	0	0	1	0	1	0	1	0	0	0	0	1	2	2	0	0	0	1	1	0
AC026202.3	2	2	0	1	0	3	1	0	0	0	2	2	1	2	1	5	6	1	1	0
AC026271.5	1	0	1	0	0	0	0	0	0	2	2	2	0	0	2	0	1	2	2	0
AC026471.6	0	0	0	0	0	0	0	1	0	0	0	0	0	0	0	0	0	0	0	0
AC027601.1	2	1	0	1	0	0	0	1	2	2	0	0	1	0	1	0	1	2	0	0
AC027612.4	0	0	0	0	0	0	0	0	0	0	0	0	0	0	0	0	0	0	0	0
AC034228.2	0	1	0	3	0	0	0	0	0	0	0	0	0	1	0	0	1	0	0	0
AC034228.4	1	1	0	0	0	0	0	0	0	0	0	0	0	0	0	0	0	0	0	0
AC046143.3	1	0	0	1	0	1	0	0	1	0	3	1	3	0	2	2	2	0	0	0
AC053503.12	0	0	0	0	1	0	0	0	0	0	0	0	0	0	0	0	0	0	0	0
AC053503.4	0	0	1	1	1	0	0	0	0	0	0	0	0	0	0	0	0	0	0	0
AC053503.6	0	0	0	1	0	0	0	0	0	0	0	0	0	0	0	0	0	0	0	0
AC055764.1	0	0	0	0	1	1	0	0	0	0	0	0	0	0	0	0	0	0	0	0
AC058791.1	6	4	5	3	11	4	7	6	5	5	13	14	29	11	0	14	17	6	1	4
AC061992.2	0	0	0	1	0	0	1	0	0	0	0	1	0	0	1	0	0	0	0	2
AC063976.3	0	0	0	0	0	0	0	0	0	0	0	0	0	0	0	0	0	0	0	0
AC063976.7	0	0	0	0	0	0	0	0	0	0	1	0	0	0	1	0	0	0	0	0
AC064834.1	0	0	0	0	0	0	0	0	1	0	0	0	0	0	1	0	0	0	1	1
AC064852.4	0	0	0	0	0	0	0	0	0	0	0	0	0	0	0	0	1	0	0	0
AC064871.3	0	0	0	0	0	0	0	0	0	0	0	0	0	0	0	0	0	0	0	0
AC064874.1	0	0	0	0	0	0	0	0	0	0	0	0	0	0	0	0	0	0	0	1
AC064875.2	0	0	0	0	0	0	0	0	0	1	1	0	0	2	0	0	2	0	0	0
AC067945.4	1	2	1	1	3	1	1	2	0	2	1	4	2	2	0	2	3	3	1	4
AC067956.1	0	0	0	0	0	0	0	0	0	0	0	1	0	0	0	0	0	0	0	0
AC067959.1	0	0	0	0	0	0	0	0	0	0	0	0	0	0	0	0	2	0	0	0
AC068138.1	0	0	0	0	0	0	0	0	0	0	1	0	0	0	0	0	0	0	0	0
AC068196.1	0	0	0	0	1	1	0	0	0	1	0	0	0	0	0	2	0	0	0	0
AC068492.1	1	1	0	0	1	0	0	1	2	0	1	1	1	1	0	3	0	3	3	2
AC068499.10	2	2	0	1	0	0	1	1	0	0	0	1	1	0	0	0	1	0	0	3
AC068522.4	3	3	4	4	1	1	6	3	1	0	3	4	3	4	2	5	2	6	2	6
AC068580.6	0	0	1	0	4	0	0	2	1	0	0	0	1	0	0	2	0	0	1	0
AC068657.2	0	1	0	0	1	0	0	0	1	0	2	0	2	1	0	0	2	0	0	0
AC068831.15	5	10	3	4	1	3	1	1	7	4	6	2	6	7	1	6	4	9	8	8
AC068831.16	3	2	0	0	2	0	3	0	0	0	0	0	0	1	0	1	0	0	0	2
AC068831.18	0	0	0	0	0	1	0	0	0	0	0	1	0	1	0	1	0	0	2	1
AC069277.2	0	1	3	0	0	1	1	0	1	0	2	0	2	0	1	0	2	0	0	1
AC069282.6	0	1	1	0	0	0	1	0	0	0	0	0	0	0	0	0	0	0	0	0
AC069368.3	0	0	0	0	0	0	0	0	0	0	0	0	0	0	0	0	0	0	0	1
AC069513.4	0	1	0	0	0	0	0	0	1	0	0	0	0	0	0	0	0	0	0	0
AC072052.7	0	0	0	0	0	1	0	0	0	0	0	0	0	0	0	0	0	0	0	0
AC072062.3	0	0	0	0	0	0	0	0	0	1	0	0	0	0	0	0	0	0	0	0
AC073043.1	0	1	0	0	0	2	2	1	2	0	0	0	2	1	1	1	1	0	1	0
AC073063.10	3	0	2	0	1	0	2	0	2	1	2	2	2	1	0	1	1	0	1	1
AC073065.3	0	1	0	0	1	0	0	0	0	0	0	0	0	0	0	0	0	0	0	0
AC073072.7	7	6	7	3	1	6	4	8	4	6	7	3	9	7	4	6	12	8	7	7
AC073094.4	0	0	0	0	0	0	0	0	1	0	0	0	0	0	0	0	0	0	0	0
AC073115.6	0	0	0	0	0	0	1	0	0	0	0	0	0	0	0	1	0	0	0	0
AC073115.7	0	1	0	0	0	1	1	0	0	0	0	0	0	0	0	0	0	1	0	2
AC073130.3	0	0	0	0	1	0	0	0	1	0	0	0	0	0	0	0	0	0	0	0
AC073254.1	1	0	2	0	0	0	1	2	0	1	0	0	0	2	2	0	1	1	2	1
AC073283.7	0	1	0	0	2	0	1	0	0	0	0	0	0	0	0	0	0	1	0	0
AC073310.4	0	0	0	0	0	0	0	0	0	1	0	0	0	0	0	0	0	0	0	0
AC073316.2	0	0	0	0	0	0	0	0	0	0	0	0	0	0	0	0	0	1	1	0
AC073321.4	0	0	0	0	0	0	0	1	0	0	0	0	0	0	1	0	0	0	0	0
AC073325.2	0	0	0	0	0	0	0	0	0	0	0	0	0	0	0	0	0	0	0	1
AC073326.3	0	0	0	0	0	0	0	0	0	0	0	0	0	0	0	0	1	1	0	1
AC073333.8	0	0	1	0	0	3	1	1	0	0	0	0	0	0	0	0	0	0	0	0
AC073343.13	1	1	1	2	0	0	1	0	0	1	0	1	1	0	0	1	0	1	0	0
AC073641.2	1	2	2	1	0	1	0	0	1	0	2	1	1	4	2	2	0	0	2	1
AC073900.4	0	0	0	0	0	0	0	0	0	0	0	1	0	0	0	0	0	0	0	0
AC074117.10	8	11	7	6	6	1	5	8	5	4	9	9	7	6	3	9	6	7	7	10
AC074117.13	1	1	0	0	1	0	0	1	0	0	1	1	0	0	0	1	0	0	0	1
AC074121.4	2	0	0	0	0	0	3	0	0	0	1	4	1	0	0	2	0	0	2	0
AC074141.3	1	1	2	0	2	1	2	3	2	0	1	0	1	0	2	1	0	0	0	2
AC074212.5	1	0	0	2	0	0	0	1	0	1	0	0	0	0	1	0	1	0	0	0
AC074286.1	4	7	6	6	1	3	2	2	4	1	6	3	2	1	2	3	1	2	4	3
AC074289.1	1	1	1	1	1	2	1	2	5	2	2	1	2	0	3	0	2	3	1	2
AC074366.3	0	0	0	0	0	0	0	0	0	0	0	1	1	0	0	0	0	0	0	0
AC074375.1	0	0	0	0	0	0	0	0	0	0	0	1	0	0	0	0	0	0	0	0
AC074391.1	0	0	0	0	0	0	1	0	0	0	1	0	0	0	1	1	0	0	1	0
AC078852.2	0	1	0	0	1	0	1	1	0	0	0	0	0	0	0	0	0	0	0	0
AC078883.4	1	0	0	0	0	1	0	0	0	0	0	0	0	0	0	0	0	0	0	0
AC078899.1	1	1	0	1	1	1	0	0	0	0	0	1	1	0	0	1	0	3	2	1
AC078899.3	0	0	0	0	1	0	0	0	0	0	0	0	0	0	0	0	0	0	0	0
AC079145.4	0	0	0	0	0	0	0	0	0	0	0	0	0	1	0	0	0	1	0	0
AC079150.2	1	1	0	1	1	1	3	3	5	2	1	1	0	5	2	2	4	2	4	2
AC079154.1	0	0	0	0	0	0	0	0	0	1	0	0	0	0	0	0	0	0	0	0
AC079163.1	0	0	0	0	0	0	0	0	0	0	0	0	0	0	0	1	0	0	0	0
AC079199.2	4	1	2	2	1	0	0	1	4	0	0	1	0	1	0	0	0	0	0	0
AC079250.1	10	7	9	10	5	2	9	10	11	13	12	10	10	6	4	8	11	10	12	12
AC079305.10	4	0	2	5	1	2	3	2	2	2	3	3	2	10	1	5	3	5	2	4
AC079305.8	4	4	9	1	1	2	2	3	4	3	1	4	5	0	1	4	6	2	0	1
AC079354.5	0	0	1	1	0	2	0	1	0	1	2	1	1	3	0	0	0	0	1	2
AC079584.3	0	0	1	0	2	0	0	2	1	1	1	1	0	0	0	0	1	3	0	0
AC079741.2	8	10	3	8	4	4	7	8	9	12	7	11	7	7	6	4	10	7	13	7
AC079742.4	2	0	1	0	0	0	4	2	7	3	4	3	2	2	1	3	3	3	1	2
AC079779.4	0	1	0	0	1	1	0	0	1	0	0	0	0	1	1	0	0	0	0	2
AC079807.2	4	0	0	0	2	6	0	2	1	0	0	0	1	1	1	5	4	6	2	0
AC079807.4	4	5	4	5	1	0	4	1	1	4	4	7	10	6	1	4	5	1	3	2
AC079922.2	3	3	5	2	4	2	4	0	4	5	6	4	4	4	4	1	5	5	3	2
AC079922.3	13	12	16	9	6	11	19	10	9	11	28	23	24	16	7	12	22	24	26	17
AC083843.1	3	1	0	1	0	2	2	3	1	2	0	1	1	1	0	0	2	2	1	1
AC083843.4	0	0	0	0	0	0	0	1	0	2	0	0	0	0	0	0	0	0	0	0
AC083855.5	0	0	0	0	0	0	0	0	0	0	0	0	0	0	0	0	0	0	0	0
AC083863.5	0	0	0	0	0	0	0	0	0	0	0	0	0	0	0	0	0	0	0	0
AC083867.4	0	0	0	0	0	0	0	0	0	0	0	0	0	0	0	0	0	0	0	0
AC083875.2	0	0	0	0	0	0	1	0	0	0	0	0	0	0	0	0	0	0	1	1
AC083884.8	1	1	2	2	3	0	0	1	2	1	1	1	0	0	1	1	2	1	0	1
AC083899.3	0	0	0	0	0	0	0	0	0	0	0	0	0	0	0	0	0	1	0	1
AC084082.3	0	0	1	0	0	0	0	0	0	0	0	0	1	0	0	0	1	0	0	1
AC084117.3	0	1	1	0	0	0	0	0	0	0	0	0	1	0	0	0	1	0	0	0
AC084219.4	0	2	3	1	1	2	1	2	2	2	1	2	2	3	2	0	1	1	2	1
AC084809.2	0	3	0	1	0	0	0	0	0	0	2	2	0	0	1	1	0	0	0	0
AC084809.3	0	0	0	0	0	0	1	0	0	0	1	0	0	0	0	0	2	1	0	0
AC087163.2	0	0	0	0	0	0	0	0	0	2	0	1	2	0	0	0	0	1	0	0
AC087294.2	2	1	1	1	2	1	1	1	2	1	1	2	3	2	0	7	1	0	2	1
AC087430.1	0	0	0	0	0	0	0	0	0	0	0	0	0	0	0	0	0	0	0	0
AC087491.2	0	1	0	0	0	0	0	0	0	0	0	1	0	1	0	0	0	0	0	0
AC087499.5	0	1	0	0	0	0	0	0	0	0	0	0	0	0	0	0	0	0	0	0
AC087499.7	1	0	0	0	0	0	0	0	0	0	0	0	0	0	0	0	0	0	0	0
AC087501.1	0	1	0	0	0	0	0	0	0	0	0	0	0	0	0	0	0	0	0	0
AC087650.1	0	0	0	1	0	0	0	1	0	0	0	0	0	1	0	0	0	0	0	0
AC090018.1	0	0	0	0	0	0	0	0	0	0	1	0	0	0	0	0	0	0	0	0
AC090286.2	1	0	0	1	1	0	0	2	0	0	1	0	1	1	0	4	1	1	0	2
AC090453.1	0	0	1	0	0	0	0	0	1	0	0	0	0	1	0	1	0	1	0	1
AC090587.4	0	1	0	0	0	0	0	0	0	0	0	1	0	0	0	0	1	0	0	0
AC090602.2	5	2	1	2	0	2	1	3	1	3	0	2	0	1	2	1	1	0	1	2
AC090616.2	0	1	0	0	0	0	1	1	0	1	0	0	0	2	1	0	0	0	0	0
AC090960.1	0	0	0	0	0	0	0	1	0	0	0	0	0	0	0	0	0	0	0	0
AC091133.1	4	6	2	7	4	4	3	1	4	4	2	2	0	5	2	1	8	5	4	2
AC091153.4	0	0	0	0	0	0	0	0	0	1	0	0	0	0	0	1	1	0	0	0
AC091492.2	5	2	0	0	1	0	1	0	3	1	3	2	1	6	0	4	2	2	2	3
AC091633.2	11	10	15	16	9	3	10	18	8	14	22	15	15	21	14	14	8	10	19	17
AC091633.3	1	1	0	1	5	1	3	1	1	2	0	0	0	1	0	0	2	1	0	1
AC092066.6	0	0	0	0	0	0	0	0	0	0	0	0	1	0	0	0	0	0	0	0
AC092155.4	0	0	0	0	0	0	0	0	0	0	0	0	0	0	0	0	0	0	0	0
AC092168.2	0	0	0	0	0	0	0	0	0	0	0	0	0	0	0	0	0	0	0	1
AC092171.4	1	1	0	0	0	0	3	0	2	3	1	0	4	3	1	0	0	1	0	3
AC092198.1	0	0	0	0	0	0	0	0	0	0	0	1	0	0	0	0	0	0	0	0
AC092295.4	0	1	0	0	0	0	0	0	0	0	0	0	1	0	0	0	0	0	0	0
AC092301.3	0	0	0	0	0	0	0	0	0	0	0	0	0	1	0	0	0	0	0	0
AC092316.1	0	0	0	0	1	1	1	2	0	0	1	0	1	0	1	0	1	0	0	0
AC092535.3	0	0	0	0	0	0	0	0	0	0	0	0	0	0	0	0	2	0	0	0
AC092569.2	0	0	0	0	0	1	0	0	0	1	0	0	0	0	0	0	0	0	0	0
AC092573.2	0	0	0	0	0	0	0	0	0	0	0	0	0	1	0	0	0	0	0	0
AC092580.1	0	0	0	0	1	0	0	0	0	0	0	1	0	0	0	0	0	0	1	0
AC092580.2	0	0	0	0	1	0	0	0	0	1	0	0	0	0	0	1	0	0	0	0
AC092580.3	6	3	1	4	0	3	2	0	1	1	12	8	5	3	1	2	4	1	0	2
AC092597.3	0	0	0	0	0	0	0	0	0	1	0	0	0	0	0	0	0	0	0	0
AC092620.2	2	1	2	1	7	1	3	2	1	4	2	3	0	2	0	12	4	4	3	3
AC092625.1	0	0	0	0	0	0	0	0	1	0	0	0	0	0	0	0	0	0	0	0
AC092687.5	3	3	0	3	0	0	0	0	0	0	3	0	3	3	0	1	1	1	0	2
AC092835.2	7	6	6	4	6	2	6	6	4	3	10	5	4	4	3	4	4	3	0	3
AC092933.4	1	0	0	0	0	0	0	0	0	0	0	0	1	0	0	0	0	0	0	0
AC093106.4	0	0	0	0	0	0	0	0	0	0	0	1	0	0	1	0	1	2	0	0
AC093106.6	0	0	0	1	1	0	0	0	0	0	0	0	0	0	0	1	0	1	0	0
AC093107.7	0	0	0	1	0	1	1	1	0	1	0	0	0	0	0	1	1	1	0	0
AC093110.3	0	2	1	1	2	0	0	0	0	1	1	0	0	1	1	0	0	0	0	1
AC093142.2	10	17	20	20	13	12	15	21	15	20	13	16	17	16	15	12	16	14	21	12
AC093159.1	0	1	0	0	0	0	0	0	0	0	0	0	1	0	0	0	0	1	0	3
AC093162.5	0	0	0	0	0	0	1	0	0	0	0	0	0	0	0	0	0	0	0	0
AC093166.4	0	0	0	0	0	0	0	0	0	1	0	0	0	0	0	0	0	0	0	0
AC093323.3	96	75	55	46	69	59	71	67	63	65	104	86	89	82	67	68	62	94	73	55
AC093382.1	0	0	0	1	1	2	1	0	0	0	0	0	0	0	0	0	0	0	0	0
AC093388.3	11	16	3	14	7	3	7	3	5	11	30	6	24	15	9	3	10	12	15	9
AC093627.10	5	5	6	5	5	3	7	4	3	2	5	6	8	3	4	3	3	1	4	3
AC093627.9	5	5	4	5	3	3	3	4	6	7	12	7	12	8	2	6	2	4	4	5
AC093642.1	0	0	0	0	0	1	0	0	0	0	0	0	0	0	0	1	0	0	0	0
AC093642.4	0	0	0	0	0	0	0	1	0	0	0	0	0	0	0	0	0	0	0	0
AC093673.5	28	30	12	34	18	45	43	28	14	33	44	37	26	19	31	73	74	47	50	52
AC093690.1	1	1	0	0	2	0	2	2	1	1	2	2	2	1	1	1	2	2	3	2
AC093716.1	0	0	0	0	0	0	1	0	0	0	1	1	0	0	0	0	0	0	0	0
AC093802.1	0	0	0	0	0	0	0	0	0	0	1	1	0	0	0	0	0	0	0	0
AC093818.1	3	13	3	6	8	7	12	13	10	22	6	6	6	10	9	16	8	22	23	27
AC093843.1	0	0	0	0	0	0	0	0	0	0	0	1	0	0	0	0	0	0	0	0
AC093850.1	0	0	0	0	0	0	0	0	0	0	0	0	1	0	0	0	0	0	0	0
AC096554.1	0	0	0	0	0	0	0	0	0	0	0	0	0	0	0	0	1	0	0	0
AC096558.1	0	0	0	0	2	0	1	0	3	1	1	0	0	0	0	1	0	2	1	1
AC096574.4	0	1	1	0	0	1	1	0	0	2	0	0	0	1	0	0	1	0	0	0
AC096649.2	0	0	0	0	0	2	0	0	0	1	0	0	0	0	0	0	0	0	0	0
AC096649.3	0	0	0	1	1	0	0	0	0	0	0	0	0	0	0	0	0	0	0	0
AC096775.2	1	1	0	0	1	0	0	0	0	0	1	0	0	0	0	0	0	2	1	0
AC097381.1	1	0	0	0	0	0	0	1	0	0	0	0	0	0	0	0	0	0	0	0
AC097467.2	0	1	0	2	0	0	0	0	0	0	0	0	0	0	0	0	0	1	0	0
AC097721.2	2	1	0	0	0	0	0	0	0	0	3	2	1	1	0	0	0	0	0	0
AC097724.3	2	3	2	1	1	2	3	4	2	4	3	6	0	3	2	2	2	6	3	3
AC098592.7	0	0	0	0	0	0	0	0	0	0	0	0	0	0	0	0	0	0	0	0
AC098614.1	2	2	0	0	1	3	2	2	2	2	1	0	1	1	3	2	6	3	3	2
AC098614.2	9	5	0	4	0	4	10	3	2	5	5	7	5	2	6	7	13	2	1	3
AC098820.4	0	0	0	0	0	0	0	2	1	0	1	0	2	0	0	0	0	0	0	0
AC098826.5	0	0	0	0	1	0	0	0	0	0	0	0	0	0	0	0	0	0	0	0
AC099342.1	0	0	0	0	0	0	0	0	0	0	0	0	0	0	0	0	0	0	0	0
AC099535.4	1	0	0	0	0	0	2	0	0	0	2	0	0	0	0	0	1	0	0	0
AC099552.4	2	0	0	2	0	0	1	3	1	0	4	1	1	0	0	0	0	0	0	0
AC099754.1	0	0	0	0	0	0	0	0	0	0	0	0	0	0	0	1	0	0	0	0
AC099850.1	2	2	2	1	2	1	1	2	1	0	3	2	5	3	1	0	1	0	1	4
AC100830.3	0	0	0	0	0	0	0	0	0	0	0	0	0	0	0	2	0	1	1	0
AC100830.4	0	0	0	0	0	1	1	1	0	0	0	0	0	1	0	0	0	1	0	1
AC102953.6	0	0	0	0	0	0	0	0	0	1	0	0	0	0	0	0	0	0	0	0
AC103563.2	0	0	0	0	0	0	0	0	0	1	0	0	0	0	0	0	0	0	0	0
AC103563.8	0	0	0	0	2	0	0	1	1	2	0	0	1	4	0	1	0	4	2	3
AC103563.9	0	0	0	0	0	0	0	0	0	0	0	0	0	2	0	1	0	0	0	1
AC103564.6	0	0	0	0	0	0	0	1	0	0	0	0	0	0	0	0	0	0	0	0
AC103564.7	0	0	0	0	0	0	0	0	0	0	0	1	0	0	0	0	0	0	0	0
AC104024.1	0	1	0	0	0	0	0	0	0	0	0	0	0	0	0	0	0	0	0	0
AC104076.3	0	0	0	0	0	0	1	0	0	0	0	0	0	0	0	0	0	0	0	0
AC104134.2	0	0	0	0	0	0	0	2	0	0	0	0	0	0	0	1	1	1	0	1
AC104297.1	1	0	0	2	0	0	0	0	0	0	0	2	1	2	0	0	0	0	0	1
AC104306.1	1	0	2	1	2	0	0	0	2	2	0	1	2	0	1	1	1	1	2	3
AC104306.4	0	0	0	0	0	0	0	1	0	0	0	0	0	0	0	0	0	0	0	0
AC104308.2	0	0	0	0	1	0	1	1	0	0	1	0	0	2	0	0	0	0	1	0
AC104389.32	1	0	0	0	0	0	0	0	0	0	0	0	0	1	1	1	0	0	0	0
AC104451.2	0	0	0	0	4	3	0	0	1	1	1	0	0	4	0	0	1	1	1	0
AC104530.1	7	7	5	5	37	24	31	43	35	44	7	6	5	9	24	18	12	17	12	17
AC104532.3	0	0	0	0	0	0	0	0	0	0	0	0	0	0	0	0	1	0	0	0
AC104532.4	6	7	2	6	5	5	21	21	13	24	5	10	5	7	19	8	14	12	10	5
AC104534.2	1	0	1	0	0	1	0	0	0	0	0	0	0	0	0	1	0	0	0	0
AC104653.1	5	3	4	8	10	4	11	10	11	11	15	6	6	10	7	13	9	15	11	13
AC104843.3	2	4	3	10	5	0	1	4	2	4	4	5	5	3	2	4	5	5	1	2
AC104843.4	0	0	0	0	0	0	2	2	3	2	0	2	0	5	1	2	0	0	1	1
AC104978.1	0	1	2	0	3	0	2	0	0	1	2	0	0	1	0	0	0	3	0	2
AC104984.4	1	0	0	0	0	0	0	0	0	0	0	0	0	0	0	0	0	0	0	0
AC105053.3	0	0	0	0	0	0	1	0	0	0	0	0	0	0	0	0	0	0	0	0
AC105339.1	0	0	0	0	0	0	0	0	0	0	0	0	0	1	1	0	0	0	0	0
AC105398.3	0	0	0	1	0	0	0	0	0	0	0	1	0	0	0	0	0	0	0	0
AC105760.2	2	1	0	3	1	2	2	2	2	2	7	3	7	3	1	2	2	2	1	2
AC105760.3	0	0	0	0	2	0	0	0	0	0	0	0	0	0	0	0	1	0	0	0
AC106782.20	0	1	0	1	1	0	0	0	0	1	0	1	0	3	0	0	2	0	1	1
AC106801.1	0	2	0	0	0	0	1	0	0	0	0	0	0	1	0	0	0	0	0	0
AC106875.1	0	0	1	0	0	0	0	0	0	0	0	0	1	0	0	0	0	2	0	1
AC107079.1	0	0	0	0	0	0	1	0	0	0	0	0	0	0	0	0	0	0	0	0
AC107081.5	61	47	36	36	12	14	14	15	15	13	38	47	61	41	10	12	9	24	22	21
AC107218.3	0	0	0	0	0	1	0	0	0	0	0	0	0	0	0	0	0	1	0	1
AC107983.4	1	1	1	0	2	2	1	1	0	3	0	1	1	1	2	1	3	2	0	2
AC108004.3	1	0	0	1	0	1	1	1	0	6	0	0	1	2	1	1	0	0	0	1
AC108039.1	0	0	0	0	1	0	0	0	0	0	0	0	0	0	1	0	0	0	0	0
AC108039.3	0	0	0	0	0	0	0	0	1	0	0	0	0	0	0	0	0	0	0	0
AC108059.1	0	0	0	0	0	0	0	0	0	0	0	0	0	0	0	1	1	0	0	0
AC108059.2	0	0	0	2	0	0	0	0	0	1	0	1	1	1	1	0	0	0	0	0
AC108463.2	0	4	2	3	0	2	4	2	0	0	4	2	2	1	0	0	1	1	2	2
AC108488.4	0	0	0	0	0	0	0	2	0	0	0	1	1	0	0	0	0	0	0	0
AC110619.2	0	0	0	0	0	0	0	0	0	0	0	0	0	0	0	1	0	0	0	0
AC110781.3	0	0	0	0	0	0	0	0	0	0	0	0	0	0	0	0	0	0	0	1
AC111155.1	0	2	2	1	0	0	0	0	0	2	1	1	4	0	0	0	3	2	1	1
AC111200.2	1	0	0	0	1	0	0	0	1	0	0	0	1	0	0	0	0	0	1	0
AC112715.2	0	0	0	0	1	0	0	0	0	0	0	0	0	0	0	0	0	0	0	0
AC112721.1	0	1	0	1	0	0	0	1	0	0	0	0	1	0	0	0	0	0	0	0
AC112721.2	0	0	0	0	0	0	0	0	0	0	0	0	0	0	0	0	0	1	0	0
AC113167.2	0	1	1	0	0	0	0	0	4	0	0	0	0	0	0	0	1	0	1	1
AC113189.5	17	14	9	17	7	9	12	14	10	13	14	18	25	17	10	10	10	20	23	14
AC113618.2	0	0	0	0	0	0	0	0	0	0	0	0	0	0	1	0	0	0	0	0
AC114271.2	31	34	25	30	25	24	27	32	22	51	36	49	50	37	26	36	48	57	56	47
AC114730.11	0	0	1	0	0	0	0	0	0	0	0	0	1	0	0	0	0	0	0	0
AC114730.3	0	0	0	0	0	0	0	0	0	0	0	0	0	0	0	0	1	0	0	0
AC114776.3	0	0	0	0	0	0	0	0	0	0	0	0	0	0	0	0	0	0	0	1
AC114803.3	0	0	0	0	0	0	0	0	0	0	0	0	0	0	0	0	0	3	1	0
AC114812.5	1	3	1	0	0	0	1	0	0	1	1	1	0	0	1	0	0	1	0	0
AC114973.1	0	0	0	0	0	0	0	0	0	0	0	0	0	0	0	0	0	0	1	0
AC115522.3	0	0	0	0	0	1	0	0	0	0	0	1	0	1	0	0	1	0	0	0
AC115617.2	15	15	11	16	9	3	7	7	11	9	15	28	17	19	2	8	14	10	19	18
AC116366.7	0	0	0	0	0	0	0	0	0	0	0	0	0	0	0	0	0	1	0	0
AC117490.2	0	0	0	0	0	0	0	0	0	0	0	0	0	0	0	0	0	0	0	0
AC125238.2	1	0	0	0	0	0	0	0	0	0	0	1	0	0	0	0	0	0	0	0
AC127391.3	0	0	0	0	0	0	0	0	0	0	0	0	0	0	0	0	0	0	0	0
AC127904.2	14	8	7	10	16	6	8	10	5	24	7	13	6	8	7	42	35	20	1	19
AC129492.6	1	2	2	0	1	3	0	0	0	0	6	1	4	1	3	0	1	0	3	1
AC130469.2	0	1	0	0	0	0	0	0	1	0	0	0	0	0	0	0	0	0	0	0
AC130689.5	0	0	0	0	0	0	1	1	0	0	0	0	0	0	0	0	0	0	0	0
AC131056.3	0	0	0	0	0	2	4	1	0	1	0	0	0	0	3	6	3	2	2	2
AC133680.1	0	0	0	0	0	0	0	0	0	1	1	0	0	1	0	0	0	0	0	0
AC135048.13	1	1	1	1	6	2	3	7	5	3	11	1	0	0	7	13	18	15	9	10
AC135050.5	0	0	0	0	1	0	0	0	0	0	0	0	0	0	0	0	0	0	0	0
AC136289.1	1	0	0	1	0	0	0	0	1	0	0	0	0	0	0	0	0	0	0	0
AC137932.4	4	5	3	2	8	1	4	7	1	3	0	1	3	2	0	1	4	6	2	1
AC137932.5	1	1	0	0	3	1	2	1	2	3	3	0	3	2	0	0	4	1	2	0
AC137932.6	3	2	0	0	0	0	2	0	1	0	1	2	0	2	0	1	3	0	0	0
AC138969.4	0	0	0	0	0	0	0	0	0	0	0	1	0	0	0	0	0	0	0	0
AC139085.2	1	0	0	1	0	0	0	0	0	1	1	0	0	0	0	0	0	0	0	0
AC139099.4	1	3	0	0	0	0	1	0	0	0	0	1	0	0	0	5	3	2	0	1
AC139100.4	0	0	0	0	0	0	1	3	0	0	0	0	0	0	0	3	0	0	0	0
AC139887.4	0	0	0	0	0	0	0	0	0	0	0	0	0	0	0	0	0	0	1	0
AC140076.1	4	1	0	0	0	0	0	0	5	1	1	0	0	0	1	1	0	1	0	2
AC140912.1	0	0	0	0	0	0	0	1	0	0	0	0	0	0	0	0	0	0	0	0
AC141586.5	22	14	17	15	6	7	7	6	7	7	22	17	10	17	4	9	14	12	5	3
AC142472.6	10	11	7	6	10	9	9	6	5	7	7	5	4	4	14	14	13	12	5	5
AC142528.1	9	13	2	3	6	8	5	11	5	14	3	5	2	4	6	5	7	2	5	3
AC144530.1	17	17	8	13	16	7	13	18	8	19	21	11	15	18	9	14	13	16	22	38
AC144831.1	0	0	2	2	1	1	3	0	0	0	0	2	0	0	0	0	2	3	0	0
AC144831.3	0	0	0	0	0	0	1	1	0	0	1	0	0	0	0	0	0	0	2	0
AC144836.1	0	0	0	0	0	1	0	0	0	1	0	0	0	1	0	1	0	2	0	1
AC145124.2	1	0	0	0	1	1	2	1	2	0	0	1	0	0	1	1	2	2	0	3
AC145343.2	0	1	0	1	2	0	0	1	0	0	1	0	0	2	0	0	2	0	1	0
AC151960.1	0	0	0	0	0	0	0	0	0	0	0	0	0	0	0	0	0	0	0	1
AC156455.1	0	0	0	0	0	0	1	1	0	0	0	0	0	0	0	0	0	0	0	0
AC159540.1	2	0	1	0	8	2	1	3	0	4	1	0	2	0	2	3	3	2	1	6
AC159540.14	0	0	0	0	4	2	1	1	3	0	0	0	0	2	0	2	1	1	1	1
AC226118.1	0	0	0	0	0	0	0	0	0	0	0	0	0	1	0	0	0	0	0	0
ACAA1	145	190	134	141	89	109	117	144	109	156	290	257	233	227	142	124	131	166	174	194
ACAA2	469	462	276	373	171	202	272	227	155	294	672	718	492	458	223	287	446	544	646	578
ACACA	81	71	75	66	11	16	25	11	17	25	82	73	106	85	11	34	45	32	21	33
ACACB	1	1	0	3	5	2	6	6	4	7	5	2	3	5	2	3	5	3	3	4
ACAD10	10	15	12	15	12	10	20	28	15	18	23	19	20	27	13	19	19	17	12	17
ACAD11	1	0	1	1	2	2	1	2	1	0	1	4	2	2	0	0	0	2	0	0
ACAD8	73	76	50	47	28	41	47	42	42	54	80	79	77	52	30	40	44	41	42	54
ACAD9	108	102	133	96	43	46	58	46	48	79	177	164	139	122	49	50	67	92	81	71
ACADL	0	0	0	0	0	0	0	0	0	0	0	0	0	0	0	0	0	0	0	0
ACADM	441	378	325	283	134	151	169	164	164	209	558	537	461	348	167	179	211	191	199	199
ACADS	53	53	39	44	43	38	54	44	34	53	63	64	63	36	38	33	45	58	58	59
ACADSB	32	26	24	29	47	41	40	33	44	60	63	46	50	43	25	41	50	38	42	51
ACADVL	403	404	280	273	203	244	308	232	218	301	776	724	461	457	269	286	396	539	523	559
ACAN	0	0	0	0	0	0	0	0	1	0	0	0	0	0	0	0	0	0	0	0
ACAP1	181	354	149	334	410	360	480	495	391	683	380	548	348	429	506	615	652	801	682	759
ACAP2	201	207	150	212	409	366	485	398	440	518	278	301	358	422	251	380	379	314	298	394
ACAP2-IT1	2	0	0	2	1	2	1	0	0	2	0	0	1	0	0	4	0	0	0	0
ACAP3	71	97	42	62	28	33	60	35	46	58	122	103	100	81	41	94	130	99	92	108
ACAT1	266	198	192	186	68	69	111	104	94	124	432	326	316	227	79	94	133	149	180	185
ACAT2	503	399	293	251	96	96	138	149	133	195	624	560	534	406	118	170	222	243	301	280
ACBD3	335	294	207	306	148	144	214	201	172	241	403	268	284	359	165	341	288	258	208	249
ACBD3-AS1	1	1	0	1	1	0	0	0	0	0	0	0	0	1	0	2	0	0	1	0
ACBD4	39	35	39	48	35	50	58	54	44	62	44	53	40	40	73	43	52	62	55	60
ACBD5	66	54	39	61	76	66	88	58	59	91	83	75	97	86	40	79	86	69	62	66
ACBD6	355	256	236	226	105	101	125	151	101	134	333	257	275	217	76	146	186	162	160	156
ACBD7	5	7	4	2	7	7	10	8	21	13	2	7	3	7	3	5	2	14	12	6
ACCS	0	3	0	0	3	1	3	1	1	1	0	1	3	1	2	1	2	0	0	0
ACD	192	199	225	169	70	89	82	72	75	119	348	300	279	188	85	114	143	117	162	155
ACE	0	0	0	1	0	1	0	0	0	0	0	1	0	1	0	0	2	1	2	0
ACER1	0	0	0	0	1	0	0	0	0	0	0	0	0	0	1	0	0	0	0	0
ACER2	0	0	0	1	1	0	0	2	0	0	0	0	0	0	1	2	1	0	0	0
ACER3	59	75	17	29	14	33	45	26	23	20	68	67	42	62	14	53	47	26	20	36
ACHE	1	0	0	0	0	1	0	0	1	0	1	1	0	0	0	1	0	0	0	0
ACIN1	593	445	345	460	349	262	392	346	370	434	645	538	582	630	268	405	319	355	314	293
ACKR2	4	3	3	3	0	3	5	1	4	2	10	7	1	3	0	4	2	3	3	1
ACKR3	1	2	9	2	11	0	2	9	10	16	1	1	6	7	13	1	2	1	3	3
ACKR4	0	0	0	0	0	0	0	0	0	0	0	0	0	0	1	0	1	0	0	0
ACLY	215	213	161	222	122	122	144	127	137	165	240	244	293	284	75	174	162	149	138	200
ACO1	6	7	6	4	9	9	11	7	22	13	18	16	19	16	6	12	12	14	22	14
ACO2	273	232	224	238	110	100	132	114	127	137	328	352	317	263	102	129	175	182	168	160
ACOD1	1	2	0	0	0	0	1	0	1	0	2	2	0	1	0	0	0	0	1	0
ACOT11	0	0	0	1	1	1	1	1	0	0	2	0	1	1	0	1	1	0	0	0
ACOT13	339	333	269	292	219	226	276	276	239	312	545	493	470	394	208	176	234	269	257	300
ACOT2	49	44	23	41	23	26	35	33	33	56	46	45	51	43	39	44	60	57	60	56
ACOT4	23	21	15	7	7	4	7	2	3	9	20	14	12	11	4	12	20	10	18	18
ACOT6	0	0	0	0	0	0	0	0	0	0	0	0	0	1	0	0	0	0	0	0
ACOT7	224	241	163	176	64	67	98	78	82	107	530	443	508	339	66	93	121	158	204	206
ACOT8	104	109	66	91	58	76	78	93	83	129	158	150	139	116	97	89	104	128	150	138
ACOT9	195	153	143	116	64	69	75	69	43	84	241	235	168	141	59	87	104	99	122	86
ACOX1	51	66	50	93	74	53	69	64	81	100	70	76	78	86	47	69	56	62	51	73
ACOX3	55	53	54	43	14	13	22	23	17	21	61	44	34	31	14	26	34	24	24	26
ACOXL	32	20	16	4	7	4	3	4	4	7	22	15	25	16	5	3	0	4	2	3
ACOXL-AS1	0	1	0	0	0	1	1	1	0	1	2	0	3	0	1	0	0	0	0	0
ACP1	1301	1090	1100	867	320	364	451	496	424	654	1368	1271	1283	844	497	455	572	646	683	744
ACP2	110	98	75	79	33	42	56	59	41	48	105	109	85	79	32	35	58	44	55	53
ACP3	0	0	0	0	0	0	0	1	0	0	0	0	0	0	0	0	1	0	0	0
ACP4	0	0	0	0	0	0	0	0	0	1	0	0	0	0	0	0	0	0	1	0
ACP5	27	71	24	32	33	63	68	69	30	62	32	106	24	23	44	92	140	81	109	64
ACP6	18	38	23	27	21	44	55	31	25	37	29	46	25	39	30	81	79	58	52	58
ACP7	0	0	0	0	0	0	0	0	0	0	0	0	0	0	1	0	0	0	0	0
ACRBP	1	0	0	0	1	0	1	2	2	2	0	1	0	0	2	0	0	0	0	0
ACRV1	0	0	0	0	0	0	1	1	0	0	0	0	1	1	0	0	0	0	0	0
ACSBG1	33	17	21	20	9	6	9	4	5	10	31	24	29	34	6	7	12	7	7	12
ACSBG2	0	0	0	0	1	0	0	1	0	0	0	0	0	0	0	0	0	0	1	0
ACSF2	5	8	11	8	11	16	15	12	8	20	34	15	19	14	14	28	33	40	30	37
ACSF3	77	58	46	66	49	44	72	79	34	94	86	90	78	54	69	39	47	46	53	53
ACSL1	100	85	49	53	17	31	25	31	26	27	83	75	58	60	10	37	38	13	9	25
ACSL3	129	133	102	115	73	84	83	71	82	81	142	142	177	144	42	82	121	80	89	104
ACSL3-AS1	1	0	0	0	0	0	0	0	0	0	0	0	0	0	0	0	0	0	0	1
ACSL4	292	225	155	208	99	124	147	92	85	101	300	235	279	214	42	135	118	106	67	105
ACSL5	339	230	266	213	94	130	123	111	101	137	312	280	285	239	88	131	155	115	118	131
ACSL6	79	153	274	273	64	92	101	79	96	105	44	91	51	104	52	138	132	76	85	99
ACSM1	0	0	0	0	1	0	0	0	1	2	0	0	0	0	0	0	1	0	0	0
ACSM2A	2	4	1	0	0	1	0	0	0	1	6	3	0	1	1	0	0	0	0	0
ACSM2B	1	1	0	0	0	1	0	0	0	0	3	2	0	2	0	0	0	0	0	1
ACSM3	6	4	3	5	4	4	3	8	10	13	12	7	9	7	6	1	1	7	10	4
ACSM5	0	0	0	0	0	2	0	0	0	0	0	0	0	0	0	0	0	0	0	1
ACSS1	57	62	25	47	186	121	147	202	156	216	72	72	60	79	118	104	125	129	114	99
ACSS2	4	21	1	2	2	7	12	4	6	5	14	16	6	8	3	24	30	17	10	18
ACSS3	0	0	1	0	0	0	0	0	0	0	1	0	1	0	0	0	0	0	0	0
ACTA1	0	0	0	0	0	0	0	0	0	0	0	0	0	1	0	0	0	1	0	0
ACTA2	36	20	9	9	9	25	36	10	17	14	151	86	34	22	21	68	63	20	26	26
ACTA2-AS1	1	2	0	1	1	0	0	0	0	2	2	2	1	0	0	0	2	2	0	0
ACTB	9996	11316	7157	11143	4133	5699	6709	5613	4854	6870	13756	14047	12462	12297	5102	7836	9250	11871	13455	13683
ACTBL2	0	0	0	0	0	0	0	0	0	0	0	0	0	0	0	0	0	0	1	0
ACTBP1	0	0	0	0	0	0	0	0	0	0	0	0	1	0	0	0	0	0	0	0
ACTBP11	0	0	0	0	0	0	0	0	0	0	0	0	0	0	0	0	1	0	0	0
ACTBP14	0	0	0	0	0	0	1	0	0	0	0	0	0	0	0	0	0	0	0	0
ACTBP15	0	0	0	0	0	0	0	0	0	0	0	0	0	0	0	0	0	0	0	0
ACTBP2	1	0	0	1	2	0	0	0	0	0	1	3	0	0	0	1	1	0	0	0
ACTBP4	0	0	0	0	0	0	0	0	0	0	0	0	0	0	1	0	0	0	0	0
ACTBP7	0	0	1	0	0	0	0	0	0	0	0	0	0	0	0	0	0	0	0	0
ACTBP8	0	0	0	0	0	0	0	0	0	0	0	0	0	0	0	0	0	0	0	0
ACTBP9	0	0	0	0	0	0	0	0	0	0	0	1	0	1	0	0	0	0	0	0
ACTE1P	0	0	0	0	0	0	0	0	0	0	0	0	0	0	1	0	0	0	0	0
ACTG1	10344	11520	8216	10100	3921	4812	5771	5459	4539	7124	13450	13635	13351	10946	4926	7373	8819	11008	11940	11558
ACTG1P1	0	0	0	0	0	1	0	0	0	0	0	0	0	0	0	0	0	0	0	0
ACTG1P10	0	0	0	0	0	0	0	0	0	0	0	1	0	0	1	0	1	0	0	0
ACTG1P14	0	0	1	0	0	0	0	0	0	1	0	0	0	0	0	1	0	0	0	0
ACTG1P17	0	4	0	1	2	1	5	1	4	5	0	6	2	3	1	1	2	5	3	5
ACTG1P18	0	0	0	0	0	0	0	0	1	0	0	0	0	0	0	0	0	0	0	0
ACTG1P19	0	0	0	0	0	0	0	0	0	0	0	1	0	0	0	0	0	0	0	0
ACTG1P20	0	0	0	0	0	0	0	0	1	0	1	0	0	0	0	1	0	0	0	0
ACTG1P21	0	0	0	0	0	0	0	0	0	0	0	1	0	0	0	0	0	0	0	0
ACTG1P24	0	0	0	0	0	1	0	0	0	0	0	0	0	0	0	0	1	0	0	0
ACTG1P25	1	1	0	0	0	1	0	0	0	0	1	0	1	0	0	0	0	1	0	0
ACTG1P3	0	0	0	0	0	0	2	0	0	0	0	0	0	0	0	0	0	0	0	0
ACTG1P9	0	0	0	0	0	0	0	1	0	0	0	0	0	1	0	0	0	0	0	0
ACTG2	11	5	10	10	0	0	1	0	0	0	3	3	5	9	3	1	0	1	0	0
ACTL10	25	16	34	27	11	9	16	22	8	19	17	12	24	19	15	8	6	13	14	3
ACTL6A	454	346	389	300	98	94	135	109	136	145	559	441	474	345	112	114	137	178	241	196
ACTL8	0	0	0	0	0	1	0	0	0	0	0	0	1	0	0	0	0	0	0	0
ACTN1	530	280	213	179	131	62	60	123	128	159	490	352	602	465	112	153	160	252	190	252
ACTN1-AS1	0	1	0	0	1	0	0	0	0	0	0	0	0	0	0	0	0	0	1	0
ACTN2	0	0	0	1	0	0	0	0	0	0	0	1	0	1	0	0	0	0	0	0
ACTN4	1166	1100	678	814	570	721	835	595	511	677	1136	1183	902	1013	348	913	929	733	715	912
ACTN4P1	0	1	0	0	0	0	0	0	0	0	0	0	0	0	0	0	1	0	0	0
ACTR10	257	297	199	226	119	116	162	155	117	207	315	353	220	190	166	153	206	188	203	202
ACTR1A	260	263	224	232	123	125	145	151	141	186	349	363	276	266	119	174	191	182	202	219
ACTR1B	158	159	138	152	114	128	150	156	108	164	210	217	166	160	99	141	203	211	196	182
ACTR2	901	963	618	967	885	1094	1279	1024	925	1329	1145	1130	919	1127	639	1106	1041	1026	1026	1186
ACTR3	945	1011	739	1081	502	598	758	679	581	875	1177	1289	1079	1266	503	744	814	828	928	923
ACTR3B	31	25	68	33	11	10	12	9	9	8	29	28	42	37	18	3	13	13	13	17
ACTR3C	7	8	4	3	7	4	10	3	5	8	9	4	7	4	1	8	3	3	7	7
ACTR3P2	1	1	0	1	1	0	0	0	0	0	0	1	2	0	0	0	0	0	0	1
ACTR5	89	71	77	55	16	19	17	31	15	23	56	62	56	30	11	21	24	35	22	19
ACTR6	186	172	145	157	91	100	144	124	88	142	245	231	184	144	103	118	148	160	156	154
ACTR8	108	117	92	80	47	48	71	59	55	80	111	129	107	118	43	35	44	55	49	64
ACTRT3	1	4	3	3	0	0	0	3	1	0	5	4	6	3	0	1	2	3	0	1
ACVR1	45	32	31	47	24	18	27	27	32	30	34	36	26	26	20	25	33	23	21	25
ACVR1B	14	8	6	5	3	3	5	0	5	3	11	6	1	4	3	8	8	6	7	7
ACVR1C	4	2	4	4	0	3	2	4	1	2	1	4	7	2	1	5	1	6	4	6
ACVR2A	12	9	5	12	13	10	14	3	4	15	7	9	5	9	7	6	14	14	13	11
ACVR2B	25	18	11	10	18	16	25	16	14	13	22	21	9	28	15	24	14	7	6	15
ACVR2B-AS1	0	1	0	0	0	0	0	0	0	0	0	0	2	0	0	0	0	0	0	0
ACY1	7	5	11	4	5	3	7	4	5	4	4	12	7	9	8	3	2	1	2	6
ACY3	0	1	1	1	0	1	0	0	0	0	1	1	2	3	1	0	2	1	3	0
ACYP1	98	95	161	123	104	65	81	104	90	115	353	317	454	329	75	137	129	205	201	231
ACYP2	45	44	38	48	99	65	80	88	88	114	79	77	64	59	72	85	108	112	96	123
AD000684.2	0	0	1	0	0	0	0	0	0	0	0	0	0	0	2	0	0	1	1	1
AD000864.6	16	34	23	16	21	17	22	15	22	21	18	16	17	20	11	24	23	18	21	30
AD001527.4	4	9	8	1	1	3	5	3	2	2	10	7	8	8	4	1	3	5	6	3
AD001527.7	0	0	0	0	0	0	1	0	0	0	0	1	0	0	1	0	0	0	0	0
ADA	170	204	156	216	187	187	252	336	243	425	284	349	289	292	317	326	372	690	719	694
ADA2	21	40	16	27	80	115	149	103	116	156	20	39	26	44	75	138	152	87	85	99
ADAD1	0	0	0	0	0	0	0	0	0	0	0	1	1	1	0	0	0	0	0	0
ADAD2	0	0	0	0	0	0	0	1	0	1	0	0	0	0	0	0	0	0	0	0
ADAL	68	63	69	62	76	51	55	73	62	85	122	113	124	114	40	71	66	78	72	73
ADAM10	208	206	169	182	230	189	243	238	237	275	200	231	163	213	128	265	308	230	233	240
ADAM11	0	0	0	0	0	0	0	0	0	0	0	0	1	0	0	0	0	1	0	0
ADAM12	0	0	0	0	0	0	0	0	0	0	0	0	0	0	0	0	0	0	0	0
ADAM15	104	91	83	89	23	29	29	22	20	33	115	107	127	97	25	55	64	45	61	61
ADAM17	171	150	107	88	105	97	107	87	79	116	122	107	101	95	56	147	116	89	70	101
ADAM18	0	1	0	0	0	0	0	0	0	0	0	0	0	0	0	0	0	0	0	0
ADAM19	446	603	163	398	134	157	229	139	116	149	599	660	364	517	105	350	338	210	207	259
ADAM1B	0	0	0	0	0	0	0	0	0	1	0	0	0	0	1	0	0	0	0	0
ADAM20	2	0	0	1	2	3	0	0	0	0	1	0	0	0	0	0	0	0	0	0
ADAM20P1	0	0	0	0	2	0	1	1	0	0	0	0	0	1	0	0	0	0	0	1
ADAM22	5	4	3	3	4	6	5	5	7	4	5	6	6	4	4	5	2	7	6	2
ADAM23	0	0	0	0	0	2	6	0	0	0	0	0	0	0	0	4	6	0	0	0
ADAM28	0	0	1	0	1	0	0	0	0	1	0	0	0	0	1	0	0	0	0	0
ADAM29	0	0	0	0	0	0	0	0	0	0	0	1	0	0	0	0	0	0	0	1
ADAM30	0	0	0	0	0	0	1	0	0	0	0	0	0	0	0	0	0	0	0	0
ADAM32	0	0	0	0	0	0	0	0	0	0	0	0	1	0	0	0	0	0	0	0
ADAM33	0	1	1	0	0	2	1	3	1	1	2	0	1	1	0	2	1	1	1	2
ADAM7	0	0	0	0	0	0	0	0	0	1	0	0	0	0	0	0	0	0	0	0
ADAM8	223	299	129	221	240	351	372	271	200	378	225	258	136	184	181	305	305	209	164	225
ADAM9	14	13	8	10	7	13	17	5	7	13	33	28	28	22	6	40	18	8	13	11
ADAMTS1	2	9	1	12	3	1	7	1	6	1	4	14	4	6	1	2	2	5	7	5
ADAMTS10	2	4	2	5	8	2	4	11	9	12	0	2	2	6	7	3	4	11	5	5
ADAMTS13	0	0	0	0	1	0	0	0	0	2	0	1	1	0	0	0	1	0	2	0
ADAMTS14	2	2	0	0	1	0	1	0	0	0	2	1	0	0	0	0	1	1	1	0
ADAMTS15	0	0	0	0	0	0	0	0	0	0	0	0	0	0	0	0	1	0	0	0
ADAMTS16	0	0	0	0	0	0	1	0	0	0	0	0	0	0	0	0	0	0	0	0
ADAMTS17	1	1	4	1	4	4	2	6	1	3	0	2	1	1	0	2	4	2	4	2
ADAMTS2	0	0	0	1	0	0	0	0	0	0	0	0	0	0	0	0	0	0	0	0
ADAMTS3	0	0	0	0	0	0	0	0	0	0	0	1	0	0	0	0	0	0	0	0
ADAMTS4	2	4	0	0	5	2	2	1	5	2	0	0	1	2	0	0	1	2	0	0
ADAMTS5	6	1	6	5	0	1	1	4	3	2	2	4	6	2	0	1	1	3	0	4
ADAMTS6	0	1	1	3	5	4	3	2	6	5	2	2	1	5	1	6	2	6	3	7
ADAMTS7	5	1	1	2	1	0	5	0	0	1	3	3	2	2	0	1	1	0	1	3
ADAMTS7P1	0	0	0	0	2	0	1	0	0	0	0	0	0	0	0	0	0	0	0	0
ADAMTS7P4	0	0	2	1	1	7	12	0	2	2	4	0	1	0	2	3	1	1	1	4
ADAMTS8	0	0	0	0	0	0	0	0	0	0	0	0	0	0	0	0	0	1	1	0
ADAMTS9	0	0	0	0	0	0	0	1	0	1	0	0	0	1	0	0	0	0	0	0
ADAMTS9-AS2	0	1	0	0	0	0	0	0	0	0	0	0	0	0	0	0	0	0	0	0
ADAMTSL2	0	0	0	0	0	0	0	1	0	0	0	0	0	1	0	0	0	0	0	0
ADAMTSL3	0	0	0	0	0	0	0	0	0	0	0	0	0	0	0	0	0	0	0	0
ADAMTSL4	0	0	0	0	1	1	0	0	0	0	0	1	0	0	0	0	1	0	2	0
ADAMTSL4-AS1	1	2	1	0	0	0	1	0	0	0	0	0	0	0	0	2	0	0	0	0
ADAMTSL4-AS2	0	0	0	0	0	0	0	0	2	0	0	0	0	0	0	0	0	0	1	1
ADAMTSL5	6	12	2	4	2	5	2	3	3	8	4	14	10	6	5	12	7	9	13	15
ADAP1	541	427	342	249	60	90	98	78	52	82	365	411	313	299	75	91	119	111	108	97
ADAP2	0	0	0	0	0	0	1	0	0	0	1	1	0	0	1	0	1	1	0	0
ADAR	447	422	329	467	323	335	408	371	283	430	464	521	602	628	202	366	405	271	250	364
ADARB1	70	84	36	38	28	44	55	22	28	32	63	58	48	54	22	137	127	71	54	59
ADARB2	0	5	0	1	2	10	3	10	4	8	1	3	1	1	3	3	7	3	5	1
ADAT1	52	46	34	49	55	67	83	80	68	103	83	54	80	94	46	56	71	49	36	52
ADAT2	114	90	97	78	38	19	28	42	21	42	72	61	100	93	19	42	41	45	40	53
ADAT3	1	0	0	1	0	0	0	0	0	0	2	0	0	0	0	0	0	1	0	0
ADCK1	13	10	15	10	7	11	8	5	5	7	16	18	11	16	5	4	7	7	16	5
ADCK2	115	92	69	71	20	43	45	55	39	72	103	101	95	82	42	70	92	61	80	73
ADCK5	25	37	20	25	14	28	14	19	19	37	60	56	42	47	30	22	32	31	25	27
ADCY1	0	1	0	1	0	3	0	0	0	0	4	1	5	1	0	0	1	1	0	0
ADCY10	0	0	0	0	0	0	0	0	0	0	2	0	1	0	0	0	0	0	0	0
ADCY10P1	1	0	3	1	7	4	4	4	4	2	5	3	2	1	1	5	5	4	1	3
ADCY2	1	0	0	0	1	0	0	0	0	0	0	0	0	0	0	0	0	0	0	0
ADCY3	248	165	58	56	32	52	64	37	37	42	214	150	169	117	21	54	67	55	66	74
ADCY4	1	2	1	1	3	2	2	1	2	4	0	0	0	3	0	7	7	1	1	5
ADCY5	0	0	0	0	0	0	1	1	0	0	0	0	0	0	0	0	0	0	0	0
ADCY6	0	3	0	0	0	1	5	1	0	0	1	0	1	0	1	1	0	1	0	0
ADCY7	51	140	43	125	141	132	216	171	148	180	106	168	120	200	83	201	194	185	129	166
ADCY9	17	17	4	6	8	6	5	6	5	6	6	9	11	9	0	13	13	5	10	7
ADCYAP1	0	0	0	0	1	0	0	0	0	0	0	0	0	0	0	0	0	0	0	0
ADCYAP1R1	0	0	0	0	0	0	0	0	0	0	0	0	0	0	0	0	1	0	0	0
ADD1	321	384	220	321	345	326	430	379	341	454	445	487	329	448	317	536	560	521	473	577
ADD2	0	0	0	0	1	1	0	0	0	1	0	0	0	1	1	0	1	1	0	0
ADD3	59	98	65	112	516	335	397	508	525	680	148	140	147	192	358	340	350	604	608	728
ADD3-AS1	0	1	0	0	1	2	0	1	2	2	0	1	0	1	1	3	0	0	4	3
ADGB	0	0	0	0	0	0	0	0	0	0	0	1	0	0	0	0	0	0	0	0
ADGRA2	1	1	7	2	1	1	2	3	2	3	4	4	7	10	6	5	1	7	4	6
ADGRA3	4	4	9	6	0	0	1	0	0	1	1	9	14	15	0	2	1	3	0	0
ADGRB1	0	0	0	0	0	0	0	0	0	0	0	1	0	0	0	0	0	0	0	0
ADGRB2	1	1	1	1	0	0	1	0	0	1	1	0	0	0	0	0	0	0	1	0
ADGRB3	0	0	0	0	0	1	0	1	0	0	0	0	0	0	0	0	0	0	0	0
ADGRD1	0	0	0	1	0	0	1	0	0	0	2	1	0	0	0	0	1	0	0	0
ADGRD2	0	0	0	1	0	1	0	0	0	0	0	0	1	1	0	0	0	0	0	0
ADGRE1	1	3	2	1	2	3	0	3	3	0	0	3	3	1	5	0	1	1	1	1
ADGRE2	0	3	0	0	0	1	1	0	0	1	0	1	0	1	0	1	2	0	0	1
ADGRE5	421	446	464	585	314	403	452	490	355	583	288	416	272	374	290	934	906	736	644	736
ADGRF3	2	3	0	6	4	5	2	2	1	2	10	8	6	8	3	4	4	5	5	4
ADGRF5	0	0	0	0	0	0	0	0	0	0	0	0	0	0	0	1	0	0	0	1
ADGRG1	88	66	10	14	7	38	25	12	6	7	77	62	8	15	7	42	29	20	14	13
ADGRG2	0	0	1	0	0	0	0	0	0	1	1	2	0	0	0	1	0	1	1	0
ADGRG3	0	0	0	0	1	0	0	0	0	0	0	0	0	0	0	0	0	0	0	0
ADGRG5	146	138	64	94	44	63	56	55	43	71	166	124	90	73	42	60	59	50	55	54
ADGRG6	0	0	0	0	0	0	0	0	0	0	0	0	0	0	0	0	0	0	0	0
ADGRG7	0	0	0	0	0	0	0	0	0	0	0	0	0	0	0	0	1	0	0	0
ADGRL1	14	15	11	8	24	19	16	11	24	19	12	3	10	13	12	24	18	21	9	17
ADGRL1-AS1	16	8	8	3	3	3	2	3	4	7	6	8	14	7	4	8	10	11	17	5
ADGRL2	1	1	0	0	0	0	1	0	0	1	0	0	1	0	1	0	0	0	0	0
ADGRL4	0	0	1	0	0	0	0	0	0	0	0	0	0	0	0	0	0	0	1	0
ADGRV1	3	1	2	0	0	0	0	0	1	1	1	5	1	3	1	0	1	1	0	2
ADH5	237	215	208	225	143	184	198	229	224	302	335	333	352	289	175	197	220	258	301	305
ADH5P3	0	0	0	0	0	0	0	0	0	0	0	0	0	0	0	0	0	0	0	0
ADH5P4	0	0	2	1	0	0	1	0	0	0	1	0	0	0	0	1	0	0	0	0
ADH6	0	0	0	0	0	0	0	0	0	0	0	0	1	0	0	0	0	0	0	1
ADHFE1	1	6	7	6	15	9	18	21	15	25	3	11	3	9	16	16	26	25	18	28
ADI1	213	199	226	201	130	119	138	198	162	234	378	308	324	236	137	152	190	157	179	196
ADIPOR1	486	463	438	339	115	146	206	197	119	223	620	604	466	320	208	279	339	262	342	329
ADIPOR2	210	150	136	121	115	146	128	93	96	142	149	176	167	154	70	111	118	102	98	124
ADIRF	0	0	0	2	0	0	0	1	0	0	0	0	0	0	0	0	0	0	0	0
ADIRF-AS1	1	0	0	0	0	0	1	0	0	1	0	0	0	0	0	1	1	1	1	2
ADK	399	303	470	321	163	117	159	218	166	304	551	387	537	340	219	144	178	206	237	252
ADM	0	3	3	1	1	2	0	0	1	1	1	4	1	3	0	3	1	7	0	1
ADM2	5	5	3	2	1	5	7	1	2	3	7	7	4	6	0	22	24	5	3	6
ADM5	5	5	8	5	4	0	2	2	3	4	8	2	9	7	1	1	2	5	8	3
ADNP	130	117	128	144	118	120	144	139	124	183	177	158	234	177	73	149	118	116	78	112
ADNP-AS1	13	9	8	4	5	3	3	3	6	6	10	8	5	13	7	2	6	3	5	6
ADNP2	64	63	30	52	60	63	81	44	53	63	104	85	132	134	26	185	163	106	74	122
ADO	300	239	180	185	60	99	108	76	64	92	196	172	178	170	44	136	113	49	57	88
ADORA1	0	0	0	0	0	0	0	0	0	1	0	0	0	0	0	0	0	0	0	0
ADORA2A	0	0	0	0	0	1	0	0	0	0	0	0	0	0	0	1	0	0	0	0
ADORA2A-AS1	0	2	3	1	0	0	1	1	1	1	3	4	1	2	3	4	3	2	0	3
ADORA2B	8	13	18	7	2	4	3	0	3	3	4	7	2	10	3	2	3	1	2	3
ADORA2BP1	0	0	0	0	0	0	0	0	0	0	0	0	0	0	0	0	0	0	0	0
ADORA3	0	0	1	0	0	0	0	0	1	0	0	0	0	2	0	0	0	0	0	1
ADPGK	231	168	163	171	83	101	117	100	106	120	151	190	180	118	82	129	148	121	108	117
ADPGK-AS1	1	2	1	1	2	1	0	1	0	2	1	3	0	1	0	3	1	1	2	0
ADPRH	15	13	3	1	1	6	5	1	0	2	12	7	8	15	4	5	6	3	4	3
ADPRHL1	1	1	1	0	1	1	0	1	0	0	5	1	1	2	2	0	0	4	1	1
ADPRM	41	31	26	23	21	25	47	44	42	56	45	31	47	29	53	55	55	55	39	47
ADPRS	258	205	234	197	55	65	70	87	58	81	264	227	260	193	81	69	71	73	86	75
ADRA1B	1	0	0	0	0	0	0	0	0	0	0	0	0	0	0	0	0	0	0	0
ADRA2A	0	0	0	0	0	0	0	0	0	0	0	1	0	0	0	0	0	0	0	0
ADRA2B	0	0	0	0	0	0	1	1	0	0	0	0	0	0	0	1	1	0	1	1
ADRB1	1	1	0	1	0	0	2	0	1	1	0	1	1	0	3	7	2	1	3	3
ADRB2	14	14	4	6	13	35	40	17	14	24	12	19	4	7	25	35	37	30	35	23
ADRB3	0	0	0	0	0	0	0	0	0	0	0	0	0	0	1	0	0	0	0	0
ADRM1	1629	1453	1543	1173	296	399	460	443	352	573	1735	1630	1630	1189	410	449	595	537	681	552
ADSL	280	211	259	208	111	71	95	117	100	153	267	231	315	213	110	81	104	138	171	183
ADSS1	2	2	1	1	0	3	0	2	1	1	3	2	0	1	0	1	0	1	1	1
ADSS2	348	262	290	338	128	123	210	163	136	205	272	284	339	297	125	134	174	126	141	147
ADTRP	4	2	0	4	2	1	1	5	2	3	5	4	5	8	2	1	0	5	11	5
AE000658.22	0	0	0	0	0	0	0	0	0	0	0	0	0	1	0	0	0	2	1	0
AE000658.25	0	0	0	0	0	0	1	0	1	0	0	0	0	0	0	0	0	0	1	0
AE000658.31	0	0	0	0	0	0	0	0	0	0	0	0	0	0	0	1	0	1	0	1
AE000659.41	0	0	0	0	0	0	0	0	0	0	0	0	0	0	1	0	0	0	0	0
AE000661.37	2	2	1	3	3	1	5	5	2	3	1	3	10	5	5	2	1	1	1	4
AE000662.92	8	5	0	3	5	7	7	8	4	3	5	3	2	3	3	2	7	10	8	8
AEBP1	17	12	18	12	10	8	13	8	13	8	8	5	26	17	12	3	3	7	9	14
AEBP2	331	232	200	210	132	118	152	152	145	174	276	266	318	255	115	172	148	149	156	143
AEN	366	293	244	251	90	95	126	124	94	135	363	322	566	443	92	207	179	183	180	224
AF001548.6	0	0	0	0	0	1	0	0	0	0	0	0	1	0	0	0	0	0	0	0
AF001550.9	1	1	0	0	0	0	0	0	0	0	0	1	0	0	0	0	0	0	0	0
AF011889.5	2	0	1	0	0	0	0	0	0	0	0	0	0	0	0	0	0	0	1	0
AF038458.5	0	0	0	0	0	0	0	1	0	0	0	0	0	0	1	1	1	0	0	0
AF064858.6	1	1	0	0	1	0	0	0	0	0	2	0	1	0	0	0	0	0	0	0
AF064860.7	0	0	0	0	0	0	0	0	0	0	0	0	0	0	0	0	0	0	0	0
AF067845.1	0	0	0	0	0	0	0	0	0	0	0	0	0	0	0	0	0	0	0	0
AF121898.3	0	0	0	0	0	0	0	0	0	0	0	0	1	0	0	0	0	0	0	0
AF127577.10	1	0	0	1	0	1	0	2	0	1	2	0	0	0	1	0	2	0	0	1
AF127577.11	0	0	0	0	0	0	0	0	0	0	1	0	0	0	0	0	0	0	0	0
AF127577.13	1	0	0	0	0	0	1	0	0	0	0	0	0	0	0	1	0	0	0	0
AF127936.3	0	0	0	0	0	0	0	0	0	0	0	0	0	0	0	1	0	0	0	0
AF127936.9	1	0	1	1	1	1	3	0	2	2	0	1	1	3	1	0	1	2	0	5
AF129075.5	0	0	0	0	0	3	1	0	0	0	0	0	1	0	0	1	0	0	0	0
AF129408.17	0	1	0	1	0	0	0	1	1	4	0	2	1	3	0	0	1	1	1	0
AF131215.2	2	1	1	0	5	2	2	3	2	7	0	0	0	1	1	5	0	5	0	1
AF131215.3	0	0	0	2	1	0	2	0	3	1	1	1	0	0	0	0	2	1	0	2
AF131215.4	2	3	0	1	7	2	3	5	4	6	2	0	1	6	0	3	1	3	2	3
AF131215.8	0	0	1	0	0	0	0	0	2	2	0	0	1	0	1	1	1	1	0	1
AF131215.9	2	6	5	10	21	22	10	16	11	30	9	12	7	14	4	6	10	16	8	11
AF131216.5	0	0	0	0	0	0	1	0	0	0	0	0	0	0	0	0	0	0	0	0
AF131216.6	0	1	0	1	1	1	1	0	0	0	1	0	1	0	1	2	3	0	1	3
AF131216.7	5	4	0	0	0	1	1	1	0	0	4	5	0	3	0	3	0	2	2	0
AF131216.8	0	0	0	0	0	1	0	0	0	0	0	0	0	0	0	0	0	0	0	0
AF131217.1	1	3	0	0	1	5	16	2	2	5	1	1	1	3	5	13	16	8	3	3
AF196970.3	0	0	1	2	1	0	0	1	1	0	1	0	1	0	0	0	0	0	0	0
AF196972.9	0	1	4	0	0	1	3	3	4	4	4	5	3	2	2	2	3	3	2	1
AF213884.2	1	3	1	1	3	1	0	1	2	3	3	1	1	2	1	0	0	2	4	2
AF224669.3	0	0	1	0	0	0	0	0	0	0	0	0	0	0	0	0	1	0	0	0
AF228730.14	0	0	0	0	0	0	1	0	0	0	1	0	0	0	0	0	0	1	0	0
AF230666.2	0	0	0	0	1	2	1	0	1	0	0	0	0	1	1	7	0	1	1	4
AFAP1	7	6	13	28	13	4	5	4	7	3	2	3	5	9	7	3	6	9	6	13
AFAP1-AS1	0	1	1	0	0	0	0	0	0	0	0	0	1	0	0	0	0	1	0	0
AFAP1L1	0	0	0	0	0	0	0	0	0	1	0	0	0	1	0	0	0	0	0	1
AFAP1L2	142	74	13	10	15	24	20	12	12	11	111	78	36	30	20	17	11	6	13	17
AFDN	635	641	123	181	85	188	252	85	71	108	535	667	273	245	66	388	426	128	87	135
AFDN-DT	2	2	0	0	0	0	1	1	0	1	0	1	1	0	0	1	0	0	0	0
AFF1	52	56	37	50	69	80	73	74	72	72	70	77	59	77	42	61	57	77	47	59
AFF2	1	2	3	9	1	6	3	1	21	4	1	0	1	3	3	1	0	0	2	1
AFF2-IT1	0	0	0	0	0	0	0	0	1	0	0	0	0	0	0	0	0	0	0	0
AFF3	1	1	1	1	4	1	6	5	9	6	2	1	0	2	7	2	0	2	0	2
AFF4	85	86	48	66	119	88	131	88	113	138	77	102	87	94	56	149	156	88	78	87
AFF4-DT	0	0	1	0	0	0	0	1	0	1	0	0	0	0	1	0	0	1	0	0
AFG1L	9	1	10	4	8	5	6	5	7	12	12	10	12	10	5	5	5	4	11	4
AFG3L1P	56	41	36	51	26	16	24	31	20	28	50	61	56	67	26	38	48	38	29	44
AFG3L2	487	361	262	372	199	144	207	182	141	195	465	367	603	471	104	201	235	211	166	234
AFG3L2P1	2	1	0	2	1	0	1	0	0	0	0	0	1	3	1	0	1	0	1	2
AFMID	83	57	71	62	13	26	31	27	29	19	92	76	104	56	14	28	24	36	35	43
AFP	1	0	0	0	0	0	0	0	0	0	0	0	0	0	1	0	0	0	0	0
AFTPH	209	202	125	164	196	184	216	183	188	251	183	175	164	189	101	203	211	134	134	148
AGA	67	80	57	62	40	74	77	68	55	93	146	140	100	79	46	108	127	87	107	98
AGAP1	1	4	0	0	2	2	6	2	2	2	2	4	2	1	0	2	5	2	1	0
AGAP1-IT1	0	0	0	0	0	0	0	0	0	0	0	0	0	0	0	1	0	0	0	0
AGAP10P	0	0	0	0	0	0	0	0	0	0	0	0	0	0	0	0	0	0	0	0
AGAP12P	0	0	0	0	0	0	0	0	0	0	1	0	0	2	0	0	0	0	0	0
AGAP13P	0	0	0	0	1	0	0	0	0	0	0	0	0	1	0	0	0	0	0	0
AGAP2	62	77	38	78	104	118	135	95	92	125	95	101	62	114	72	131	140	101	97	117
AGAP2-AS1	1	3	1	1	0	2	1	2	1	2	1	4	2	0	1	0	2	4	1	0
AGAP3	46	37	10	28	13	26	20	20	13	12	54	40	42	28	18	32	30	19	20	25
AGAP4	0	0	1	1	0	2	1	0	0	0	0	0	0	1	0	1	0	0	1	0
AGAP5	0	0	0	0	0	0	0	0	0	0	0	0	0	0	0	0	0	0	0	0
AGAP6	0	0	0	0	0	0	1	0	1	0	0	1	0	0	0	0	0	0	0	0
AGAP7P	0	0	0	0	0	0	0	0	0	1	0	0	0	0	1	0	0	0	0	0
AGAP9	0	2	2	2	3	0	5	3	1	2	2	2	2	4	1	4	3	1	1	1
AGBL2	3	1	2	2	5	3	1	8	3	7	1	2	2	1	5	1	4	5	5	9
AGBL3	2	2	2	3	2	1	2	1	2	5	2	4	6	1	2	2	1	2	3	7
AGBL5	25	34	31	30	45	42	28	55	43	50	65	54	68	52	37	48	48	59	41	67
AGBL5-AS1	4	1	1	0	0	0	2	0	2	1	2	1	2	0	0	1	2	0	1	0
AGER	0	8	2	5	7	7	11	14	10	7	2	7	4	15	12	8	8	6	13	20
AGFG1	429	309	295	300	115	153	190	124	116	155	324	291	405	313	87	196	160	103	137	135
AGFG2	113	111	126	81	23	72	85	48	39	53	158	138	133	88	46	64	61	51	58	53
AGGF1	62	66	68	86	42	65	85	56	57	70	91	85	101	99	31	45	37	44	54	44
AGGF1P1	2	1	0	0	1	2	4	1	0	1	1	1	1	1	0	2	5	0	0	0
AGGF1P2	2	0	0	0	0	2	4	0	1	0	0	0	0	0	0	6	0	0	0	0
AGGF1P4	0	0	0	0	0	0	1	0	0	0	0	0	0	0	0	0	0	0	0	0
AGGF1P9	0	0	0	0	0	0	0	0	0	1	0	0	0	1	0	0	0	0	0	0
AGK	212	175	340	263	37	38	54	47	54	65	165	171	241	160	30	51	54	37	53	59
AGK-DT	0	1	1	2	1	1	0	0	0	0	0	0	0	1	1	0	0	0	1	1
AGL	41	53	32	39	72	67	77	55	60	76	71	56	85	80	26	68	56	44	50	71
AGMAT	173	96	123	96	20	21	36	40	31	50	130	122	125	64	34	18	28	53	66	70
AGO1	75	44	46	49	56	47	63	57	49	69	81	66	82	93	43	46	46	60	37	56
AGO2	491	328	268	302	184	189	232	138	172	251	220	221	304	346	81	202	194	161	121	168
AGO3	75	77	32	71	93	93	104	85	94	124	65	70	63	94	41	93	81	75	49	70
AGO4	17	25	12	13	39	69	80	45	42	60	18	21	13	18	33	95	57	31	29	36
AGPAT1	79	96	81	74	84	65	95	92	80	107	138	150	133	105	72	131	141	138	147	137
AGPAT2	222	218	115	129	66	111	136	80	63	113	263	251	164	134	64	195	225	149	166	158
AGPAT3	256	241	122	159	143	144	148	97	115	149	243	278	274	277	72	169	138	149	133	156
AGPAT4	7	13	10	15	32	25	25	24	31	32	8	15	12	21	18	18	21	35	27	42
AGPAT5	394	251	278	241	131	143	168	129	121	159	301	245	331	292	79	119	105	135	114	138
AGPS	146	106	147	163	80	98	96	84	103	136	179	124	206	172	67	99	102	87	76	126
AGR2	0	0	1	0	0	0	0	0	0	1	0	0	0	0	0	0	0	0	0	0
AGRN	0	0	0	1	0	0	1	0	0	1	5	0	1	0	0	0	0	0	1	3
AGRP	0	0	0	0	0	0	0	0	0	1	0	0	0	0	0	0	0	0	0	0
AGT	8	5	3	6	0	1	2	5	1	7	3	8	4	2	0	7	4	3	4	5
AGTPBP1	58	56	47	60	112	70	89	121	117	150	52	91	100	97	88	103	84	118	84	101
AGTR1	0	0	1	0	0	0	0	0	0	0	0	0	0	0	0	0	0	0	0	0
AGTR2	0	0	0	0	0	0	0	0	0	0	0	1	0	0	0	0	0	0	0	0
AGTRAP	141	258	65	164	83	201	266	95	78	111	262	437	114	178	85	630	789	430	534	426
AHCTF1	75	66	69	77	63	55	71	62	57	66	98	62	132	125	36	40	51	36	35	49
AHCTF1P1	1	0	3	0	1	0	1	1	2	3	2	2	2	3	1	0	1	0	0	1
AHCY	343	201	371	271	82	55	72	113	93	112	506	384	614	351	99	79	97	154	185	203
AHCYL1	483	381	376	367	234	233	271	253	211	315	469	410	429	352	169	244	267	226	243	271
AHCYL2	11	20	11	11	13	17	17	18	29	24	22	15	11	10	6	12	20	14	17	13
AHDC1	86	76	33	50	41	65	63	41	42	46	76	61	52	60	27	38	40	34	33	40
AHI1	1390	951	809	855	335	588	774	275	285	349	1330	793	721	595	137	726	619	208	162	245
AHNAK	125	266	90	201	683	975	1121	667	651	825	205	287	160	277	291	1149	1026	545	374	624
AHNAK2	0	0	1	0	0	0	0	0	0	0	0	0	0	0	0	0	0	0	0	0
AHR	86	93	59	69	46	63	51	46	62	49	67	69	99	112	24	125	100	76	48	85
AHRR	18	19	9	6	3	3	11	2	3	4	11	6	25	5	4	2	9	0	1	2
AHSA1	807	674	765	641	195	157	251	260	245	277	1010	911	1241	957	230	216	243	299	334	417
AHSA2P	45	55	36	33	60	59	68	64	53	94	49	72	56	50	47	95	88	78	77	74
AHSP	0	0	0	0	0	0	0	0	0	1	0	0	0	0	0	0	0	0	0	0
AICDA	1	2	0	2	2	4	6	3	21	2	3	2	1	4	2	0	0	1	0	1
AIDA	7	13	10	9	19	15	26	25	24	24	13	18	16	28	20	13	21	14	18	19
AIDAP2	0	0	0	1	0	0	0	0	0	0	0	0	2	1	0	0	0	0	1	0
AIF1	297	366	305	405	296	257	313	467	314	491	555	493	587	530	268	462	523	834	797	844
AIF1L	0	0	1	1	0	0	0	0	0	0	0	2	0	2	0	0	0	1	1	0
AIFM1	191	139	136	146	58	58	108	106	68	135	295	258	287	237	64	79	92	101	108	104
AIFM1P1	0	0	0	0	0	0	0	0	0	0	1	0	0	0	0	0	0	0	0	0
AIFM2	100	87	85	52	12	21	29	13	25	16	143	142	127	87	17	24	36	19	22	18
AIFM3	0	0	0	3	0	1	0	0	0	0	0	2	0	1	0	0	1	1	0	0
AIG1	4	0	2	6	6	1	1	12	6	7	8	3	11	11	8	5	5	19	15	20
AIM2	33	32	70	79	8	34	32	19	20	26	79	55	42	35	9	10	20	14	11	20
AIMP1	1612	1250	1034	1028	381	404	527	512	479	597	1162	1046	1317	1127	392	573	618	618	623	643
AIMP1P1	1	0	0	0	0	0	0	0	0	0	1	0	0	0	0	0	0	0	0	0
AIMP2	717	562	718	491	81	85	101	125	112	125	544	513	739	451	100	72	122	107	143	182
AIP	866	673	703	620	326	343	438	489	359	611	928	839	843	683	401	400	479	499	536	571
AIPL1	0	0	0	0	0	0	0	0	0	1	0	0	0	0	0	0	0	0	0	0
AIRE	0	0	0	0	0	1	3	2	0	0	0	0	0	1	0	1	0	6	5	4
AIRN	0	0	0	0	0	0	0	0	0	0	1	0	1	0	0	0	0	2	0	0
AJ003147.11	0	0	0	0	4	1	2	0	0	1	0	0	0	1	0	2	1	1	0	0
AJ003147.9	0	0	0	0	1	0	0	0	0	0	0	0	0	0	0	0	0	0	0	0
AJ006998.2	0	0	1	0	0	0	0	1	0	0	0	1	3	0	0	1	0	0	0	2
AJ011932.1	0	0	0	0	0	0	1	0	0	0	0	0	0	0	0	0	0	0	0	0
AJAP1	0	0	0	0	0	0	0	0	0	0	1	0	0	0	0	1	0	0	0	0
AJM1	1	6	1	4	4	6	5	8	2	1	5	1	0	3	4	2	8	4	1	3
AJUBA	0	1	0	0	0	2	2	0	0	0	2	1	1	0	0	0	2	0	0	0
AK1	5	9	0	5	14	8	15	19	14	26	3	5	5	10	12	22	12	14	12	14
AK2	852	595	772	606	143	175	215	219	174	217	794	741	842	572	148	239	297	325	316	309
AK3	115	102	76	108	111	120	130	158	119	196	156	140	169	173	116	144	144	180	154	192
AK3P2	0	0	0	0	0	0	0	0	0	0	0	0	0	1	0	0	0	0	0	0
AK3P3	0	0	0	0	0	1	0	0	1	0	0	0	0	1	0	0	0	1	0	1
AK4	281	200	146	111	33	42	50	23	22	25	248	206	212	165	23	156	175	342	257	232
AK5	0	0	0	0	12	0	1	18	11	10	0	1	0	0	10	0	1	9	13	9
AK6	560	453	553	423	110	109	131	141	137	164	587	560	765	488	126	146	165	182	201	193
AK6P1	0	0	0	0	0	0	0	0	0	0	0	0	0	0	0	0	0	0	0	0
AK7	0	0	0	0	0	0	0	0	0	0	0	0	0	1	0	0	1	0	1	1
AK8	0	2	0	3	8	0	2	14	11	9	1	0	1	1	3	1	0	8	6	9
AK9	22	30	15	24	40	22	45	53	41	51	31	38	38	41	24	28	26	30	25	22
AKAIN1	0	0	0	0	0	0	0	0	0	1	0	0	0	0	0	0	0	0	0	0
AKAP1	191	122	98	121	40	30	53	37	47	67	101	96	164	150	38	44	63	55	44	57
AKAP1-DT	3	1	1	6	8	7	5	6	3	7	6	3	9	2	11	9	6	11	15	3
AKAP10	56	32	35	47	78	37	54	52	46	75	62	48	51	65	35	50	54	38	25	46
AKAP11	165	135	111	162	145	147	183	117	136	129	130	134	155	179	64	143	140	89	86	94
AKAP12	2	1	3	2	0	1	0	2	0	1	0	2	1	3	0	0	2	6	5	2
AKAP13	359	469	201	433	822	750	1034	795	746	974	426	490	296	523	513	1003	868	522	407	519
AKAP14	0	0	0	0	0	0	0	0	0	0	0	0	0	0	0	0	1	0	0	0
AKAP17BP	0	0	0	0	0	0	0	1	0	0	0	0	0	0	0	0	0	0	0	0
AKAP3	0	0	0	1	1	0	1	1	0	0	1	0	1	4	0	2	0	0	0	3
AKAP5	18	13	9	15	26	34	45	31	27	38	25	26	15	20	14	39	30	25	19	22
AKAP6	0	0	1	0	0	0	0	0	0	0	0	0	0	0	0	0	0	0	0	1
AKAP7	17	16	17	30	51	24	50	82	57	92	32	49	46	58	74	67	61	106	72	94
AKAP8	325	279	239	277	111	101	153	157	108	203	346	302	377	296	120	210	281	285	226	250
AKAP8L	194	176	143	134	98	109	145	148	117	200	179	184	171	152	159	207	235	219	166	200
AKAP9	599	563	347	534	815	763	913	631	656	941	555	618	535	671	485	912	848	489	433	566
AKIP1	109	114	107	88	40	53	64	62	59	102	211	177	112	95	59	69	95	81	115	104
AKIRIN1	367	357	310	319	171	194	237	289	199	284	330	382	387	328	220	294	327	275	286	277
AKIRIN2	278	320	194	218	112	124	183	129	132	175	418	374	249	203	139	164	184	146	137	119
AKIRIN2P1	0	0	0	0	0	0	0	0	0	0	0	0	0	0	0	0	0	0	0	0
AKNA	380	567	314	476	813	1005	1046	765	741	984	584	719	416	663	495	999	863	629	493	637
AKR1A1	409	418	474	405	137	148	192	170	138	258	570	622	566	429	176	212	279	285	323	294
AKR1B1	311	252	249	227	107	189	201	230	156	225	474	426	387	262	212	211	285	255	300	264
AKR1B1P7	0	0	0	0	0	0	0	1	0	0	0	0	0	0	0	0	0	0	0	0
AKR1C2	0	0	1	0	0	1	0	0	0	0	0	0	0	0	0	0	0	0	0	0
AKR1C3	11	26	12	22	33	30	39	78	51	70	18	39	12	11	69	33	52	113	144	122
AKR1C7P	0	0	0	0	1	0	1	0	0	0	0	1	0	1	0	0	0	0	1	0
AKR1C8P	0	0	0	0	0	0	0	0	0	1	0	0	1	0	0	0	0	0	1	2
AKR1E2	0	0	0	0	0	1	0	0	1	1	1	0	0	0	0	0	0	0	1	0
AKR7A2	211	216	155	169	95	128	192	184	100	244	390	377	290	207	172	203	230	271	325	245
AKR7A2P2	0	0	0	0	0	0	0	0	0	0	0	0	0	0	0	0	0	0	0	0
AKR7A3	1	4	0	0	0	1	0	1	0	1	4	4	2	0	0	3	0	1	1	2
AKR7L	0	1	0	1	0	0	0	2	0	0	0	0	0	0	1	4	1	0	0	1
AKT1	282	277	205	210	111	156	167	151	124	177	414	372	397	340	135	268	269	257	245	297
AKT1S1	80	65	64	54	31	36	36	52	49	52	112	78	106	72	30	42	45	49	43	53
AKT2	188	163	132	114	119	87	113	103	105	141	185	143	192	161	91	163	174	144	137	171
AKT3	40	37	27	25	60	64	62	41	56	55	43	38	43	42	28	87	60	38	23	33
AKT3-IT1	2	0	0	1	3	0	3	1	1	1	0	1	0	2	0	3	0	0	0	1
AKTIP	27	61	34	62	80	69	91	100	74	112	54	118	65	71	88	110	163	110	104	103
AL022237.3	0	1	2	0	1	0	1	2	1	2	1	0	0	1	3	2	1	0	1	4
AL022341.3	1	0	1	2	0	0	0	1	1	2	2	3	1	2	2	0	2	1	3	1
AL022344.7	0	0	1	1	0	0	0	0	0	0	0	0	0	0	0	0	0	0	0	0
AL022345.12	0	0	1	1	3	2	3	5	1	4	1	0	3	0	1	1	1	4	3	2
AL022393.9	0	0	1	0	0	0	0	0	0	0	0	0	0	0	0	0	0	0	0	0
AL049758.2	0	0	0	0	0	0	1	1	0	0	0	0	0	0	0	0	0	0	0	0
AL109761.5	1	1	0	3	0	0	0	0	0	2	0	0	0	0	0	1	0	1	0	3
AL109767.1	0	0	0	0	0	0	1	0	0	0	0	0	2	0	0	2	1	1	2	1
AL121657.4	4	3	2	4	1	1	1	2	1	4	1	4	0	1	4	2	5	4	1	2
AL133243.1	0	3	1	3	8	6	6	2	2	5	1	1	1	1	1	8	2	3	2	4
AL133243.2	12	8	4	5	26	18	15	7	18	26	11	6	12	10	5	40	30	10	6	11
AL133243.3	1	0	0	0	1	0	1	0	0	0	0	0	0	0	0	0	0	1	1	0
AL133243.4	2	1	0	1	7	1	1	5	3	3	3	0	1	0	2	4	6	3	0	2
AL133245.2	1	1	3	1	3	5	2	3	6	11	1	1	3	3	3	6	1	1	2	4
AL136419.6	0	2	0	2	1	1	4	0	3	0	1	1	0	0	0	1	1	1	1	0
AL157871.2	0	1	0	0	0	0	0	1	0	0	0	0	0	0	0	0	0	0	0	0
AL157902.3	0	0	1	0	0	0	0	0	0	0	0	0	0	0	0	0	0	0	1	0
AL162151.4	0	0	0	0	0	0	0	0	0	0	0	0	0	0	0	0	0	1	0	1
AL163953.3	1	5	5	4	7	4	10	3	8	8	7	6	4	4	9	7	3	5	6	6
AL356806.3	0	0	0	0	0	0	0	0	0	0	0	0	0	1	0	0	0	0	0	0
AL449214.1	1	0	0	1	0	0	0	0	0	0	0	0	0	0	0	0	0	0	0	0
AL590763.16	2	1	5	2	0	0	1	0	0	0	0	1	1	2	0	1	0	0	0	0
AL591893.1	1	0	0	2	1	0	0	4	0	0	0	1	5	2	0	0	0	0	0	1
AL672294.1	1	0	0	0	0	0	0	0	0	0	0	0	0	0	0	0	0	0	0	0
AL928654.7	0	0	0	0	0	0	1	0	0	0	0	0	0	0	0	0	0	0	0	0
ALAD	49	37	35	49	46	56	67	56	55	64	73	80	58	58	55	71	99	74	79	87
ALAS1	601	499	344	299	97	133	200	135	80	189	640	651	335	263	131	102	125	141	138	124
ALAS2	0	0	0	0	0	1	0	0	0	0	0	0	0	0	0	0	0	1	0	0
ALB	0	0	0	0	0	0	0	0	0	0	0	0	0	0	0	0	1	0	0	0
ALCAM	52	28	75	77	28	20	34	29	21	36	43	28	102	103	20	35	40	25	23	29
ALDH16A1	73	55	56	60	50	49	75	78	55	86	105	96	101	76	57	40	71	58	76	76
ALDH18A1	239	184	173	199	53	70	75	66	81	73	146	141	193	190	34	74	83	87	75	87
ALDH1A2	0	0	0	0	0	1	0	0	0	0	1	2	1	0	1	0	0	0	0	0
ALDH1A3	0	0	0	0	0	0	0	1	0	0	0	0	0	0	0	0	0	0	0	0
ALDH1B1	62	47	50	41	10	12	15	19	9	10	81	61	119	62	14	11	17	16	18	21
ALDH1L1	0	0	0	0	0	0	0	0	0	1	0	0	0	1	0	0	0	0	0	0
ALDH1L2	2	2	0	1	0	1	1	0	1	0	1	2	0	1	1	0	0	0	0	0
ALDH2	5	0	1	2	0	3	6	3	14	5	1	1	1	1	7	1	1	0	5	1
ALDH3A1	0	0	0	0	0	0	0	0	0	0	0	0	0	0	0	1	0	0	0	0
ALDH3A2	41	60	36	25	26	60	75	32	35	57	108	89	74	56	19	58	57	47	54	71
ALDH3B1	0	0	0	0	0	0	0	0	0	0	1	0	0	0	0	1	0	0	0	0
ALDH4A1	5	21	12	9	6	6	7	4	4	13	24	19	19	15	3	3	4	4	8	12
ALDH5A1	4	9	10	5	17	10	18	9	19	7	16	14	10	19	13	1	3	3	7	6
ALDH6A1	12	20	25	30	70	45	54	82	62	94	71	66	41	42	64	52	58	70	80	62
ALDH7A1	0	0	1	2	0	0	0	1	0	1	1	0	0	1	1	0	0	3	1	0
ALDH7A1P3	0	0	0	0	0	0	0	0	0	1	0	0	0	0	0	0	0	0	0	0
ALDH8A1	3	2	2	0	0	2	0	3	0	0	2	1	1	1	1	0	0	1	0	0
ALDH9A1	274	218	222	211	130	159	212	179	154	233	307	344	247	193	141	178	203	208	202	197
ALDOA	8	9	6	11	7	3	5	4	2	7	17	16	8	6	6	3	9	18	12	7
ALDOAP1	0	0	0	0	0	0	0	0	1	0	0	0	0	0	0	0	0	0	0	0
ALDOAP2	0	0	0	0	0	0	0	0	0	1	0	1	0	0	0	0	0	0	0	0
ALDOB	0	0	0	0	1	0	0	0	1	0	0	0	0	0	0	0	0	0	0	0
ALDOC	34	93	49	48	50	89	78	70	63	77	82	148	83	113	46	195	217	590	465	410
ALG1	154	119	139	86	33	49	57	46	29	50	144	130	134	91	38	37	54	46	62	59
ALG10	38	20	25	17	14	13	17	12	13	17	35	19	30	25	7	14	14	5	12	16
ALG10B	20	21	14	22	18	15	27	16	22	18	37	29	26	24	5	14	15	17	17	18
ALG11	48	38	37	53	44	28	47	31	34	38	47	33	35	44	18	48	40	28	38	29
ALG12	94	84	78	114	59	65	90	92	76	103	173	193	119	115	68	119	152	112	114	107
ALG13	208	178	156	189	76	57	79	86	66	109	200	165	193	159	62	190	215	132	140	146
ALG13-AS1	0	0	0	0	0	0	0	0	0	0	1	0	0	0	0	0	1	0	0	0
ALG14	80	49	50	51	19	16	17	19	12	14	71	67	56	38	16	18	35	16	19	29
ALG14-AS1	0	0	0	0	0	0	1	0	0	0	0	0	0	0	0	0	0	0	0	0
ALG1L	1	1	0	1	1	1	1	0	0	0	0	0	0	0	0	1	0	0	0	0
ALG1L10P	0	0	0	0	0	0	0	0	0	0	0	0	0	0	0	0	0	0	0	1
ALG1L13P	0	0	0	0	0	0	0	1	0	0	0	0	0	1	0	0	0	0	0	0
ALG1L2	1	0	0	0	0	0	0	0	1	0	0	0	0	0	0	0	0	0	0	0
ALG1L3P	0	0	0	0	0	0	0	0	0	0	0	0	0	0	0	1	0	0	0	0
ALG1L6P	0	0	0	0	0	0	1	1	0	0	0	0	0	0	0	0	0	0	0	0
ALG2	373	350	265	348	92	104	150	162	112	202	302	317	295	261	139	179	195	119	120	113
ALG3	783	603	609	439	102	105	129	144	103	156	609	513	553	311	118	114	162	149	205	192
ALG3P1	1	0	0	0	0	0	0	0	0	0	0	0	0	0	0	0	0	0	0	0
ALG5	775	585	698	567	159	187	225	192	171	217	683	719	552	389	214	307	344	317	383	329
ALG6	156	135	114	121	47	33	76	60	41	67	147	140	122	105	65	70	83	83	87	101
ALG8	349	273	240	218	65	103	109	107	74	108	443	366	314	183	94	83	148	142	156	140
ALG9	7	5	11	11	9	8	8	5	6	13	10	13	17	10	5	7	9	13	8	3
ALG9-IT1	0	1	0	0	0	0	0	1	0	0	0	0	0	0	0	0	0	0	0	0
ALK	0	0	0	0	1	0	0	0	0	0	0	0	0	0	0	0	1	0	0	0
ALKAL2	0	1	0	0	2	0	1	0	0	0	0	0	0	0	0	0	0	0	0	0
ALKBH1	73	57	42	36	13	18	22	21	16	30	48	60	47	38	24	18	17	18	15	13
ALKBH2	241	162	224	154	24	27	35	46	41	40	144	144	302	189	40	43	47	45	54	67
ALKBH3	96	66	102	83	34	23	35	43	38	63	103	119	131	81	46	30	54	56	78	58
ALKBH4	109	102	89	82	56	42	59	60	48	103	119	108	86	78	56	47	69	89	70	72
ALKBH5	201	177	187	170	98	97	124	110	105	152	232	198	247	196	98	206	230	183	162	214
ALKBH6	147	170	91	119	66	83	104	84	55	102	236	246	176	139	56	92	120	110	87	104
ALKBH7	144	153	152	200	155	127	167	394	203	437	270	266	212	207	326	305	362	438	459	401
ALKBH8	73	36	26	40	24	29	24	17	19	36	50	43	49	58	17	15	13	14	11	19
ALLC	1	0	0	0	0	0	0	0	0	0	0	0	0	0	0	0	0	0	0	0
ALMS1	27	17	24	25	44	24	39	26	44	40	41	23	49	56	11	35	26	27	11	34
ALMS1-IT1	5	2	3	3	5	5	4	4	3	2	5	0	7	5	0	8	9	8	3	4
ALMS1P1	0	0	0	0	1	0	0	0	0	0	1	0	0	0	0	0	1	0	0	0
ALOX12	0	0	0	0	0	1	1	0	0	0	0	1	1	0	1	0	0	0	0	0
ALOX12-AS1	14	31	17	23	26	16	43	40	29	46	36	36	25	17	40	30	37	45	29	36
ALOX12B	3	2	2	2	0	2	1	0	0	1	1	1	4	1	0	2	0	2	6	5
ALOX12P1	0	1	0	0	0	0	0	0	0	0	0	0	0	0	0	0	0	0	0	0
ALOX12P2	2	4	0	1	2	2	4	0	2	1	1	1	2	5	1	3	4	0	0	2
ALOX15B	0	0	1	0	0	0	0	0	0	0	0	0	0	0	0	0	0	0	0	0
ALOX15P1	2	4	3	4	3	1	2	6	1	3	2	0	2	2	2	1	7	4	2	5
ALOX5	4	1	5	18	2	3	2	7	9	6	0	4	11	9	6	2	0	40	45	43
ALOX5AP	907	1502	302	427	258	1500	1711	483	294	615	1221	1801	282	289	464	1551	1792	717	824	696
ALOXE3	0	0	0	0	1	0	0	0	0	0	0	0	0	0	0	0	0	0	0	0
ALPK1	2	2	2	3	12	0	3	14	15	26	0	3	11	14	14	7	1	7	7	10
ALPK2	0	0	0	0	0	2	0	0	1	0	0	0	0	0	0	1	0	0	0	0
ALPL	0	0	0	0	0	0	0	0	0	0	0	0	0	0	0	0	0	0	0	0
ALPP	0	0	0	0	0	0	0	0	0	0	0	1	0	0	0	0	0	0	0	0
ALS2	19	20	14	33	33	25	30	23	25	32	23	30	35	25	11	38	23	23	23	24
ALS2CL	0	0	0	0	0	0	1	2	1	0	0	0	1	1	0	0	1	2	0	3
ALX3	2	2	2	1	1	0	0	0	1	0	1	2	3	0	0	2	1	1	0	1
ALX4	0	0	0	0	1	0	0	0	0	0	0	0	0	0	0	0	0	0	0	0
ALYREF	1299	975	1083	988	242	315	348	355	240	426	1762	1540	1577	1067	221	405	512	545	662	602
AMACR	1	2	1	1	1	2	4	3	0	4	4	2	4	4	0	0	0	1	1	5
AMBRA1	29	35	17	39	40	44	48	29	37	48	28	35	29	38	17	25	27	21	22	31
AMD1	902	860	631	819	376	304	444	438	486	444	945	725	1444	1235	266	599	589	635	522	738
AMD1P4	0	0	0	0	1	0	0	0	0	0	0	0	0	0	0	0	0	0	0	0
AMDHD1	0	0	0	0	2	1	3	0	1	2	1	1	3	1	0	0	1	0	1	1
AMDHD2	31	32	55	47	46	39	42	61	58	96	64	78	61	59	40	68	64	92	97	88
AMER1	11	10	5	8	6	8	7	10	6	9	11	3	13	15	4	2	5	5	4	7
AMER2	0	0	0	0	0	0	1	0	0	0	1	0	1	0	0	0	0	0	0	0
AMER3	0	0	0	0	0	0	0	0	0	0	0	0	0	0	0	0	0	0	1	0
AMFR	158	117	89	89	83	88	98	90	104	115	118	103	118	89	65	119	137	81	72	119
AMH	0	2	1	0	6	1	2	3	2	0	0	0	0	1	1	0	1	4	1	1
AMIGO1	2	1	2	2	6	1	1	5	8	11	1	0	0	3	5	1	0	1	3	0
AMIGO2	13	17	20	51	28	18	20	27	19	36	18	18	17	25	16	27	22	27	22	29
AMMECR1	60	61	40	72	57	48	62	41	52	85	80	58	96	93	26	43	44	34	24	51
AMMECR1-IT1	0	0	0	0	0	0	0	0	0	0	0	0	0	0	0	0	0	0	0	1
AMMECR1L	49	26	41	39	31	24	24	26	25	35	39	36	43	50	15	32	21	13	10	17
AMN	2	2	1	1	1	1	0	0	1	0	2	3	0	3	0	3	1	1	0	0
AMN1	15	16	9	16	7	15	11	19	14	17	9	22	21	16	14	9	13	9	12	16
AMOT	0	0	1	0	0	0	0	0	1	0	0	0	1	2	1	0	0	0	0	0
AMOTL1	24	29	2	2	5	9	9	3	7	2	18	26	10	10	3	8	10	3	6	3
AMOTL2	0	1	0	0	1	0	0	0	0	0	0	0	0	0	0	0	0	0	0	0
AMPD2	61	51	56	64	32	26	48	42	23	52	58	48	96	73	34	66	69	87	68	93
AMPD3	22	30	5	17	35	47	46	24	29	46	34	38	38	18	15	26	23	40	20	24
AMPH	1	0	0	1	2	0	0	0	1	1	0	0	0	0	0	0	0	1	0	0
AMT	2	0	1	0	0	4	0	0	0	3	1	3	0	0	2	1	3	2	0	0
AMY2B	0	0	1	1	9	3	2	4	6	4	1	2	5	0	3	1	3	2	1	2
AMZ1	0	1	1	0	1	6	10	4	4	4	0	0	0	2	1	2	1	1	1	0
AMZ2	145	198	167	184	134	132	153	191	156	217	399	347	300	229	162	255	350	313	313	279
AMZ2P1	19	21	18	23	15	19	23	16	13	34	28	26	21	20	26	22	34	24	16	27
AMZ2P2	7	3	0	9	3	3	3	4	2	3	5	7	2	3	0	23	34	15	5	5
ANAPC1	50	38	58	40	19	21	12	33	19	20	59	44	66	59	20	18	26	23	26	31
ANAPC10	176	164	172	140	51	58	66	89	55	81	174	192	240	177	70	59	75	108	90	91
ANAPC11	1168	1205	958	911	385	540	629	530	426	704	1953	1819	1602	1172	453	779	992	906	991	928
ANAPC13	241	197	213	183	83	122	113	161	112	165	236	254	316	215	153	192	190	166	194	201
ANAPC15	262	285	196	201	126	153	199	166	150	212	329	308	313	264	105	151	172	236	237	237
ANAPC15P1	0	0	0	0	0	0	0	0	0	0	0	0	0	0	0	1	0	0	0	0
ANAPC16	1007	1039	709	815	566	671	809	770	661	893	1087	1173	901	822	666	1002	1174	1240	1232	1154
ANAPC1P1	1	0	0	1	1	2	2	3	1	1	4	1	1	0	3	3	3	2	1	5
ANAPC2	30	18	23	20	19	14	21	24	17	25	30	27	24	22	23	11	10	21	13	16
ANAPC4	84	72	64	64	69	72	74	73	76	111	127	82	125	144	48	71	80	73	68	73
ANAPC5	639	534	517	474	296	259	325	321	300	435	723	598	670	529	247	317	375	337	344	385
ANAPC7	144	130	108	117	79	68	85	99	69	109	162	163	186	120	70	72	70	96	92	93
ANG	1	0	1	4	0	3	4	2	2	3	6	7	1	4	1	10	11	6	6	10
ANGEL1	16	15	13	16	22	15	14	17	8	15	18	17	15	7	9	17	15	7	3	9
ANGEL2	76	80	70	83	57	59	69	58	82	90	85	85	92	74	54	72	74	62	48	56
ANGPT2	3	2	3	8	4	1	10	2	1	8	0	7	0	4	2	5	3	1	3	1
ANGPT4	0	0	0	0	0	0	0	1	0	0	0	0	0	0	0	0	0	0	0	0
ANGPTL2	0	0	0	1	0	0	0	0	0	0	0	0	0	0	0	0	0	0	0	0
ANGPTL3	0	1	0	0	0	0	0	0	0	0	0	0	0	0	0	0	0	0	0	0
ANGPTL4	2	4	3	5	0	1	2	0	1	0	1	0	0	2	1	1	2	0	1	1
ANGPTL6	8	8	5	8	7	5	4	3	6	12	9	9	15	19	9	6	5	10	7	5
ANK1	21	13	19	18	10	12	5	4	4	9	10	6	11	18	4	5	2	7	8	6
ANK2	0	0	3	0	0	0	0	1	0	1	1	0	1	0	0	0	2	0	0	1
ANK3	80	79	39	103	69	38	39	35	64	61	43	54	60	71	23	28	15	15	12	28
ANK3-DT	0	0	1	1	0	0	1	1	0	0	0	0	0	1	0	0	0	0	0	0
ANKAR	8	4	8	8	20	25	20	13	10	18	14	8	9	15	5	23	13	7	10	16
ANKDD1A	2	2	1	1	0	1	3	3	6	6	3	6	1	2	1	15	9	6	2	4
ANKDD1B	0	0	1	1	1	3	1	1	1	1	5	0	0	1	1	2	3	1	0	2
ANKEF1	1	6	3	8	8	2	7	14	10	15	1	4	9	6	7	9	8	11	17	8
ANKFY1	62	51	36	41	59	67	66	47	65	73	48	67	66	59	35	49	38	38	34	48
ANKH	48	30	15	32	44	50	52	37	53	46	39	41	38	38	43	44	50	35	32	39
ANKH-DT	0	0	1	0	0	1	1	1	0	1	1	0	0	0	1	0	0	0	0	0
ANKHD1	60	48	67	52	32	19	24	30	26	34	90	65	89	52	23	76	54	39	42	52
ANKHD1-EIF4EBP3	3	2	0	2	2	2	1	2	1	3	2	1	2	1	2	3	3	0	2	3
ANKIB1	155	114	92	128	204	181	225	200	169	207	160	172	184	211	96	177	182	146	99	158
ANKK1	0	1	0	0	0	0	0	0	0	0	0	0	0	0	0	0	1	0	0	0
ANKLE1	44	36	42	32	7	4	6	2	10	4	34	33	49	26	8	7	9	2	8	12
ANKLE2	259	261	196	221	131	139	182	141	108	168	256	204	300	289	90	214	212	137	149	173
ANKMY1	10	8	17	18	16	11	13	19	15	20	6	17	11	10	13	13	18	19	11	21
ANKMY2	28	33	20	19	29	26	23	33	29	34	40	53	37	42	30	34	40	35	42	52
ANKRA2	94	106	60	77	146	117	189	153	158	175	151	112	119	123	114	170	169	147	116	144
ANKRD1	0	0	1	0	0	0	0	0	0	0	0	0	0	1	0	0	0	0	0	0
ANKRD10	96	96	99	99	80	83	107	105	84	150	162	123	118	124	95	129	133	141	119	140
ANKRD10-IT1	2	5	1	2	7	3	3	4	6	6	7	6	1	9	2	13	4	7	2	5
ANKRD11	1463	1251	708	956	1152	982	1604	1032	925	1437	1462	1548	1174	1289	1003	1386	1493	1021	891	1101
ANKRD11P1	0	0	0	1	1	1	0	0	1	1	1	0	1	0	1	0	0	1	1	1
ANKRD12	1065	914	400	589	773	826	1101	676	689	876	754	962	527	681	522	1407	1321	810	599	804
ANKRD13A	61	76	42	73	116	92	121	108	98	132	93	89	86	104	63	100	108	79	98	97
ANKRD13B	40	28	36	18	11	7	6	8	5	4	31	32	54	41	6	5	10	8	3	12
ANKRD13C	107	88	67	81	74	59	82	77	62	94	85	86	92	109	37	75	57	41	47	37
ANKRD13D	141	181	94	172	157	161	214	201	161	252	162	219	167	169	163	226	257	213	197	197
ANKRD16	48	31	41	18	7	7	13	14	12	14	40	39	38	19	14	5	11	18	11	12
ANKRD17	245	210	158	192	213	192	270	227	201	268	245	218	330	335	100	166	150	100	116	157
ANKRD18A	1	0	0	0	0	0	0	0	0	0	0	0	0	0	1	0	0	2	1	0
ANKRD18B	2	0	0	0	0	0	0	0	0	0	1	1	0	0	0	1	0	0	0	0
ANKRD18CP	0	0	0	0	2	2	6	3	4	5	2	0	2	1	0	3	2	2	0	3
ANKRD18DP	6	5	2	1	0	1	2	0	1	1	1	2	9	4	0	2	0	1	1	4
ANKRD18EP	2	1	1	0	1	1	1	1	2	2	1	2	1	0	1	1	1	2	1	2
ANKRD19P	0	0	1	0	0	0	2	0	0	0	1	1	0	1	1	0	0	0	0	1
ANKRD2	0	0	0	0	0	1	0	0	0	0	1	0	0	0	0	0	0	0	0	0
ANKRD20A10P	0	0	0	0	0	0	0	0	0	0	0	0	0	0	0	0	0	0	0	0
ANKRD20A11P	0	0	0	2	0	2	0	0	2	0	0	1	3	0	0	3	1	3	1	0
ANKRD20A21P	6	6	0	1	3	3	3	2	2	3	9	18	2	1	0	2	3	0	2	7
ANKRD20A4P	1	2	1	0	0	0	1	0	2	2	0	0	0	0	2	1	1	0	0	0
ANKRD20A5P	10	10	6	7	13	8	10	6	8	10	35	26	19	20	1	6	11	7	8	4
ANKRD20A7P	2	0	2	1	0	0	0	3	1	1	2	2	0	2	1	4	0	4	1	2
ANKRD20A9P	0	0	1	0	0	0	0	0	0	1	0	0	0	0	1	0	0	0	0	0
ANKRD22	1	0	3	2	1	0	1	1	1	9	3	0	3	2	3	1	1	2	2	2
ANKRD23	7	4	3	4	6	1	4	5	4	8	4	9	7	3	4	5	2	2	3	8
ANKRD24	0	0	1	0	1	1	0	1	1	0	2	2	0	1	1	0	0	1	4	1
ANKRD26	83	76	56	101	291	135	138	222	236	293	211	142	187	180	128	104	111	140	97	117
ANKRD26P3	0	0	0	0	0	0	0	0	0	0	0	0	0	1	0	0	0	0	1	0
ANKRD26P4	0	0	0	0	1	0	0	1	3	0	0	0	1	0	0	1	3	0	1	0
ANKRD27	36	51	28	37	41	35	53	69	55	44	45	51	54	66	39	34	37	47	31	40
ANKRD28	119	97	57	55	62	91	107	58	67	91	101	87	72	86	42	232	225	57	47	74
ANKRD29	0	0	0	0	0	1	0	0	0	0	0	0	0	0	0	0	0	1	0	0
ANKRD30A	0	0	0	1	1	0	0	0	0	0	0	0	0	0	1	0	0	1	0	0
ANKRD30B	1	0	0	0	0	0	0	0	0	0	0	0	0	0	0	0	0	0	0	0
ANKRD30BL	0	0	0	0	0	0	0	0	0	0	0	0	0	0	0	0	0	0	0	0
ANKRD31	1	1	2	2	0	1	1	2	0	1	0	0	0	2	1	0	2	1	2	0
ANKRD33	0	0	0	0	0	0	0	0	0	0	0	0	0	0	0	0	0	0	0	1
ANKRD33B	109	100	105	108	17	25	32	16	12	19	86	62	111	104	10	24	32	8	13	12
ANKRD34A	5	8	6	4	2	0	2	1	1	1	11	7	11	5	1	1	3	1	2	1
ANKRD34B	0	0	0	0	0	0	0	0	0	0	0	0	0	0	0	0	0	0	0	0
ANKRD34C-AS1	1	0	0	1	0	0	0	0	0	0	0	1	0	0	0	0	0	0	0	0
ANKRD35	22	39	1	7	8	21	26	3	3	8	47	53	12	15	1	30	32	7	11	16
ANKRD36	67	64	22	43	89	83	106	66	73	102	85	67	53	74	43	175	160	84	38	99
ANKRD36B	44	65	26	50	75	89	104	69	67	88	78	92	51	65	59	127	111	91	56	85
ANKRD36BP1	194	137	107	94	24	42	64	48	32	61	158	193	56	28	80	59	105	49	90	52
ANKRD36BP2	2	0	1	0	6	5	3	3	6	4	0	0	1	1	8	2	0	0	0	2
ANKRD36C	85	82	41	65	182	148	170	109	121	161	137	129	90	109	72	281	255	137	105	185
ANKRD37	58	62	63	59	14	18	21	14	6	16	51	64	55	38	13	54	37	37	35	28
ANKRD39	201	191	159	160	64	71	106	97	64	100	328	328	315	235	77	111	141	146	160	175
ANKRD40	151	135	141	144	62	46	58	63	50	80	142	103	121	111	52	68	57	35	59	53
ANKRD40CL	0	0	0	0	0	0	0	0	0	0	1	0	0	0	0	0	0	0	0	1
ANKRD42	7	8	11	8	6	12	10	12	10	23	8	15	16	21	8	11	11	9	7	5
ANKRD44	155	252	114	319	520	351	418	415	419	571	220	296	335	514	226	486	452	345	275	376
ANKRD44-AS1	21	23	44	42	105	28	45	117	92	128	13	20	23	64	149	52	54	107	104	151
ANKRD44-IT1	0	2	2	4	3	12	2	3	7	12	1	4	2	3	1	12	6	12	2	7
ANKRD45	0	0	0	0	0	0	0	0	0	1	0	0	0	0	0	0	0	0	0	0
ANKRD46	61	46	81	63	26	36	36	39	29	37	46	46	55	44	27	19	19	15	25	21
ANKRD49	335	277	227	233	272	258	373	288	249	334	328	319	280	286	206	389	440	362	287	336
ANKRD49P1	1	1	0	1	3	8	3	4	7	2	2	2	1	4	2	9	9	2	3	3
ANKRD49P3	0	0	1	1	0	0	1	0	0	1	1	1	0	1	0	1	0	0	0	0
ANKRD50	0	1	1	0	0	0	0	0	0	0	0	0	0	0	0	0	0	0	1	0
ANKRD52	54	61	55	58	36	38	39	25	44	55	67	83	119	105	24	39	42	32	47	57
ANKRD54	118	92	113	81	58	53	57	53	67	92	151	166	150	124	72	51	48	81	58	73
ANKRD55	0	1	0	0	0	1	0	1	0	0	1	1	0	0	0	0	0	0	0	1
ANKRD6	1	4	2	5	1	1	2	1	7	8	3	2	4	4	3	1	7	15	10	13
ANKRD61	1	0	0	1	0	0	0	1	0	0	0	1	1	0	0	1	0	0	0	1
ANKRD62	1	0	1	0	2	1	1	0	1	0	2	0	1	1	0	0	1	0	0	2
ANKRD63	0	1	0	0	0	0	0	0	1	0	0	0	0	0	0	1	0	0	1	0
ANKRD7	0	1	0	0	0	0	0	0	0	0	0	0	1	1	0	0	2	0	0	0
ANKRD9	35	41	24	21	10	9	12	4	8	9	83	92	34	36	6	54	57	29	28	30
ANKS1A	33	26	18	28	38	27	39	35	23	38	33	38	29	20	13	26	39	18	11	24
ANKS1B	4	3	5	3	3	0	2	2	3	2	6	4	1	6	1	2	4	1	3	4
ANKS3	55	52	56	40	17	29	40	26	24	31	51	46	52	28	32	25	27	27	19	22
ANKS6	18	12	22	14	2	1	1	7	2	9	30	30	59	24	5	6	12	11	10	7
ANKUB1	0	0	0	0	0	2	0	0	0	1	0	1	1	0	0	0	1	0	0	0
ANKZF1	63	66	57	50	46	59	79	66	55	60	101	117	102	78	82	66	88	125	126	106
ANLN	12	19	20	34	39	38	53	50	48	72	50	51	59	74	12	24	14	67	51	79
ANO10	23	36	6	18	18	28	32	21	17	39	62	67	29	39	12	85	68	40	39	57
ANO2	0	0	0	0	0	0	0	0	0	0	0	0	0	0	0	0	0	0	0	0
ANO3	0	0	0	0	0	0	1	0	1	0	0	0	0	0	0	0	0	0	0	1
ANO4	0	0	0	0	0	0	1	0	0	0	0	0	0	0	0	0	0	0	0	0
ANO5	1	0	0	2	0	0	1	0	0	0	0	2	0	1	0	0	0	1	1	0
ANO6	55	42	34	50	62	53	76	68	59	54	68	66	71	83	35	81	75	55	42	84
ANO7	2	1	0	0	0	0	0	1	1	0	1	3	2	0	0	1	0	4	0	1
ANO7L1	2	0	1	0	0	2	0	0	0	0	3	0	0	0	0	0	6	0	0	0
ANO8	2	6	2	4	6	4	6	3	11	9	5	8	6	5	3	20	15	16	11	11
ANO9	11	35	13	24	31	33	30	35	32	51	29	27	31	32	35	67	61	85	67	86
ANP32A	1205	1190	767	982	514	625	851	583	573	683	1389	1497	1109	1335	480	507	557	562	558	619
ANP32AP1	1	1	0	3	0	2	1	3	0	2	2	2	1	2	1	0	1	0	0	1
ANP32B	2255	1539	1734	1622	1230	793	1085	1324	1347	1721	2748	2202	2949	2401	1181	1419	1519	1940	1851	2142
ANP32BP1	3	0	5	3	4	3	0	5	3	3	7	9	6	5	2	3	6	2	4	8
ANP32BP3	0	1	0	0	0	0	0	1	0	0	0	1	0	0	0	0	0	0	0	0
ANP32C	0	0	1	1	0	1	0	0	1	0	2	0	1	2	0	0	0	0	2	0
ANP32D	0	1	0	0	0	0	0	0	1	0	0	0	0	1	0	0	1	0	1	0
ANP32E	1088	842	893	970	553	442	589	602	695	773	1799	1203	1340	1450	346	554	578	820	812	943
ANPEP	1	0	0	0	0	2	2	0	0	1	0	0	0	0	0	0	0	0	1	0
ANTKMT	242	200	176	108	91	98	100	119	71	126	391	319	336	248	90	137	176	143	139	139
ANTXR1	0	0	0	0	0	0	0	0	0	0	1	0	0	0	0	0	0	0	0	1
ANTXR2	78	162	52	70	111	219	270	91	86	110	149	170	50	96	55	252	278	111	97	127
ANTXRL	0	0	0	0	0	0	0	0	0	1	0	0	0	0	0	0	0	0	0	0
ANTXRLP1	0	1	0	0	1	2	0	2	1	0	1	1	0	0	0	0	1	1	1	3
ANXA1	923	1591	515	729	730	1502	1853	1061	833	1346	1544	2030	533	635	898	2510	2945	1434	1541	1523
ANXA11	870	617	514	424	331	355	519	473	364	719	894	887	728	553	533	512	654	757	803	738
ANXA13	0	1	0	0	0	0	0	0	0	0	0	0	0	0	0	0	0	1	0	0
ANXA2	1086	1517	831	1092	300	561	696	527	374	629	1168	1667	893	961	403	836	1127	1268	1706	1556
ANXA2P2	0	1	0	1	0	0	0	1	0	2	0	0	0	0	0	1	0	1	2	0
ANXA2P3	0	0	0	0	0	0	0	0	0	0	0	0	0	0	0	1	1	0	0	0
ANXA2R	32	45	33	58	109	69	123	198	140	255	33	64	44	44	211	111	106	224	227	198
ANXA3	2	16	10	20	0	3	6	1	2	8	7	25	26	18	1	11	30	8	8	9
ANXA4	88	135	70	126	76	129	157	146	97	167	211	210	124	117	100	173	185	161	193	162
ANXA5	1024	869	785	689	359	545	723	495	390	615	1080	1009	777	698	435	836	875	743	803	817
ANXA6	627	673	734	688	366	547	630	489	379	599	781	864	943	864	436	714	777	881	1056	1004
ANXA7	617	579	573	614	235	250	310	318	236	387	824	817	741	540	287	285	325	266	344	323
ANXA8L1	0	0	0	0	0	0	1	0	0	0	0	0	0	0	0	0	0	0	0	0
ANXA9	0	0	0	0	1	0	0	0	0	0	0	0	0	0	0	0	1	0	0	0
AOAH	299	431	81	128	147	390	575	279	177	321	382	555	103	116	270	540	690	248	238	228
AOAH-IT1	0	0	0	0	0	0	0	0	0	0	0	0	0	0	0	0	0	0	0	0
AOC2	1	2	2	1	1	0	0	1	0	0	2	0	1	3	1	0	0	0	0	1
AOC3	0	0	0	0	0	0	0	0	0	1	0	0	1	0	0	0	0	0	0	0
AOC4P	0	0	0	0	0	0	0	0	0	0	0	0	0	1	0	0	0	0	0	0
AOPEP	8	6	8	6	8	4	7	3	6	6	13	16	6	4	4	12	15	2	6	8
AOX3P	0	0	0	0	0	0	0	0	0	0	0	0	1	0	0	0	0	0	0	0
AP000146.2	0	0	0	0	0	0	0	0	0	0	0	0	0	0	0	0	0	1	0	0
AP000221.1	1	0	0	0	0	0	0	0	0	0	0	0	0	0	0	0	0	0	0	1
AP000223.42	0	0	1	0	1	0	1	1	0	0	0	1	0	0	1	0	2	1	0	0
AP000223.43	0	0	0	0	0	0	0	0	0	0	0	0	0	0	0	0	0	0	1	0
AP000233.4	0	1	0	0	0	0	0	0	2	0	0	0	1	1	1	0	0	0	0	0
AP000240.9	2	1	1	0	1	0	3	0	0	1	2	0	2	2	0	1	4	0	1	0
AP000251.3	415	430	403	435	333	257	331	326	371	333	778	556	582	620	217	417	369	301	324	356
AP000253.1	0	0	0	1	0	0	1	0	0	0	0	0	0	0	0	0	0	1	0	1
AP000254.8	2	2	2	5	9	2	5	5	0	5	2	2	5	5	3	6	8	11	2	8
AP000255.6	0	0	0	0	0	0	0	0	0	0	0	0	0	1	0	1	0	0	0	0
AP000265.1	1	0	0	0	1	0	1	0	0	0	0	0	0	0	0	0	0	0	0	1
AP000275.64	0	0	0	0	0	0	0	0	0	0	0	0	0	0	0	0	0	0	0	1
AP000281.1	5	4	6	9	5	7	8	15	7	15	10	9	11	11	11	2	7	17	12	9
AP000295.9	0	0	0	0	0	0	0	0	1	0	0	0	0	0	0	0	0	0	0	0
AP000302.58	0	1	1	0	0	0	0	0	1	0	0	0	0	0	0	0	1	0	0	0
AP000304.12	0	0	0	0	0	0	0	0	0	0	0	0	0	0	0	0	0	0	0	0
AP000318.2	0	1	0	0	0	0	0	1	0	0	2	1	0	1	0	0	1	0	1	1
AP000320.6	1	0	1	1	0	0	0	2	0	3	0	0	1	2	2	0	0	0	1	0
AP000320.7	1	0	0	0	0	0	0	0	0	0	0	0	0	0	0	0	0	0	0	0
AP000331.1	0	0	0	0	0	0	0	0	0	1	0	0	0	0	0	0	0	0	0	0
AP000343.1	1	1	0	0	0	0	0	0	0	0	1	0	0	1	0	0	0	0	1	0
AP000344.4	0	0	0	1	0	0	0	0	0	0	0	0	0	0	0	2	1	0	1	0
AP000347.2	1	7	2	3	14	12	13	4	12	19	10	5	4	3	7	28	14	9	4	7
AP000350.5	0	2	0	1	1	2	6	0	0	2	1	2	1	6	2	3	1	1	2	2
AP000354.2	4	0	0	4	1	0	3	0	0	1	2	0	4	2	1	2	3	3	3	2
AP000355.2	0	0	0	0	0	0	0	0	0	1	0	0	0	0	0	3	0	0	0	0
AP000356.2	0	0	0	0	0	0	0	0	0	0	0	1	0	0	1	0	0	0	0	0
AP000357.4	1	2	2	2	0	1	1	1	0	0	4	2	1	0	0	1	2	1	1	1
AP000361.2	0	0	0	1	0	0	0	1	0	3	2	1	0	1	0	0	1	0	0	0
AP000432.3	0	0	0	0	0	0	0	0	0	0	0	0	1	0	0	0	0	0	0	0
AP000437.3	1	0	0	0	1	1	1	1	0	0	0	0	1	0	0	3	2	3	2	0
AP000439.1	0	0	0	0	0	0	0	0	0	0	1	0	0	0	0	0	0	0	0	0
AP000442.1	0	1	0	1	1	1	2	2	2	2	0	3	1	4	1	2	3	4	2	1
AP000477.2	0	0	0	0	0	0	0	0	0	0	0	0	0	0	0	0	0	0	0	0
AP000487.5	5	5	5	3	1	1	5	2	1	1	2	4	3	6	3	3	2	0	1	3
AP000487.6	0	0	0	0	0	0	0	0	0	0	0	0	0	0	0	0	1	0	0	0
AP000560.3	10	5	2	6	7	17	19	8	7	11	6	4	5	7	10	10	15	6	2	5
AP000569.9	0	0	0	0	0	0	0	0	1	0	0	1	1	0	0	0	0	0	0	0
AP000577.2	0	0	1	0	0	0	0	0	0	1	0	1	1	1	0	0	0	0	0	0
AP000580.1	3	2	4	4	6	3	3	3	3	8	10	6	5	6	7	6	8	4	8	9
AP000619.6	0	0	0	0	0	0	0	0	0	0	0	0	0	0	0	0	1	0	0	0
AP000640.10	0	0	0	0	0	0	1	1	0	0	0	0	0	1	0	0	0	1	2	1
AP000640.2	1	1	0	0	0	0	0	0	0	0	1	0	1	0	0	0	1	0	0	0
AP000648.5	2	1	1	3	3	1	0	1	2	1	1	3	3	4	1	2	1	1	0	0
AP000662.4	0	0	0	0	0	0	0	0	0	1	0	0	0	0	0	0	0	0	1	0
AP000688.14	1	0	2	1	0	0	0	1	1	0	2	0	1	1	0	1	0	1	1	1
AP000688.29	0	0	0	0	1	1	0	1	0	0	0	0	0	0	0	2	0	0	0	0
AP000692.10	5	10	3	3	4	2	1	2	1	3	3	8	2	6	0	4	3	1	1	5
AP000692.9	1	0	0	0	1	0	0	1	0	0	0	0	0	0	1	0	1	0	1	1
AP000704.5	10	5	8	7	2	3	2	3	4	4	7	13	4	2	0	6	10	6	2	1
AP000705.7	0	0	0	0	0	0	1	1	0	0	0	0	0	0	0	0	0	0	0	0
AP000705.8	0	0	0	0	0	0	0	1	0	0	0	0	0	0	0	0	0	0	0	0
AP000708.1	0	0	0	0	0	0	0	0	1	0	0	0	0	0	0	0	0	0	0	0
AP000769.7	0	0	0	0	0	0	0	0	0	0	1	0	0	0	0	1	2	0	0	1
AP000797.1	0	1	1	0	0	0	0	0	0	0	0	0	0	1	0	1	0	0	0	0
AP000797.2	0	1	0	0	0	0	0	0	0	0	0	0	0	0	0	0	0	0	0	0
AP000892.4	0	0	0	1	0	0	0	0	0	0	0	1	0	0	0	0	0	1	0	0
AP000892.6	2	2	1	2	0	0	0	4	0	2	1	3	1	2	3	0	7	2	1	1
AP000925.2	0	0	0	0	0	0	0	0	0	0	0	0	0	0	0	0	0	0	0	0
AP000936.1	20	9	12	17	10	8	11	11	12	22	12	12	11	9	17	16	7	19	22	11
AP000936.4	0	0	0	0	0	0	0	0	0	0	0	0	0	0	0	0	0	0	0	0
AP000936.5	0	0	0	0	0	0	0	0	0	0	0	0	0	0	0	0	0	0	1	0
AP000961.1	0	0	0	0	0	0	1	0	0	0	0	0	0	0	0	0	0	0	0	1
AP000962.2	0	0	0	0	0	0	0	0	0	0	0	0	0	0	0	1	0	0	0	0
AP000997.2	0	0	0	0	0	0	0	0	0	0	0	0	0	1	0	0	0	0	0	0
AP001057.1	1	2	0	0	1	1	3	0	0	1	0	2	3	0	0	1	1	2	2	1
AP001062.7	5	12	6	5	3	4	6	6	5	9	7	8	11	5	4	7	11	12	14	16
AP001062.9	0	0	0	0	1	0	0	0	0	2	0	0	0	0	0	1	0	0	0	0
AP001136.2	0	0	0	0	0	0	0	0	0	0	0	0	0	1	0	0	0	0	0	0
AP001258.5	0	0	0	0	0	0	0	0	0	0	0	0	0	1	0	0	0	0	0	0
AP001347.6	3	1	3	2	0	3	2	3	3	5	4	6	7	11	0	4	4	4	2	6
AP001350.4	2	1	3	2	0	0	2	0	0	1	6	1	5	2	1	4	0	1	1	0
AP001372.2	7	7	13	3	3	3	9	9	13	17	7	3	11	1	7	4	0	4	5	6
AP001412.1	0	0	0	0	1	0	2	1	1	0	0	0	1	0	0	0	0	2	1	1
AP001429.1	1	0	0	0	0	0	1	0	0	0	0	0	0	0	0	0	1	1	0	0
AP001432.14	2	4	3	0	2	0	0	1	1	1	4	4	5	5	3	1	0	2	1	1
AP001437.1	2	1	0	1	1	2	2	0	1	1	0	0	2	2	0	0	1	2	1	0
AP001437.2	2	2	1	1	1	0	0	1	1	2	2	0	0	0	1	2	0	1	0	1
AP001468.58	0	0	0	0	0	0	0	0	0	0	0	0	0	0	0	0	0	0	0	1
AP001469.7	0	0	0	0	0	0	1	0	0	0	0	1	0	0	0	0	0	0	0	0
AP001469.9	3	3	1	3	5	2	2	8	3	3	1	2	1	3	1	3	4	2	1	4
AP001505.10	40	39	35	32	10	14	15	13	12	10	45	34	39	42	10	13	18	17	23	18
AP001610.5	1	0	0	0	0	1	1	0	0	0	0	0	0	2	0	0	0	0	0	0
AP001619.2	0	0	0	0	0	1	0	0	0	0	0	0	0	0	0	0	0	0	1	0
AP001619.3	0	0	0	0	0	0	0	0	0	0	0	0	0	0	0	0	0	0	0	0
AP001625.4	0	0	0	0	0	0	0	0	0	0	0	1	0	0	0	0	0	0	0	0
AP001626.2	0	0	0	0	1	0	0	0	0	0	0	0	0	0	0	0	0	0	0	0
AP001628.6	3	1	0	1	0	0	0	0	0	0	0	0	0	2	0	1	0	0	1	0
AP001628.7	0	0	0	0	0	0	0	0	0	0	0	0	0	1	0	0	0	0	0	0
AP001962.3	0	0	0	0	0	0	1	0	0	0	0	0	0	0	0	0	0	0	0	1
AP002381.2	1	1	1	0	0	1	0	1	0	1	0	1	1	0	0	1	0	0	0	0
AP002954.4	20	14	11	18	15	19	37	21	34	29	24	30	12	14	7	24	24	16	30	8
AP003068.12	0	0	0	0	0	0	0	1	0	1	0	0	2	0	0	0	0	1	0	1
AP003068.23	0	4	5	5	3	4	5	6	5	3	4	3	4	4	3	7	6	8	8	7
AP003068.9	10	7	9	17	13	8	12	12	11	14	9	14	18	18	9	11	13	11	12	21
AP003774.1	5	19	7	14	21	24	19	27	18	32	20	29	11	22	26	20	30	41	29	26
AP004290.1	0	0	0	0	0	0	0	0	0	0	0	1	0	0	0	0	0	0	0	0
AP005901.1	0	0	0	0	0	0	0	0	0	1	0	0	0	0	0	0	0	0	0	0
AP006216.10	0	0	0	0	0	1	0	0	0	1	0	0	0	0	0	0	0	0	0	0
AP006222.1	0	0	0	0	0	0	0	0	0	0	0	0	0	0	0	0	0	0	0	0
AP006621.5	12	8	10	5	12	13	14	10	16	24	23	11	13	11	15	20	15	14	26	23
AP006621.8	1	0	3	0	1	0	2	0	0	0	0	1	1	0	0	0	1	1	4	2
AP006621.9	0	0	0	0	0	0	0	0	1	0	0	0	0	0	0	0	0	0	0	0
AP1AR	91	67	88	75	38	48	50	58	52	61	70	57	91	86	39	45	41	26	34	37
AP1B1	124	136	101	131	99	90	110	97	85	134	190	171	204	216	48	105	103	85	92	136
AP1G1	107	108	79	130	124	119	141	123	141	152	137	138	158	157	79	160	156	106	92	132
AP1G2	91	108	109	145	123	130	125	128	122	199	128	137	146	148	142	156	183	191	218	210
AP1M1	365	385	322	332	211	206	243	301	225	422	536	524	486	365	292	245	295	440	478	447
AP1M2	0	0	0	0	0	0	0	0	0	1	0	0	0	0	0	0	0	1	0	0
AP1S1	121	101	70	91	53	64	84	71	55	94	168	216	125	72	51	96	124	106	140	103
AP1S2	181	156	150	230	258	166	246	263	237	303	275	247	230	242	182	272	293	297	288	306
AP1S3	20	17	34	55	9	10	14	15	12	12	24	23	45	61	7	8	5	9	12	15
AP2A1	51	53	33	54	63	63	74	74	72	87	107	76	108	128	44	87	61	72	61	95
AP2A2	75	73	42	76	68	64	82	73	78	68	87	100	103	124	44	67	90	79	68	106
AP2B1	493	449	240	463	492	484	671	476	451	563	614	562	585	680	293	655	586	417	458	556
AP2B1P1	5	4	2	2	3	4	5	7	6	5	5	5	3	7	1	3	5	4	7	5
AP2M1	1024	948	862	786	334	411	517	525	385	657	1241	1101	934	661	555	481	592	659	761	775
AP2S1	600	558	461	498	253	331	416	396	289	504	888	796	675	544	346	398	518	560	590	589
AP3B1	175	138	110	131	140	114	176	113	147	175	170	201	194	183	88	152	174	153	113	152
AP3B2	0	0	1	0	0	0	1	0	0	0	1	1	0	0	1	0	0	0	0	0
AP3D1	527	397	338	376	287	250	308	277	302	337	448	482	415	527	188	333	376	263	268	316
AP3M1	149	118	106	109	77	74	92	70	73	98	139	138	140	136	55	72	79	62	69	78
AP3M2	98	88	66	61	37	57	51	44	44	65	132	136	108	50	31	91	106	78	74	87
AP3S1	209	139	153	146	82	84	97	126	101	141	227	212	169	160	120	174	190	252	246	180
AP3S2	15	12	14	15	21	11	26	16	12	24	30	21	15	21	9	9	23	13	20	11
AP4B1	65	59	71	70	38	43	58	59	41	64	117	118	98	67	48	51	49	33	55	50
AP4B1-AS1	0	0	0	1	1	0	0	0	1	4	0	0	0	0	0	1	0	0	1	2
AP4E1	94	86	62	76	65	54	79	66	57	93	94	73	86	130	40	100	96	64	68	73
AP4M1	50	46	39	28	28	26	33	36	27	51	66	72	42	33	31	31	34	17	25	29
AP4S1	50	40	42	41	36	30	35	24	23	35	46	45	36	46	23	26	23	26	24	22
AP5B1	53	47	37	48	35	30	41	36	30	55	48	58	38	59	22	50	32	23	27	30
AP5M1	127	90	72	96	103	86	136	103	82	124	110	100	94	108	51	84	81	87	82	77
AP5S1	258	222	234	205	81	97	137	162	111	210	325	303	267	183	130	123	154	220	221	176
AP5Z1	98	110	70	69	59	64	90	81	87	113	106	118	97	93	85	80	95	91	68	84
APAF1	29	47	20	33	71	75	88	70	49	94	76	51	55	76	48	64	59	42	48	52
APBA1	9	12	2	1	2	1	6	1	3	0	26	23	5	3	0	16	14	6	3	4
APBA2	0	2	1	3	9	6	4	20	12	12	6	1	5	4	12	3	3	11	15	25
APBA3	153	157	147	179	92	113	128	138	115	159	222	223	130	132	141	103	125	134	113	118
APBB1	44	84	40	76	126	126	148	117	131	184	116	148	110	105	141	155	202	179	224	166
APBB1IP	285	307	263	409	540	681	826	627	606	870	392	431	297	428	559	583	549	434	456	578
APBB2	102	76	4	7	2	14	15	4	5	3	94	79	7	7	4	25	38	3	2	4
APBB3	10	11	5	8	17	12	12	12	19	8	13	13	14	10	17	7	21	22	9	22
APC	65	50	49	61	110	112	120	91	118	114	55	62	83	109	43	96	82	71	68	64
APC2	0	1	0	0	1	0	0	3	0	2	0	0	0	0	1	2	3	1	0	2
APCDD1	0	1	0	0	0	0	0	0	0	0	0	0	0	0	0	1	0	0	0	0
APCDD1L	0	0	1	0	1	0	2	0	0	0	0	0	1	0	0	0	0	0	0	0
APCDD1L-DT	0	0	0	2	1	0	0	0	0	0	0	0	0	1	0	0	0	0	1	1
APEH	264	226	233	230	109	133	143	163	122	209	380	368	339	267	155	175	222	212	289	266
APEX1	1300	892	994	692	273	192	282	411	304	424	1133	1053	1241	784	371	281	389	437	509	466
APEX2	111	106	110	97	49	52	54	69	62	72	159	152	179	125	42	52	59	59	65	67
APH1A	406	377	263	295	147	169	237	237	177	309	396	483	362	252	257	350	425	298	335	308
APH1B	11	12	17	10	7	17	22	12	17	18	22	19	23	22	14	31	32	25	33	28
API5	172	178	179	183	103	92	115	111	103	149	272	206	292	252	79	108	121	115	121	137
API5P1	1	0	1	0	0	0	0	0	0	0	1	0	1	0	0	0	0	1	0	0
APIP	121	96	96	130	55	36	50	72	50	71	149	153	183	130	59	54	82	72	87	94
APLF	5	8	11	10	10	5	6	13	5	8	9	10	9	9	9	3	4	7	14	4
APLN	0	0	0	0	0	1	0	0	0	1	0	0	3	0	0	1	0	8	2	2
APLP1	1	2	1	1	1	0	0	0	0	0	3	4	1	1	0	2	2	1	3	2
APLP2	196	122	86	115	66	110	156	76	71	87	216	149	117	115	45	94	99	73	55	78
APMAP	335	369	266	225	162	267	346	232	180	217	442	513	324	224	206	399	561	294	312	281
APOA1	1	1	0	3	1	2	3	1	0	3	1	3	1	2	1	4	0	1	2	1
APOA1-AS	0	0	0	0	0	0	0	1	0	0	0	0	0	0	1	0	0	1	0	2
APOA4	0	0	0	1	0	0	0	0	0	0	0	0	0	0	0	0	0	0	0	0
APOB	0	0	1	0	0	0	0	0	0	0	0	0	0	0	0	0	0	0	0	0
APOBEC2	0	0	0	0	1	0	1	2	1	0	0	1	1	0	1	0	0	0	1	0
APOBEC3A	2	0	0	0	1	1	0	0	0	0	0	1	1	1	0	1	1	2	0	2
APOBEC3B	1	1	1	2	3	3	1	0	0	2	4	4	1	1	2	1	2	2	2	1
APOBEC3B-AS1	0	0	0	0	0	0	0	0	0	0	0	0	0	0	0	0	0	0	0	0
APOBEC3C	1630	1442	1320	1373	676	1042	1372	1158	857	1433	2039	1828	1176	1271	963	953	1123	1310	1586	1500
APOBEC3D	3	5	4	7	2	3	2	4	4	4	6	6	3	3	3	3	5	5	3	7
APOBEC3F	72	85	68	89	76	89	80	75	72	111	111	105	67	97	65	54	56	74	76	78
APOBEC3G	1473	1557	1370	1471	554	645	820	797	656	1038	1501	1573	931	941	665	648	868	943	1095	1048
APOBEC3H	126	137	83	121	178	203	241	261	239	320	72	121	59	122	170	265	272	407	404	402
APOBR	78	115	55	117	167	184	281	219	193	282	123	141	74	157	172	205	239	192	197	203
APOC1	5	2	1	0	0	2	2	1	0	1	8	2	5	2	0	1	0	1	2	2
APOC1P1	0	1	0	0	0	1	0	1	0	0	0	1	1	0	1	0	0	0	0	2
APOD	0	0	0	1	0	1	1	0	2	0	4	3	0	1	0	0	0	0	0	0
APOE	2	1	1	1	1	1	0	0	0	0	0	2	0	0	0	0	0	0	0	1
APOF	0	0	0	1	0	0	0	0	0	0	0	0	0	0	0	1	0	0	0	0
APOH	0	1	0	0	0	0	0	0	0	0	0	2	0	0	0	0	0	0	0	0
APOL1	457	304	231	190	98	120	143	126	107	145	280	248	199	206	117	96	126	106	111	103
APOL2	360	274	247	223	127	118	140	145	109	188	269	306	240	247	112	96	114	99	104	100
APOL3	101	148	106	230	245	186	228	352	250	484	147	185	151	243	230	91	98	109	144	143
APOL4	5	13	1	0	2	1	1	1	1	0	13	11	3	2	2	3	1	2	0	4
APOL5	0	0	0	0	0	0	0	0	0	1	0	0	0	0	0	0	0	0	0	0
APOL6	812	905	239	525	473	487	685	504	495	634	902	884	691	829	292	685	615	411	334	515
APOLD1	36	42	14	26	169	91	124	109	132	193	45	44	20	39	56	92	86	86	60	100
APOM	24	25	17	20	17	14	15	16	22	25	25	16	25	15	11	11	15	38	28	21
APOO	73	53	76	65	27	22	34	32	28	43	155	142	143	106	27	61	55	78	84	73
APOOL	98	99	88	92	59	56	62	67	61	70	122	93	124	98	46	56	68	61	69	75
APOOP4	0	0	0	0	0	0	0	0	0	0	0	0	0	0	0	0	0	1	0	0
APOOP5	0	0	0	0	0	0	0	0	0	1	0	0	0	0	0	0	0	0	0	1
APP	22	18	28	23	9	5	8	15	8	8	15	5	15	9	2	5	10	20	12	20
APPBP2	94	72	55	77	95	72	102	99	88	121	77	73	87	86	60	62	50	51	57	56
APPL1	284	229	153	207	186	221	285	208	194	317	293	272	328	326	179	248	262	251	271	286
APPL2	37	52	32	32	43	55	62	59	36	77	41	39	26	26	39	62	62	34	26	40
APRT	2189	1892	1840	1745	578	654	757	831	684	921	2584	2246	2426	1784	884	845	1093	1185	1361	1287
APTR	21	19	22	13	11	16	22	13	15	19	33	40	29	21	6	11	15	16	7	13
APTX	192	150	185	134	55	57	66	73	74	78	230	203	235	192	61	63	95	79	100	101
AQP1	0	0	0	0	0	0	0	0	0	0	0	0	0	0	0	0	0	0	0	1
AQP10	0	0	0	0	0	0	0	0	0	0	0	0	0	0	0	0	0	0	0	0
AQP11	3	3	4	4	0	3	1	1	0	5	6	3	5	3	1	1	3	1	0	2
AQP2	0	0	0	0	0	0	0	0	0	0	0	0	0	0	0	0	0	0	0	0
AQP3	38	45	22	18	180	29	64	299	244	351	14	23	22	30	258	53	62	161	211	196
AQP4-AS1	0	0	0	0	0	0	0	0	0	0	1	0	0	0	0	0	0	0	0	0
AQP6	0	0	0	1	0	0	0	0	0	0	0	0	1	0	0	0	0	0	2	0
AQP7	0	0	0	0	0	0	0	0	0	0	0	0	0	0	1	0	0	1	0	0
AQP7P1	0	0	0	1	0	0	0	0	0	0	0	0	0	0	0	0	0	0	0	0
AQP8	0	0	0	0	0	1	0	0	0	0	1	1	0	0	0	0	0	1	0	0
AQP9	0	0	0	0	1	0	0	0	0	0	0	0	0	3	0	0	0	0	0	0
AQR	163	150	92	144	164	149	155	137	131	197	167	134	198	191	74	128	129	105	87	106
AR	0	1	0	1	0	0	0	1	0	2	0	3	0	0	0	2	2	0	1	0
ARAF	207	201	140	102	60	85	103	91	70	126	203	218	169	119	91	120	153	130	132	139
ARAP1	52	61	28	39	73	74	57	77	57	93	69	60	59	85	40	67	64	66	60	74
ARAP1-AS1	5	2	2	1	1	0	2	1	0	2	3	1	4	4	1	2	1	4	1	3
ARAP2	197	240	91	146	170	281	373	166	139	188	214	204	98	141	105	492	412	131	95	129
ARAP3	14	16	6	18	18	22	28	23	16	23	12	15	17	10	19	13	19	18	15	19
ARC	4	8	2	1	1	0	0	0	0	0	1	1	1	1	0	0	0	0	0	0
ARCN1	329	316	305	337	194	161	196	164	201	205	336	327	341	345	148	233	261	183	171	221
AREG	8	6	3	6	5	4	6	0	2	1	3	4	1	5	0	134	176	17	15	16
AREL1	35	41	33	49	40	44	40	44	54	60	28	32	60	63	23	52	61	39	28	41
ARF1	1544	1588	1457	1504	561	659	874	852	671	1012	1839	2029	1699	1322	891	1191	1445	1100	1231	1198
ARF1P2	0	0	0	0	0	0	0	0	0	0	0	0	0	0	1	0	0	0	0	0
ARF3	276	260	238	254	150	187	270	196	164	232	313	345	250	273	150	219	272	221	265	276
ARF4	488	498	562	560	109	155	171	167	145	216	585	634	479	346	180	280	317	212	260	255
ARF4-AS1	3	4	7	8	2	1	6	7	3	4	15	7	18	7	2	7	7	8	12	5
[truncated: 31,343 more rows]
