# Supplementary material for: High-resolution profile of neoantigen-specific TCR activation links moderate stimulation to increased resilience of engineered TCR-T cells
Source: Nat Commun. 2024 Dec 3;15:10520. doi: 10.1038/s41467-024-53911-0 (PMC11615276; doi:10.1038/s41467-024-53911-0)
Supplement: Supplementary file 6 — Source data [file 41467_2024_53911_MOESM6_ESM.zip › Supplementary Figure 14.xlsx]

## Sheet: S14A
[days after T cell injection]	TIL-P KIF-P2							TIL-P KIF-sc1
0	0.1413	0.25905	0.228827	0.157	0.1413	0.180785	0.161553	0.19625	0.1884	0.237462	0.27318	0.24492
1	0.26376	0.357175	0.30615	0.32028	0.2355	0.32028	0.246176	0.250415	0.272552	0.29202	0.435518	0.22608
2	0.255125	0.467075	0.262111	0.26376	0.281894	0.357175	0.28574	0.321222	0.6437	0.24963	0.544947	0.351994
4	0.219408	0.39564	0.27632	0.28574	0.4239	0.438815	0.481833	0.391872	0.31086	0.42861	0.730992	0.50868
6	0.14444	0.327816	0.30615	0.338806	0.5495	0.3297	0.360158	0.519042	0.38622	0.580272	0.7222	0.547538
8	0.32	0.45	0.3	0.47	0.64	0.54	0.45	0.67	0.41	0.58	0.85	0.75
10	0.432535	0.544397	0.359137	0.56677	0.704145	0.741825	0.598327	0.915467	0.459225	0.580272	0.906989	1.1808
11	0.471471	0.30615	0.463464	0.68295	0.751245	0.701005	0.62172	0.93258	0.608532	0.62172	1.00967	1.72543
12	0.406944	0.36267	0.5024	0.822218		0.90275	0.903849	1.02866	0.5809	0.730835	1.30349	1.40499
14	0.513783	0.484737	0.48042	0.864206	1.14296	0.8164	0.90275	1.15395	0.839322	1.12553	1.61082	1.42925
15	0.384572	0.576975	0.488662	0.814751	1.24187	1.10528	1.1775	1.6328	1.11391	1.05449	2.2608	2.3864
16	0.326089	0.676121	0.495963	1.01634	1.34518	1.15316	0.82896	1.37344	1.0362	0.898432	2.07287
17	0.589143	0.5966	0.79285	1.29384	1.413	1.06211	1.27044	2.00175	1.2246	0.9106	2.47589
18	0.7536	0.6594	0.7693	0.9577	1.94994	1.6485	1.5072		1.82827	1.44833
19	0.89019	0.79599	0.540473	1.38474	2.5748	1.6485	1.07388		1.46764	1.12098
20	0.870408	0.783116	0.839322	1.96957		2.08182	1.85386		1.55775	1.4601
22	1.413	1.47706	1.24344
24	1.63908	2.041	1.27563
25	1.8369		1.63751
28			1.91932
30			2.10937
33
37
39
44
51
55
60
74

## Sheet: S14B
	NEW KIF-P2					NEW KIF-sc1
0	0.1256	0.215875	0.07065	0.25434	0.12246	0.0942	0.154959	0.2355	0.246097	0.2198
1	0.31871	0.241309	0.246176	0.32656	0.24178	0.352386	0.20724	0.50868	0.208025	0.45216
2	0.255125	0.3768	0.178038	0.34383	0.245862	0.302225	0.247275	0.282521	0.153075	0.422487
4	0.250022	0.471314	0.16956	0.297986	0.105975	0.55107	0.185652	0.5652	0.236756	0.5024
6	0.13816	0.483717	0.08949	0.459068	0	0.417071	0.194288	0.669291	0.202216	0.3768
8	0.08	0.25	0	0.5	0	0.2545	0.12	0.34	0.1	0.09
10	0	0.125286	0	0.500437	0	0.08478	0	0.176625	0	0.155273
11	0	0.11775	0	0.45216	0	0.0314	0	0.154959	0	0.07065
12	0	0.116337	0	0.44902	0	0	0	0.124344	0	0.0314
14	0	0.16956	0	0.562138	0	0	0	0	0	0.07065
15	0	0.07065	0	0.529875	0	0	0	0.07065	0	0.07065
16	0	0.157	0	0.501615	0	0	0	0.07065	0	0.07065
17	0	0.25434	0	0.598641	0	0	0	0.0314	0	0.0471
18	0	0.316512	0	0.928812	0	0.0314	0	0.07065	0	0.22765
19	0	0.291235	0.07065	0.540473	0	0.063585	0	0	0	0.26847
20	0	0.383943	0	0.772754	0	0.128269	0	0.1256	0	0.27318
22	0	0.878651	0	0.953304	0	0.199704	0	0.1413	0	0.554838
24	0	0.7536	0	0.9891	0	0.21925	0	0.157	0	0.5652
25	0	0.628	0	1.31315	0	0.15072	0	0.336608	0	0.2826
28	0	0.618973	0	1.55116	0	0.278753	0	0.31557	0	0.579879
30	0	1.07812	0	1.80864	0	0.316512	0	0.60759	0	0.723378
33	0	0.71961	0		0	0.313686	0	0.508209	0	0.635772
37	0	1.14924	0		0	0.381824	0	0.469744	0	0.784293
39	0	1.23088	0		0	0.3297	0	0.576975	0	0.587337
44	0		0		0	0.5024	0	0.8478	0	0.5652
51	0		0		0	0.948594	0		0	0.8635
55	0		0		0	1.16839	0		0	0.999541
60	0		0		0		0
74	0		0		0		0

## Sheet: S14C
		25D6
0	0.223725	0.253084	0.184475	0.459225	0.1727
1	0.22451	0.52124	0.254732	0.730992	0.20724
2	0.2198	0.515745	0.3297	0.83155	0.229612
4	0.49455	0.795755	0.3768	1.11768	0.65155
6	0.388575	0.822366	0.520455	0.993025	0.628
8	0.524904	1.1	0.68	1.26249	0.78
10	0.764904	1.30624	0.759252	1.50249	1.27735
11	0.735938	1.34329	1.10379	1.46167	1.413
12	1.06242	1.39573		1.69246	1.80864
14	1.06242	1.15866		1.96917	2.0881
15	1.39887	1.6956		2.36128	2.14305
16	1.68147	2.1352
17	1.93895	2.20193
18
19
20
22
24
25
28
30
33
37
39
44
51
55
60
74

## Sheet: S14D
	ratio KIF-P2/KIF-sc1
	NEW
IL-2	0.666487
IL-4	1.92862
IL-10	1.25872
IL-6	0.873621
IL-17A	0.956658
TNF-α	1.58169
sFas	1.05474
sFasL	1.59409
IFN-γ	0.53748
Granzyme A	0.785292
Granzyme B	0.671455
Perforin	1.28557
Granulysin	1.77004

## Sheet: S14E
	ratio KIF-P2/KIF-sc1
	TIL-P
IL-2	3.46143
IL-4	9.62542
IL-10	4.50173
IL-6	1.00087
IL-17A	0.663228
TNF-α	1.84331
sFas	1.36321
sFasL	2.78185
IFN-γ	4.2209
Granzyme A	0.777124
Granzyme B	1.19744
Perforin	1.55423
Granulysin	0.90469
