# Supplementary material for: High-resolution profile of neoantigen-specific TCR activation links moderate stimulation to increased resilience of engineered TCR-T cells
Source: Nat Commun. 2024 Dec 3;15:10520. doi: 10.1038/s41467-024-53911-0 (PMC11615276; doi:10.1038/s41467-024-53911-0)
Supplement: Supplementary file 6 — Source data [file 41467_2024_53911_MOESM6_ESM.zip › Supplementary Figure 15.xlsx]

## Sheet: S15A
[days after T cell injection]	25D6						TIL-P KIF-P1					TIL-P KIF-P2							TIL-P KIF-sc1				TIL-P KIF-sc2
-1	0	0.0314	0.16956	0.126385	0.0471	0.082425	0.10676		0.0471	0.0314	0.145225	0.157	0.0314	0	0.0471	0.0942	0.1256	0.0942	0.145147	0.113982	0.125443	0.176625	0.101422	0.04239	0.0314	0.0942	0	0.12246
0
1	0.1256	0.0942	0.368322	0.254732	0.07065	0.272238	0.158963	0.11618	0.0942	0.0942	0.50868	0.220506	0.0942	0.1256	0	0.140829	0.07065	0.08949	0.27318	0.208025	0.28731	0.27475	0.24963	0.07065	0.0471	0.48356	0.15072	0.180785
2
3	0.454986	0.07065	0.477594	0.435204	0.19782	0.544005	0.289272	0.220193	0.157	0.22608	0.532701	0.2041	0.07065	0.0942	0	0.165792	0.11618	0.168775	0.195544	0.11304	0.2198	0.514725	0.478065	0.1099	0.14758	0.770085	0.1256	0.314157
4	0.40035	0.0471	0.42704	0.520455	0.215875	0.441248	0.262975	0.362277	0.0942	0.21195	0.620542	0.258579	0.0942	0.1256	0.116337	0.216346	0.168775	0.228827	0.28731	0.258579	0.305051	0.62643	0.399722	0.151662	0.131252	0.920805	0.17584	0.405688
5
6	0.443918	0	0.778641	0.473747	0.228199	0.810356	0.391872	0.350424	0.09891	0.457812	0.83995	0.492784	0.101657	0.0490625	0.184632	0.169246	0.093415	0.192325	0.258579	0.331584	0.566848	0.812867	0.688759	0.403882	0.134164	0.974617	0.048042	0.664581
7
8	0.911385	0	0.775501	0.606413	0.210302	1.08518	0.38465	0.239425	0	0.388575	0.848585	0.827782	0.090746	0.21666	0.141614	0.158256	0.0997735	0.202923	0.0961625	0.158256	0.771733	1.24344	0.558135	0.346656	0.135177	1.06995	0	0.900081
9
10	1.20309	0	1.57385	1.35719	0.351837	1.63869	0.423429	0.11932	0	0.22451	1.09413	0.870722	0.178038	0.70964	0.489918	0.205905	0.210302	0.214776	0.0471	0.102992	0.601545	1.64096	0.629962	0.710268	0.176625	1.38788	0	1.54527
11	1.54135	0	1.74615	1.59944	0.873313	2.14305	0.628	0.0942	0	0.27475	1.12255	1.34313	0.241623	0.86876	0.766552	0.284013	0.54008	0.341632	0.087135	0.2355	0.946003	1.8369	0.52124	1.24595	0.446508	1.94523	0	1.86163
12	2.01211	0.166027	1.9782	1.8683	0.727695	2.29691	0.633024	0.07065	0.11304	0.53694	1.63531	1.55289	0.26376	0.967277	0.68295	0.3297	0.55264	0.390145	0.11618	0.361728	1.67488	1.7175	0.639618	1.30247	0.553425	2.3079	0.0314	1.58256
13	2.09077	0.477515	2.33255	2.59568	1.27672	2.85991	1.00229	0.06594	0	0.628	2.09595		0.284955	1.56136	1.10214	0.401135	1.03808	0.423115	0.545732	0.58	1.92168	2.41859	0.082896	1.60328	0.700612	2.70943	0	2.83385
14	2.35406	0.628785	2.76665	2.93763	1.2246	3.30642	1.0822	0.0942	0	0.8478	2.33004	1.88588	0.513783	1.31252	1.41771	0.4396	1.07937	0.611515	0.795543	0.671175	2.01038	2.77168	0.812475	2.4134	0.966885	2.20742	0.194288	2.27776

## Sheet: S15B
[days after T cell injection]	2.5D6	TIL-P KIF-P1	TIL-P KIF-P2	TIL-P KIF-sc1	TIL-P KIF-sc2
14	1
15	1
15	1
15		1
15				1
15					1
16				1
16				1
17	1
17					1
17					1
19			1
20			1
21	1
21		1
21	1
21		1
21			1
23					1
23				1
24			1
25		1
25					1
26			1
26			1
27			1
30					1
33		1

## Sheet: S15C
[uMol peptide]	KIF-P1			KIF-P2			SYT-T1			KIF-sc1			KIF-sc2
0.001	510.205	983.385	414.64	247.762	147.237	294.163	2107.68	651.496	1020.34	1047.24	645.166	363.509	173.748	1373.26	546.569
0.01	619.482	375.993	609.417	528.675	611.945	549.047	3535.61	3184.1	3024.3	1282.06	2130.25	1616.94	691.39	662.104	710.614
0.1	1948.08	1468.8	1793.05	2626.37	1420.47	2520.86	9091.15	7066.62	7169.96	4961.08	6311.5	3538.52	2812.22	2905.58	1971.96
1	3260.87	3249.38	3926.48	6434.44	6244.3	5832.88	15789.7	15535.5	14686.1	14377	14047.5	12210.3	8227.3	8018.82	7288.25
10	2071.72	1858.06	2984.45	6408.9	6155.88	5868.85	14912.7	13550.2	14631.9	15312.2	15594	13760.9	12597.2	10011.8	12496.9
100	1205	1241.85	822.672	3661.26	3615.87	3218.06	9322.46	10472.1	10419.7	11455.7	13275.5	9043.39	7679.58	6109.69	7832.08
wt	516.335	430.458	257.05	275.458	29.2678	439.503	241.3	170.206	138.995	210.233	326.776	530.174	565.704	87.7795	344.181

## Sheet: S15D
[h]	KIF-sc1			KIF-sc2			KIF-P1			KIF-P2			SYT-T1
0	8.75	14.4	13.8	18.3	15.3	12.2	10.9	19.8	15.6	10.9	19.5	13.6	8.51	20.1	13.3
12	1834	1295	1246	1802	1494	1269	660	859	1105	1454	1324	1800	1822	1406	1617
24	1352	1086	1282	1199	955	1159	369	395	686	893	911	1240	1614	1404	1982
48	808	544	633	649	426	513	232	234	300	526	578	401	1140	907	945

## Sheet: S15E
[h]	KIF-sc1			KIF-sc2			KIF-P1			KIF-P2			SYT-T1
0	46.9	33.6	32.9	26.3	20.4	24.7	22.6	26.1	20.4	24	31.3	30.8	37.5	42.8	35.8
12	247	278	237	326	312	205	175	222	211	269	242	294	209	209	207
24	1371	2544	1565	889	1541	1440	173	293	386	684	1407	1135	1489	2430	1769
48	934	1011	681	404	633	488	122	191	173	369	661	402	1433	1623	1065

## Sheet: S15F
	EC50 IFNy
	KIF-P1	KIF-P2	KIF-sc1	KIF-sc2	SYT-T1
	5.796e-07	4.505e-07	2.884e-07	4.204e-07	3.68e-08
	7.193e-07	1.192e-06			6.59e-08
	6.405e-07	5.279e-07			1.38e-08
	2.567e-07		1.522e-07	2.611e-07
		4.054e-07	1.293e-07	2.897e-07
	5.921e-07	6.648e-07	1.998e-07	3.378e-07
		3.737e-07	1.992e-07	3.345e-07

## Sheet: S15G
	half life [s]
	KIF-P1			KIF-P2			KIF-sc1			KIF-sc2
	288.6	155.8	945.6	30.4	25.26		28.43	19.65	106.4	22.69	15.82	28.96

## Sheet: S15H
	cell index
[h]	KIF-P1			KIF-P2			KIF-sc1			KIF-sc2			2.5D6
-26.4944	0	0		0	0		0	0		0	0		0	0
-24.4294	0.0425	0.0044		0.0339	0.0005		0.0432	0.0034		0.0465	0.0076		0.0458	0.0037
-20.2	0.6458	0.0168		0.6242	0.0351		0.7002	0.0863		0.6877	0.0376		0.6711	0.0308
-19.95	0.6427	0.0194		0.623	0.0321		0.7057	0.0882		0.6865	0.0369		0.6707	0.0272
-19.7	0.6428	0.0216		0.6227	0.0346		0.709	0.0913		0.6851	0.0399		0.6675	0.0251
-19.45	0.6446	0.0198		0.6202	0.0345		0.7147	0.0973		0.6835	0.0391		0.6712	0.0242
-19.1997	0.6483	0.023		0.6182	0.0307		0.7159	0.0992		0.6867	0.0435		0.6721	0.0231
-18.9494	0.651	0.0245		0.6236	0.0322		0.7199	0.0968		0.6913	0.0473		0.675	0.0236
-18.6992	0.6621	0.0231		0.6311	0.0329		0.7234	0.0971		0.6969	0.0458		0.6854	0.0238
-18.4489	0.6668	0.0234		0.6331	0.0303		0.7269	0.0968		0.7049	0.0468		0.6911	0.0245
-18.1989	0.6731	0.0262		0.6379	0.0327		0.7312	0.0911		0.7103	0.0403		0.6948	0.0248
-17.9486	0.6747	0.025		0.6427	0.0341		0.7339	0.089		0.7101	0.0382		0.6973	0.025
-17.6986	0.6749	0.0216		0.6421	0.0347		0.7341	0.087		0.7117	0.0353		0.6987	0.025
-17.4483	0.674	0.0186		0.6419	0.0358		0.7304	0.0884		0.7099	0.0328		0.6985	0.0262
-17.1981	0.6724	0.0194		0.6443	0.0377		0.7293	0.0852		0.7087	0.0335		0.6976	0.0253
-16.9481	0.6709	0.0205		0.6433	0.0367		0.7288	0.0843		0.7045	0.0299		0.6972	0.0262
-16.6978	0.6716	0.0224		0.6405	0.0388		0.7266	0.0857		0.7027	0.0322		0.6924	0.0274
-16.4478	0.6673	0.0201		0.6405	0.039		0.7266	0.0847		0.7007	0.0309		0.6895	0.0278
-16.1978	0.6654	0.0191		0.6385	0.0388		0.7215	0.0838		0.6996	0.0292		0.687	0.031
-15.9478	0.665	0.0224		0.6361	0.0372		0.7192	0.083		0.6967	0.0308		0.6878	0.0312
-15.6975	0.6628	0.0223		0.6365	0.0373		0.7149	0.081		0.6988	0.0318		0.686	0.0318
-15.4475	0.6618	0.0187		0.6363	0.0373		0.7143	0.0826		0.6947	0.0272		0.6847	0.0307
-15.1975	0.6654	0.0206		0.6374	0.032		0.7128	0.0802		0.697	0.0286		0.685	0.0308
-14.9475	0.6684	0.0209		0.637	0.0312		0.7144	0.0796		0.6944	0.0304		0.6853	0.0291
-14.6972	0.6709	0.0222		0.6376	0.0319		0.7136	0.0769		0.6927	0.0317		0.688	0.0287
-14.4472	0.6737	0.0212		0.6383	0.0338		0.7171	0.079		0.6942	0.0328		0.6892	0.0249
-14.1972	0.6746	0.0213		0.6429	0.0326		0.7227	0.0814		0.6969	0.0306		0.6955	0.0308
-13.9469	0.6797	0.0196		0.6431	0.0319		0.7256	0.0791		0.6992	0.0349		0.702	0.031
-13.6967	0.6826	0.0211		0.6469	0.033		0.7309	0.0785		0.7073	0.0356		0.7056	0.0295
-13.4467	0.6907	0.0212		0.6528	0.0339		0.7352	0.0779		0.7118	0.0352		0.7121	0.0298
-13.1967	0.6983	0.0204		0.6567	0.0266		0.743	0.0792		0.7143	0.0341		0.7203	0.0269
-12.9464	0.7048	0.0199		0.6629	0.0299		0.7461	0.0815		0.7224	0.0331		0.7267	0.0233
-12.6961	0.7133	0.0165		0.6681	0.0342		0.7571	0.0814		0.7288	0.0334		0.7324	0.0284
-12.4461	0.7164	0.02		0.673	0.0292		0.7606	0.0788		0.7369	0.0341		0.7415	0.0238
-12.1961	0.7246	0.0182		0.6843	0.0345		0.7649	0.0801		0.7432	0.0351		0.7505	0.0292
-11.9458	0.7348	0.0198		0.6916	0.0343		0.7783	0.0815		0.7496	0.0362		0.7608	0.0335
-11.6956	0.7451	0.0234		0.7029	0.0307		0.7847	0.0792		0.7574	0.033		0.7714	0.0345
-11.4456	0.7532	0.0229		0.7088	0.0313		0.7916	0.0778		0.7635	0.0359		0.7795	0.0338
-11.1956	0.7615	0.021		0.7179	0.0322		0.7973	0.074		0.7729	0.0346		0.7889	0.0316
-10.9453	0.7722	0.0217		0.7273	0.0344		0.8045	0.0748		0.7798	0.0364		0.7966	0.0336
-10.695	0.7801	0.0194		0.7348	0.0343		0.8108	0.073		0.7886	0.0389		0.8054	0.0323
-10.445	0.7911	0.0241		0.7445	0.0322		0.8181	0.0736		0.7946	0.0389		0.8158	0.0345
-10.195	0.7959	0.024		0.7512	0.031		0.8254	0.0727		0.7997	0.0406		0.8244	0.0368
-9.945	0.8039	0.0208		0.7598	0.0332		0.8337	0.0691		0.8064	0.0394		0.8291	0.0348
-9.69472	0.8105	0.0175		0.7679	0.0311		0.8381	0.0677		0.8142	0.0353		0.8389	0.0347
-9.44472	0.8199	0.0194		0.7786	0.0339		0.8464	0.0697		0.822	0.0334		0.8482	0.0378
-9.19472	0.8238	0.0163		0.7838	0.0338		0.8518	0.0691		0.8309	0.0344		0.8534	0.0392
-8.94472	0.8308	0.0211		0.7938	0.0321		0.8585	0.0703		0.8371	0.0317		0.8599	0.0399
-8.69444	0.8366	0.022		0.7985	0.035		0.8601	0.0739		0.8425	0.0296		0.8706	0.0424
-8.44444	0.8444	0.0237		0.8058	0.0339		0.8657	0.0761		0.8469	0.0265		0.8761	0.0407
-8.19444	0.8491	0.02		0.8137	0.0352		0.8724	0.0795		0.8537	0.0249		0.8824	0.04
-7.94444	0.8531	0.0191		0.8186	0.035		0.8764	0.0717		0.8555	0.0278		0.8836	0.0336
-7.69417	0.8586	0.0184		0.8236	0.0395		0.8812	0.0769		0.8609	0.0242		0.8908	0.0371
-7.44417	0.8631	0.0192		0.8299	0.0386		0.8894	0.0816		0.8652	0.0258		0.8964	0.0382
-7.19417	0.8717	0.019		0.8354	0.0364		0.8937	0.0789		0.8688	0.024		0.904	0.0361
-6.94389	0.8758	0.0167		0.8386	0.0365		0.8981	0.0835		0.8731	0.0204		0.907	0.0316
-6.69361	0.8787	0.0228		0.8452	0.0389		0.9036	0.0806		0.8778	0.0181		0.9109	0.0364
-6.44361	0.8852	0.0213		0.854	0.0417		0.9133	0.0846		0.8826	0.0183		0.9172	0.0349
-6.19361	0.8971	0.0204		0.8607	0.0402		0.9156	0.0854		0.8882	0.0195		0.9224	0.0356
-5.94333	0.9025	0.0236		0.8641	0.0375		0.9202	0.0831		0.8896	0.0201		0.9261	0.0333
-5.69333	0.9046	0.0245		0.8691	0.0369		0.9274	0.0793		0.8965	0.0178		0.9324	0.0371
-5.44333	0.9096	0.0223		0.8767	0.0349		0.9327	0.0821		0.9033	0.0172		0.9364	0.0354
-5.19333	0.9107	0.0207		0.8818	0.0326		0.9413	0.0823		0.9073	0.0179		0.9438	0.0352
-4.94306	0.9165	0.0208		0.8869	0.0371		0.9437	0.0812		0.9102	0.0187		0.9506	0.0368
-4.69306	0.9248	0.0181		0.8931	0.0389		0.9523	0.0804		0.9165	0.0157		0.9556	0.0372
-4.44306	0.9332	0.0193		0.9011	0.0373		0.9557	0.0801		0.9221	0.0173		0.9589	0.0347
-4.19306	0.9365	0.0154		0.9051	0.0349		0.961	0.0797		0.9272	0.013		0.9691	0.0347
-3.94278	0.9458	0.0172		0.914	0.0358		0.9679	0.0778		0.9335	0.0156		0.9707	0.0358
-3.69278	0.9494	0.0148		0.9173	0.0334		0.974	0.0794		0.9389	0.0139		0.9752	0.0357
-3.44333	0.9592	0.0153		0.9238	0.0385		0.9805	0.0781		0.9389	0.013		0.9847	0.0415
-3.19306	0.9658	0.0171		0.9311	0.0417		0.9861	0.0791		0.9435	0.0102		0.9917	0.0442
-2.94278	0.9666	0.0178		0.9375	0.0375		0.9931	0.0802		0.9478	0.0134		1.0028	0.0438
-2.69278	0.9753	0.0145		0.9434	0.0395		0.9977	0.0834		0.9576	0.0045		1.0092	0.0452
-2.4425	0.9791	0.0131		0.9496	0.0408		1.0066	0.0871		0.9605	0.0044		1.013	0.0491
-2.19222	0.9827	0.0122		0.9587	0.0351		1.018	0.0888		0.9605	0.004		1.0205	0.051
-1.94194	0.9878	0.0124		0.9688	0.0343		1.0227	0.0861		0.9637	0.0102		1.0301	0.0514
-1.69167	0.9914	0.008		0.9735	0.0337		1.0239	0.0838		0.9691	0.0095		1.0383	0.0522
-1.44167	0.996	0.005		0.9813	0.0325		1.0277	0.079		0.9768	0.0069		1.0415	0.0551
-1.19167	1.0063	0.0067		0.9896	0.0311		1.0351	0.0799		0.9876	0.005		1.0503	0.0521
-0.941388	1.01	0.0084		0.9944	0.0338		1.0403	0.0872		0.992	0.0038		1.0554	0.0519
-0.691388	1.0144	0.0081		0.9977	0.031		1.044	0.0873		0.9982	0.0062		1.0638	0.0537
0	1	0		1	0		1	0		1	0		1	0
0.250278	1.0912	0.0087		1.0849	0.0089		1.1008	0.0284		1.1164	0.0165		1.0918	0.0079
0.500556	1.0451	0.0068		1.0352	0.007		1.1916	0.0356		1.1271	0.0331		0.9905	0.0159
0.750834	0.8336	0.0034		0.7732	0.0063		1.1846	0.0378		0.9649	0.0115		0.878	0.0168
1.00083	0.6559	0.0014		0.5517	0.0145		1.1834	0.0368		0.7806	0.0333		0.8089	0.0199
1.25083	0.5276	0.0079		0.44	0.0238		1.1421	0.0246		0.6392	0.0355		0.7856	0.0152
1.50083	0.4414	0.0119		0.3632	0.0216		1.1051	0.0207		0.545	0.0321		0.7482	0.0161
1.75083	0.3837	0.0123		0.3096	0.0209		1.0571	0.0213		0.4814	0.0284		0.7211	0.0221
2.00111	0.3354	0.009		0.2678	0.0239		1.0109	0.0211		0.4305	0.0245		0.702	0.0173
2.25111	0.2979	0.0072		0.2323	0.0213		0.9622	0.0252		0.3845	0.0225		0.6842	0.0133
2.50139	0.268	0.0064		0.2057	0.0197		0.9074	0.0296		0.3486	0.0189		0.6686	0.0121
2.75167	0.246	0.0069		0.1847	0.0169		0.8563	0.0333		0.3187	0.0197		0.6516	0.015
3.00056	0.2302	0.0066		0.1692	0.0155		0.8037	0.0371		0.2955	0.021		0.6434	0.0108
3.25083	0.2202	0.0062		0.1569	0.0167		0.7651	0.0387		0.2766	0.0191		0.6394	0.0153
3.50056	0.2105	0.0048		0.1488	0.0168		0.7288	0.0412		0.2632	0.0187		0.6368	0.0082
3.75056	0.2039	0.004		0.1431	0.0178		0.6926	0.0445		0.2511	0.0194		0.6382	0.0102
4.00056	0.1981	0.0049		0.1389	0.0187		0.6636	0.0446		0.2401	0.0203		0.643	0.0116
4.25056	0.194	0.0048		0.1351	0.0175		0.6372	0.0509		0.2288	0.0169		0.6475	0.0114
4.50056	0.1913	0.0037		0.1323	0.0163		0.6136	0.0475		0.2206	0.0153		0.6603	0.013
4.75056	0.1909	0.0047		0.131	0.0161		0.5923	0.0507		0.2145	0.0149		0.6668	0.0095
5.00083	0.189	0.0037		0.1296	0.0154		0.5745	0.0503		0.2104	0.0134		0.6718	0.0122
5.25083	0.1901	0.0023		0.1297	0.0161		0.5573	0.0515		0.206	0.0127		0.6806	0.0114
5.50083	0.1907	0.0025		0.1299	0.0156		0.542	0.0521		0.2026	0.0109		0.6897	0.0178
5.75056	0.1922	0.0019		0.1306	0.0145		0.5288	0.0524		0.2005	0.0116		0.7009	0.0199
6.00056	0.1943	0.0034		0.1311	0.0142		0.515	0.0511		0.1971	0.0091		0.7078	0.0196
6.25056	0.1961	0.0034		0.1323	0.0137		0.5045	0.0499		0.1953	0.0092		0.718	0.0196
6.50056	0.1955	0.0031		0.1321	0.0128		0.4916	0.0502		0.1935	0.0103		0.727	0.0222
6.75056	0.1974	0.0032		0.1328	0.0131		0.4861	0.0507		0.1919	0.0097		0.739	0.0216
7.00083	0.1996	0.004		0.1343	0.0127		0.4746	0.0494		0.1902	0.0095		0.75	0.0223
7.25056	0.2015	0.005		0.1352	0.0115		0.4662	0.0494		0.1907	0.011		0.7619	0.0219
7.50056	0.2048	0.004		0.1367	0.0103		0.4546	0.0415		0.1895	0.0103		0.7707	0.0283
7.75056	0.2071	0.0041		0.1379	0.0105		0.4498	0.0464		0.1892	0.0105		0.7844	0.0239
8.00056	0.2094	0.0063		0.1398	0.0105		0.4414	0.0456		0.1899	0.011		0.7909	0.0242
8.25028	0.2142	0.0064		0.1409	0.0112		0.4371	0.0449		0.1889	0.0104		0.7998	0.0272
8.50028	0.2186	0.0061		0.1439	0.0111		0.429	0.0458		0.189	0.0087		0.8116	0.0325
8.75028	0.2211	0.0061		0.145	0.0105		0.4242	0.0432		0.1885	0.0078		0.8216	0.032
9.00056	0.2249	0.006		0.1472	0.0104		0.4157	0.0414		0.1885	0.0082		0.8316	0.0344
9.25056	0.2278	0.007		0.1482	0.0116		0.4107	0.0439		0.1885	0.0075		0.8392	0.0323
9.50056	0.2321	0.006		0.1488	0.0104		0.4109	0.0388		0.1899	0.0064		0.8486	0.0385
9.75083	0.2328	0.0068		0.151	0.01		0.4083	0.0352		0.1904	0.0065		0.8606	0.0369
10.0003	0.2359	0.0079		0.1531	0.0097		0.4041	0.0375		0.1893	0.0067		0.869	0.0381
10.2503	0.2377	0.0071		0.1549	0.0109		0.4013	0.0402		0.1895	0.0077		0.8758	0.0365
10.5003	0.24	0.0071		0.1561	0.0109		0.4037	0.0459		0.1908	0.0082		0.8844	0.0407
10.7503	0.241	0.0055		0.157	0.0099		0.397	0.0395		0.1917	0.0069		0.8926	0.0391
11.0003	0.2424	0.0056		0.1583	0.0104		0.3964	0.04		0.1933	0.0074		0.9007	0.0377
11.2503	0.2453	0.0076		0.1592	0.0107		0.3915	0.0378		0.1946	0.0064		0.9074	0.0372
11.5003	0.2452	0.0071		0.162	0.0097		0.3884	0.0377		0.1957	0.0075		0.9135	0.0399
11.7503	0.2451	0.0054		0.1624	0.0105		0.3856	0.037		0.1958	0.0081		0.9186	0.0364
12	0.2463	0.0069		0.1622	0.0071		0.3809	0.0372		0.1964	0.0077		0.926	0.0379
12.25	0.2467	0.0061		0.1626	0.0069		0.374	0.0328		0.1975	0.0072		0.9336	0.0406
12.5	0.246	0.0086		0.1629	0.0088		0.3705	0.0346		0.1989	0.0069		0.9399	0.0415
12.75	0.2445	0.007		0.1627	0.0074		0.3662	0.0362		0.1998	0.0065		0.9449	0.0455
13	0.2436	0.0072		0.1627	0.0097		0.36	0.0325		0.1994	0.0087		0.9467	0.0458
13.2497	0.2417	0.0062		0.1623	0.0094		0.3531	0.0318		0.1994	0.0065		0.953	0.0433
13.4997	0.2412	0.0059		0.1628	0.0095		0.3526	0.0313		0.1986	0.006		0.9573	0.0449
13.7497	0.2408	0.0032		0.1632	0.0084		0.3429	0.0317		0.1994	0.0055		0.9614	0.0467
13.9997	0.2391	0.0062		0.1615	0.0085		0.3387	0.0322		0.1985	0.0049		0.9624	0.0422
14.2497	0.2395	0.0045		0.1613	0.0083		0.3333	0.0344		0.1983	0.0062		0.9664	0.0437
14.4997	0.236	0.0034		0.1612	0.0073		0.3285	0.0335		0.1971	0.0056		0.9698	0.0442
14.7497	0.2359	0.0018		0.1618	0.0075		0.3264	0.0321		0.1975	0.0076		0.9728	0.0426
14.9997	0.2344	0.0011		0.1601	0.0083		0.3206	0.0307		0.1965	0.0071		0.9751	0.0475
15.25	0.2306	0.0022		0.1593	0.0075		0.3159	0.0322		0.1938	0.0062		0.9757	0.0464
15.5	0.2297	0.0031		0.1586	0.0085		0.3117	0.033		0.1933	0.0047		0.9763	0.0507
15.7503	0.2279	0.0024		0.1579	0.0084		0.3087	0.0351		0.1909	0.0045		0.9748	0.049
16.0003	0.2254	0.0034		0.1567	0.0081		0.3057	0.0357		0.1906	0.0035		0.9753	0.0484
16.25	0.223	0.0038		0.1554	0.0091		0.3001	0.032		0.1902	0.0028		0.974	0.0476
16.5	0.2216	0.002		0.1546	0.0091		0.2968	0.0317		0.1875	0.0032		0.9737	0.0494
16.7503	0.2205	0.0032		0.1538	0.0103		0.2915	0.0325		0.1852	0.0023		0.9699	0.0502
17	0.2175	0.0038		0.1528	0.0106		0.2897	0.0296		0.1839	0.0047		0.9726	0.0501
17.25	0.216	0.0026		0.1518	0.0103		0.2867	0.0274		0.1822	0.0034		0.9722	0.0496
17.5	0.2138	0.0035		0.1506	0.0113		0.2855	0.0284		0.1796	0.0031		0.9697	0.0503
17.75	0.2105	0.0036		0.1499	0.0099		0.2803	0.0279		0.1785	0.003		0.9718	0.0521
18.0003	0.2082	0.0061		0.1491	0.0095		0.2797	0.0292		0.1756	0.0028		0.9715	0.049
18.2503	0.2067	0.0055		0.1484	0.0091		0.2753	0.03		0.1741	0.0016		0.97	0.0484
18.5003	0.2053	0.0047		0.1474	0.0097		0.2742	0.031		0.172	0.0011		0.9678	0.0484
18.7503	0.2034	0.0073		0.1464	0.0095		0.2721	0.0307		0.1697	0.0014		0.9671	0.0502
19.0003	0.2021	0.0046		0.1448	0.0092		0.2731	0.0295		0.1687	0.0017		0.9667	0.0503
19.2503	0.201	0.0046		0.1435	0.0093		0.2704	0.03		0.1675	0.0027		0.9637	0.05
19.5003	0.2004	0.0037		0.1417	0.0096		0.2693	0.0302		0.1647	0.0012		0.9617	0.0493
19.7503	0.1969	0.0026		0.1427	0.0095		0.2676	0.0309		0.1628	0.0014		0.9576	0.0506
20.0003	0.1945	0.004		0.141	0.0096		0.2657	0.0298		0.1614	0.0012		0.9546	0.0535
20.2503	0.1924	0.0031		0.1406	0.009		0.2651	0.0279		0.1593	0.0013		0.9521	0.0522
20.5003	0.1903	0.0031		0.1401	0.0081		0.2649	0.0266		0.1573	0.0012		0.9485	0.0513
20.7503	0.1885	0.003		0.1392	0.0086		0.2633	0.0264		0.1557	0.0017		0.9463	0.0518
21.0003	0.1866	0.0022		0.1385	0.0091		0.2631	0.026		0.1554	0.0017		0.9435	0.0532
21.2503	0.185	0.0018		0.1382	0.0082		0.2626	0.025		0.1537	0.0007		0.9426	0.0545
21.5003	0.1831	0.0018		0.1376	0.0083		0.2616	0.0256		0.1509	0.0003		0.9418	0.0531
21.7503	0.1815	0.0016		0.1392	0.0078		0.261	0.0251		0.1502	0.0007		0.9431	0.0527
22.0003	0.1793	0.0006		0.1387	0.0073		0.2599	0.0234		0.1485	0.0009		0.9398	0.052
22.2503	0.1774	0.0018		0.1384	0.0072		0.2599	0.0237		0.1484	0.0006		0.9391	0.0532
22.5003	0.1771	0.0015		0.1386	0.0063		0.2588	0.0233		0.1469	0.0024		0.9365	0.0522
22.7503	0.1757	0.0002		0.138	0.0058		0.2591	0.0235		0.1448	0.0016		0.9341	0.0515
23.0003	0.1727	0.0003		0.1385	0.0059		0.2586	0.0232		0.1435	0.0013		0.9312	0.0524
23.2503	0.1717	0.0005		0.1386	0.0061		0.2568	0.0218		0.1419	0.0015		0.929	0.0525
23.5003	0.17	0.0005		0.138	0.0054		0.2561	0.024		0.1405	0.0016		0.9254	0.055
23.7503	0.1704	0.0009		0.1371	0.007		0.2544	0.0253		0.1392	0.0021		0.9223	0.0549
24.0003	0.1679	0.001		0.1383	0.0054		0.2536	0.0225		0.1369	0.0025		0.919	0.054
24.2503	0.1653	0.0008		0.1379	0.0061		0.2536	0.0237		0.1356	0.0027		0.9162	0.0539
24.5003	0.163	0.0012		0.1376	0.0055		0.2515	0.02		0.1352	0.0019		0.9128	0.052
24.7503	0.1601	0.0014		0.1369	0.0049		0.2509	0.0202		0.1326	0.0018		0.9093	0.0545
25.0003	0.1592	0.0004		0.1361	0.006		0.249	0.0206		0.1329	0.0018		0.9063	0.0558
25.2503	0.158	0.0009		0.1367	0.0052		0.2484	0.0194		0.1316	0.0025		0.905	0.0541
28.2681	0.1394	0.003		0.1402	0.0015		0.2415	0.0147		0.121	0.0031		0.8753	0.0505
28.5169	0.1386	0.002		0.1416	0.0011		0.2429	0.0156		0.1209	0.0029		0.8745	0.0519
