# Supplementary material for: High-resolution profile of neoantigen-specific TCR activation links moderate stimulation to increased resilience of engineered TCR-T cells
Source: Nat Commun. 2024 Dec 3;15:10520. doi: 10.1038/s41467-024-53911-0 (PMC11615276; doi:10.1038/s41467-024-53911-0)
Supplement: Supplementary file 6 — Source data [file 41467_2024_53911_MOESM6_ESM.zip › Supplementary Figure 16.xlsx]

## Sheet: S16A
	freq CD137+ of TCRmu+ [%]
	ctrl			KIF-P1			KIF-P2			KIF-sc1			KIF-sc2
OTR mut mg	0.79	0.69	0.39	96.9	82.9	84.5	85.1	26.1	21.2	98.8	82.7	94.4	98.6	90.9	86.8
RV mut mg	1.58	1.07	1.51	83.1	78.6	72.1	91.3	87.2	82.4	97.4	93.4	90.5	95.2	92.8	87.6
OTR wt mg	0.77	0.77	0.52	0.15	0.55	1.13	1.03	1.92	3.17	0.8	1.07	0.76	0.79	0.62	1.02
RV wt mg	1.53	0.76	1.22	2.72	2.85	4.17	2.33	1.95	1.47	1.57	1.21	0.43	1.88	2.99	1.62

## Sheet: S16B
	gMFI CD137 of TCRmu+
	ctrl			KIF-P1			KIF-P2			KIF-sc1			KIF-sc2
OTR mut mg	19.5	26.6	24.8	762	723	779	543	116	97.8	872	713	1077	892	840	876
RV mut mg	29.8	23.9	27	407	420	382	576	598	538	774	858	790	690	721	659
OTR wt mg	22	28.3	25.7	20	24	32.8	23.8	30.8	38.1	20.9	25.3	27	19.9	27.3	29.3
RV wt mg	32	26.3	28.6	34	41.1	45.6	37.4	39.6	30.8	33.3	36.2	27	32.8	41.8	32.6

## Sheet: S16C
	freq CD137+ of TCRmu+ [%]
	ctrl			KIF-P1			KIF-P2			KIF-sc1			KIF-sc2
OTR mut mg	2.26	2.55	2.34	87.7	40.6	45	56.4	24.5	17.8	93.7	47.6	82.3	87.8	61.9	64.7
RV mut mg	2.53	2.42	2.32	62.2	54.5	57.6	70.8	60.5	72	90.1	76.8	75	81.7	82.8	71.5
OTR wt mg	0.92	1.4	1.05	1.11	1.6	1.76	0.7	2.3	6.25	1.48	1.63	1.19	1.14	1.68	1.63
RV wt mg	1.16	1.13	1.03	1.16	3.25	3.83	1.79	2.81	1.85	1.73	0.91	1.64	2.61	2.59	0.29

## Sheet: S16D
	gMFI CD137 of TCRmu+
	ctrl			KIF-P1			KIF-P2			KIF-sc1			KIF-sc2
OTR mut mg	14.4	14.5	17.7	834	263	276	329	141	95.5	1324	349	811	1037	523	516
RV mut mg	22.6	25.5	22.6	288	259	267	524	356	424	1232	758	572	741	837	467
OTR wt mg	19.2	24.3	23.2	19.7	24.1	27.9	21.2	31.1	45.5	19.1	24.5	21.7	19.8	25.9	25.8
RV wt mg	25.1	21.4	25.2	26.8	37.4	36.5	28.6	34.8	28	26.9	25	25.5	30.1	33.9	30

## Sheet: S16E
	half life [s]
	KIF-P1			KIF-P2			KIF-sc1			KIF-sc2
OTR	236.3	186.9	547.3	36.34	23.98	70.63	50.31	30.44	130.2	28.32	22.37	49.61

## Sheet: S16F
	specific killing [%]
	ctrl			KIF-P1			KIF-P2			KIF-sc1			KIF-sc2
OTR				1.3	0.6	37.2	93.7	52.4	87.5	18	32.2	37.4	36.7	36	47.9
RV				78.1	41.7	77.9	41.6	32.9	77.3	38.2	8.1	69.5	48.9	34.7	71.1

## Sheet: S16G
	TCRmu+ [counts]
	ctrl			KIF-P1			KIF-P2			KIF-sc1			KIF-sc2
OTR mut mg	38483	40391	48467	16941	9244	7898	13118	22570	10000	14750	11097	9728	17868	10731	7572
RV mut mg	36948	35375	28537	34653	20025	16405	14490	11993	10337	13784	10719	9165	14521	11127	8873
OTR wt mg	37186	39660	44214	36222	24017	32351	29028	29593	20019	34798	35466	35508	41245	31271	34957
RV wt mg	35830	33356	28381	30544	18770	16967	28399	26146	21224	35697	35782	33675	34573	26552	27838

## Sheet: S16H
	TCRmu+ [counts]
	ctrl			KIF-P1			KIF-P2			KIF-sc1			KIF-sc2
OTR + mut mg	134938	36089	78407	138892	198882	33354	24111	64659	66112	40320	59904	45471	9441	6894	8999
RV + mut mg	87827	55876	47868	20207	43425	33587	14413	30539	30222	28945	43753	38255	755	1081	343
OTR + wt mg	2362	2595	1701	4105	4473	7075	2582	4776	3930	2828	2989	2178
RV + wt mg	865	631	3245	431	684	955	492	599	743	558	724	4*

## Sheet: S16I
	tumor area [cm²]
days after T cell injection	OTR KIF-P2				OTR KIF-sc1
0	0.259521	0.35168	0.306621	0.27318	0.131644	0.412125	0.816086	0.282286
2	0.22608	0.295945	0.263995	0.145068	0.141771	0.469116	1.10779	0.220506
3	0.191854	0.379155	0.347127	0.07065	0.134706	0.567084	1.42996	0.22451
5	0.195936	0.487092	0.331348	0.0942	0.07065	0.753835	1.63892	0.204179

## Sheet: S16J
	tumor area [cm²]
days after T cell injection	RV KIF-P2				RV KIF-sc1
0	0.332369	0.22451	0.7065	0.233145	0.365967	1.3188	0.215875	0.241623
2	0.24178	0.2355	1.07074	0.316512	0.780604	1.61647	0.15072	0.232988
3	0.390145	0.237149	1.02678	0.162495	0.745122	2.00175	0.195936	0.121754
5	0.4082	0.331584	1.34706	0.24178	1.10881	2.3079	0.162495	0.179608

[truncated: 13 more sheets: S16K, S16L, S16M, S16N, S16O, S16P, S16Q, S16R, S16S, S16T, S16U, S16V, S16W]
