# Supplementary material for: High-resolution profile of neoantigen-specific TCR activation links moderate stimulation to increased resilience of engineered TCR-T cells
Source: Nat Commun. 2024 Dec 3;15:10520. doi: 10.1038/s41467-024-53911-0 (PMC11615276; doi:10.1038/s41467-024-53911-0)
Supplement: Supplementary file 6 — Source data [file 41467_2024_53911_MOESM6_ESM.zip › Figure 1.xlsx]

## Sheet: 1B
	Stimulated	Unstimulated
KIF-P1	3389	133
KIF-P2	629	20
KIF-sc1	27	1
KIF-sc2	23	0
SYT-P1	66	2
SYT-P2	14	1
SYT-T1	8	0
SYT-T2	15	0

## Sheet: 1C
	IFN-y secretion [pg/ml]
target cells	KIF-sc1			KIF-sc2			KIF-P2			non-td.
mut mg	6900.93	8098.65	7522.98	6441.06	6174.12	7011.19	5234.44	5791.19	5821.34	9.204	3.319	109.055
wt mg	4.075	5.437	3.336	1.247	7.357	2.919	11.794	2.217	21.179	4.899	6.382	6.503
mut pep	6787.48	7567.56	7613.95	5273.52	5221.45	6367.48	5453.98	5165.94	5337.58	7.567	6.076	6.777
wt pep	1.604	0.823	4.549	2.268	5.484	6.31	7.226	4.492	13.364	3.87	11.858	7.949
irrel pep	4.89	4.883	19.621	0	2.649	3.265	2.358	3.302	2.795	30.097	3.697	5.651
LCL only	1.445	4.44	0.861	7.44	1.797	4.657	5.982	1.671	3.993	6.248	6.853	15.335
T cells only	0	4.441	0	3.31	0.3	4.083	1.038	0	1.12	0.283	0.616	1.85

## Sheet: 1D
Percentage of known KIF2C- and SYTL4-specific TCRs
	Mint	Mint - LN1	Mint - LN2	Mlung	Mlung - LN
KIF-P1	55.8974	27.7778	33.3333	36.6412	12.8571
KIF-P2	11.453	16.6667	16.6667	46.5649	38.5714
KIF-sc1	0.683761	0	0	9.54199	5.71429
KIF-sc2	1.53846	11.1111	5.55556	1.39949	2.85714
SYT-T1	4.10256	11.1111	11.1111	2.29008	2.85714
SYT-T2	7.86325	22.2222	16.6667	1.01781	14.2857
SYT-P1	15.2137	5.55556	16.6667	1.39949	11.4286
SYT-P2	2.90598	5.55556	0	1.14504	11.4286
