# Supplementary material for: High-resolution profile of neoantigen-specific TCR activation links moderate stimulation to increased resilience of engineered TCR-T cells
Source: Nat Commun. 2024 Dec 3;15:10520. doi: 10.1038/s41467-024-53911-0 (PMC11615276; doi:10.1038/s41467-024-53911-0)
Supplement: Supplementary file 6 — Source data [file 41467_2024_53911_MOESM6_ESM.zip › Figure 3.xlsx]

## Sheet: 3A
	IFN-y secretion [pg/ml]
[uMol peptide]	KIF-P2			SYT-T1			KIF-sc1			KIF-sc2
0.001	247.762	147.237	294.163	2107.68	651.496	1020.34	1047.24	645.166	363.509	173.748	1373.26	546.569
0.01	528.675	611.945	549.047	3535.61	3184.1	3024.3	1282.06	2130.25	1616.94	691.39	662.104	710.614
0.1	2626.37	1420.47	2520.86	9091.15	7066.62	7169.96	4961.08	6311.5	3538.52	2812.22	2905.58	1971.96
1	6434.44	6244.3	5832.88	15789.7	15535.5	14686.1	14377	14047.5	12210.3	8227.3	8018.82	7288.25
10	6408.9	6155.88	5868.85	14912.7	13550.2	14631.9	15312.2	15594	13760.9	12597.2	10011.8	12496.9
100	3661.26	3615.87	3218.06	9322.46	10472.1	10419.7	11455.7	13275.5	9043.39	7679.58	6109.69	7832.08
wt	275.458	29.2678	439.503	241.3	170.206	138.995	210.233	326.776	530.174	565.704	87.7795	344.181

## Sheet: 3B
	gMFI CD137 of TCRmu+
[uMol peptide]	KIF-P2	SYT-T1	KIF-sc1	KIF-sc2
0.001	886	1937	1135	924
0.01	1494	2823	2092	1730
0.1	2244	4771	4039	3355
1	3507	8951	6996	5796
10	5740	9235	8652	7887
100	6981	9001	7659	6820
wt	1085	632	1259	1127

## Sheet: 3C
	gMFI PD-1 of TCRmu+
[uMol peptide]	KIF-P2	SYT-T1	KIF-sc1	KIF-sc2
0.001	880	2213	1234	1090
0.01	1286	2877	2256	2224
0.1	1662	4010	2671	2215
1	2448	4527	4132	3898
10	2620	4182	4500	4133
100	2663	3407	3004	3263
wt	732	233	940	828

## Sheet: 3D
	gMFI LAG3 of TCRmu+
[uMol peptide]	KIF-P2	SYT-T1	KIF-sc1	KIF-sc2
0.001	943	3047	1517	1281
0.01	1740	4133	4001	3044
0.1	2326	7180	5633	4440
1	4050	9225	9693	8263
10	4823	8078	8293	9233
100	4613	6597	5668	7640
wt	972	444	1488	1282

## Sheet: 3E
	gMFI CD137 of TCRmu+ (timecourse, 0.01 uMol peptide)
[h]	KIF-sc1			KIF-sc2			KIF-P2			SYT-T1
0	8.75	14.4	13.8	18.3	15.3	12.2	10.9	19.5	13.6	8.51	20.1	13.3
12	1330	1196	1567	1020	1091	1557	872	1035	1086	1726	1429	1839
24	891	665	832	469	437	724	379	502	401	1112	800	911
48	415	272	445	219	158	223	160	167	117	511	475	454

## Sheet: 3F
	gMFI CD137 of TCRmu+ (timecourse, 1 uMol peptide)
[h]	KIF-sc1			KIF-sc2			KIF-P2			SYT-T1
0	8.75	14.4	13.8	18.3	15.3	12.2	10.9	19.5	13.6	8.51	20.1	13.3
12	1834	1295	1246	1802	1494	1269	1454	1324	1800	1822	1406	1617
24	1352	1086	1282	1199	955	1159	893	911	1240	1614	1404	1982
48	808	544	633	649	426	513	526	578	401	1140	907	945

## Sheet: 3G
	gMFI LAG-3 of TCRmu+ (timecourse, 0.01 uMol peptide)
[h]	KIF-sc1			KIF-sc2			KIF-P2			SYT-T1
0	46.9	33.6	32.9	26.3	20.4	24.7	24	31.3	30.8	37.5	42.8	35.8
12	324	367	228	254	326	177	218	248	160	377	265	255
24	355	571	466	138	279	249	147	284	180	746	1027	874
48	142	185	137	86.4	103	83.1	81.1	109	77.4	241	452	287

## Sheet: 3H
	gMFI LAG-3 of TCRmu+ (timecourse, 1 uMol peptide)
[h]	KIF-sc1			KIF-sc2			KIF-P2			SYT-T1
0	46.9	33.6	32.9	26.3	20.4	24.7	24	31.3	30.8	37.5	42.8	35.8
12	247	278	237	326	312	205	269	242	294	209	209	207
24	1371	2544	1565	889	1541	1440	684	1407	1135	1489	2430	1769
48	934	1011	681	404	633	488	369	661	402	1433	1623	1065

## Sheet: 3I
	[%]
	late apoptotic			early apoptotic
KIF-P2	3.39	5.3	5.48	27.1	29.2	31.4
KIF-sc1	7.38	6.09	5.26	45.7	38.4	32.9
KIF-sc2	5.14	4.09	4.58	40	29.7	29.3
SYT-T1	4.98	5.72	7.75	40.1	40	47.6
