# Supplementary material for: High-resolution profile of neoantigen-specific TCR activation links moderate stimulation to increased resilience of engineered TCR-T cells
Source: Nat Commun. 2024 Dec 3;15:10520. doi: 10.1038/s41467-024-53911-0 (PMC11615276; doi:10.1038/s41467-024-53911-0)
Supplement: Supplementary file 6 — Source data [file 41467_2024_53911_MOESM6_ESM.zip › Figure 4.xlsx]

## Sheet: 4B
	tumor area [cm2]
days	2.5D6						KIF-sc1						KIF-sc2						KIF-P2						SYT-T1
-4	0.06594	not measurable	not measurable	0.082425	not measurable	0.063899	not measurable	not measurable	not measurable	not measurable	not measurable	not measurable	not measurable	not measurable	not measurable	not measurable	not measurable	not measurable	0.025905	not measurable	not measurable	not measurable	not measurable	not measurable	not measurable	0.04239	0.063585	not measurable	not measurable	0.0922375
-3	0.125522	0.05495	0.082425	0.124894	not measurable	0.124344	0.074732	not measurable	0.110371	not measurable	0.114767	0.176939	0.121754	not measurable	0.079599	not measurable	not measurable	0.076302	not measurable	0.090432	0.13188	not measurable	0.03297	not measurable	0.121754	not measurable	0.119163	not measurable	0.088077	0.079128
-2	0.146952	0.059189	0.052752	0.08792	not measurable	0.080541	0.05652	not measurable	not measurable	not measurable	0.065312	0.038779	0.096084	not measurable	0.079128	not measurable	0.050083	0.05652	0.08478	0.043332	0.182277	0.0413695	0.039564	0.0478065	0.135648	0.071435	0.151897	0.073005	0.07693	0.063742
-1	0.12246	0.060288	0.092473	0.063742	0.101657	0.0997735	0.137375	0.070336	0.104405	not measurable	0.101657	0.093258	0.0933365	not measurable	0.098753	0.070336	0.148365	0.107074	0.09891	0.08007	0.159747	0.08792	0.108801	0.0432535	0.11304	0.09106	0.09891	0.085408	0.048984	0.110371
0	0.23079	0.275535	0.11932	0.107152	0.101265	0.258265	0.10621	0.08792	0.097968	0.04553	0.162024	0.270433	0.131644	0.15127	0.150013	0.105504	0.325304	0.16226	0.166027	0.22608	0.292256	0.131252	0.158884	0.05652	0.125286	0.1099	0.260228	0.121754	0.302225	0.0997735
1	0.346185	0.201117	0.165792	0.11304	0.223725	0.316355	0.178038	0.246097	0.200175		0.200175	0.46472	0.22608	0.341161	0.21768	0.09891	0.430808	0.1413	0.188165	0.305208	0.379626	0.125286	0.141771	0.107388	0.243743	0.203865	0.296416	0.211558	0.387005	0.138396
2	0.475082	0.291235	0.31557	0.193424	0.507581	0.444153	0.258579	0.187772	0.222312	0.112098	0.232674	0.354035	0.290136	0.501615	0.209438	0.297986	0.590241	0.282521	0.252221	0.351994	0.32499	0.251043	0.214305	0.196171	0.485758	0.175526	0.268627	0.361257	0.657359	0.229848
3	0.553582	0.292098	0.406865	0.212185	0.479321	0.478065	0.29673	0.164143	0.18526	0.369892	0.225059	0.368322	0.40035	0.424057	0.223097	0.440542	0.501772	0.515745	0.452709	0.330642	0.21666	0.334881	0.282914	0.237462	0.478614	0.31871	0.407023	0.418326	0.593931	0.3768
4	0.559548	0.336765	0.55264	0.161082	0.668349	0.920805	0.372482	0.22451	0.114375	0.341632	0.368715	0.700848	0.401292	0.534114	0.502086	0.400585	0.82896	0.520455	0.386848	0.579879	0.465819	0.459068	0.476888	0.218544	0.434105	0.27789	0.575562	0.36267	0.66411	0.553582
5	0.487956	0.410241	0.440306	0.168775	0.713958	0.8792	0.282521	0.2198	0.13502	0.276241	0.25434	0.553817	0.378998	0.57933	0.232674	0.2826	0.823308	0.454986	0.247275	0.64998	0.284249	0.31031	0.305679	0.125522	0.400585	0.477594	0.422016	0.195936	0.848349	0.424057
6	0.746064	0.79442	0.579879	0.272552	1.00888	1.07812	0.303324	0.27318	0.185652	0.239817	0.261248	0.741825	0.580586	0.905576	0.228906	0.33284	0.91845	0.398937	0.29202	0.539531	0.391558	0.357175	0.453102	0.0961625	0.284641	0.529875	0.375858	0.211008	0.914368	0.384572
7	0.663011	0.678632	0.761607	0.237384	0.982271	1.1443	0.465427	0.282286	0.146952	0.336608	0.389674	0.812867	0.284013	0.759252	0.12246	0.330642	0.685776	0.450747	0.191383	0.527756	0.204414	0.199233	0.383943	0.037994	0.4239	0.48356	0.346656	0.282286	0.885951	0.352073
8	0.955894	0.975755	0.93258	0.282521	0.9734	1.37658	0.209438	0.110214	0.073005	0.229848	0.255047	0.730835	0.213991	1.10528	0.098753	0.15543	0.944826	0.330642	0.098753	0.362905	0.102992	0.187772	0.287153	0.03297	0.1727	0.31871	0.326638	0.166027	0.584982	0.263995
9	1.11132	1.12255	1.12004	0.351131	1.10999	1.71224	0.093415	0.080384	0.063742	0.21666	0.24021	0.64998	0.08792	0.792693	0.0842305	0.117436	0.6594	0.249002	0.0958485	0.273494	0.04082	0.191383	0.228749	0	0.192168	0.246176	0.339983	0.107152	0.495178	0.301675
10	1.17224	1.05504	1.03785	0.41762	1.22601	1.45398	0.1413	0	0	0.0471	0.073476	0.700534	0.0668035	0.597699	0	0	0.829981	0.200018	0.065312	0.148365	0	0.12717	0.132822	0	0.141614	0.2198	0.249002	0.121518	0.5652	0.257166
11	1.53789	1.40798	1.53923	0.607826	1.47549		0.051025	0	0	0.063742	0.04553	0.593931	0	0.305051	0	0	0.559312	0.134235	0.03768	0.0900395	0	0.050083	0.044902	0	0.085408	0.094514	0.21352	0.097968	0.336294	0.151662
12	1.77708	1.47972	1.76499	0.686247	1.68382		0	0	0	0	0	0.282914	0	0.093415	0	0	0.605078	0.059189	0	0.0961625	0	0.0313215	0.0314	0	0.03611	0	0.102992	0.0379155	0.300969	0
13	1.70738		1.65046	0.83995			0	0	0	0	0	0.1099	0	0.04239	0	0	0.459225	0	0	0.057148	0	0	0.0471	0	0.046943	0	0	0	0.257951	0
14				0.949771			0	0	0	0	0	0.0887835	0	0	0	0	0	0	0	0	0	0	0	0	0	0	0	0	0.138396	0
15				1.08283			0	0	0	0	0	0.0529875	0	0	0	0	0.087606	0	0	0	0	0	0	0	0	0	0	0	0.110371	0
16				1.18692			0	0	0	0	0	0.0379155	0	0	0	0	0.11304	0	0	0	0	0	0	0	0	0	0	0	0.06123	0
17				1.47972			0	0	0	0	0	0	0	0	0	0	0.092473	0	0	0	0	0	0	0	0	0	0	0	0.057776	0
18							0	0	0	0	0	0	0	0	0	0	0	0	0	0	0	0	0	0	0	0	0	0	0	0
19							0	0	0	0	0	0	0	0	0	0	0	0	0	0	0	0	0	0	0	0	0	0	0	0
20							0	0	0	0	0	0	0	0	0	0	0	0	0	0	0	0	0	0	0	0	0	0	0	0

## Sheet: 4C
	probability of survival [%]
days	2.5D6omc	KIF-sc1	KIF-sc2	KIF-P2	SYT.T1
0
1
2
3
4
5
6
7
8
9
10	1
11
12	1
12	1
13	1
13	1
14
15
16
17	1
18
19
20		0	0	0	0
20		0	0	0	0
20		0	0	0	0
20		0	0	0	0
20		0	0	0	0
20		0	0	0	0

## Sheet: 4D
	tumor area [cm2]
days	2.5D6				KIF-P2				KIF-sc1
-1	0.143184	0.206612	0.077558	0.124894	0.131252	0.173093	0.184475	0.19625	0.216346	0.184632	0.0961625	0.145147
0	0.200018	0.228828	0.174741	0.263996	0.15127	0.211008	0.208182	0.228592	0.250101	0.246098	0.13816	0.15543
1	0.195936	0.268627	0.124344	0.274593	0.297908	0.212264	0.228592	0.33912	0.335823	0.29202	0.116337	0.264074
2	0.32499	0.36738	0.1727	0.182277	0.255125	0.362906	0.249002	0.435518	0.567163	0.361022	0.1256	0.28574
3	0.372483	0.372483	0.336765	0.245862	0.282914	0.412439	0.483717	0.489605	0.566456	0.459382	0.27632	0.189028
4	0.335195	0.421702	0.237384	0.263996	0.42916	0.422487	0.362906	0.471	0.738528	0.504284	0.254968	0.3381
5	0.429866	0.40035	0.37366	0.311488	0.404982	0.4239	0.446979	0.520455	0.683892	0.532701	0.287153	0.435204
6	0.46472	0.493765	0.216346	0.39564	0.341868	0.38622	0.505383	0.513783	0.798816	0.693312	0.24492	0.507189
7	0.857063	0.600996	0.383394	0.32656	0.48356	0.59346	0.547302	0.64998	0.955188	0.67824	0.168775	0.593931
8	0.776993	0.7379	0.332369	0.427904	0.435675	0.44745	0.40663	0.4867	1.01893	0.686247	0.228592	0.607747
9	0.97497	0.848742	0.534271	0.567163	0.429552	0.36738	0.49612	0.700848	1.00888	0.64998	0.16485	0.428296
10	0.898747	0.949144	0.50868	0.56049	0.27632	0.245548	0.328837	0.678868	0.84623	0.784922	0.131252	0.241623
11	0.955188	1.02474	0.465427	0.865149	0.199233	0.29359	0.27789	0.535763	1.1304	0.671646	0	0.22765
12	1.26487	1.65321	0.49612	0.99695	0.178038	0	0.220428	0.453102	1.12051	0.813888	0	0.250572
13	1.38662	1.8683	0.539531	1.22617	0	0	0.166028	0.65312	1.02913	0.65626	0	0.116337
14	2.05984	2.69679	0.66725	1.41724	0	0	0.091845	0.30144	0.753914	0.231575	0	0.177096
15	1.79608	2.8461	1.1147	1.67048	0	0	0	0.109508	0.900081	0.211008	0	0.077715
16	2.42526		1.23072	1.88094	0	0	0	0	0.513783	0	0	0
17	2.91078		2.09517	2.0881	0	0	0	0	0.259364	0	0	0
18					0	0	0	0	0	0	0	0
19					0	0	0	0	0	0	0	0
20					0	0	0	0	0	0	0	0

## Sheet: 4E
	probability of survival [%]
days	2.5D6	KIF-P2	KIF-sc1
15	1
16
17
17
17
17
17	1
18
19
19
19
19	1
19
20
21
21	1
21
22
23
23
23
26		0	0
26		0	0
26		0	0
26		0	0

## Sheet: 4F
	tumor area [cm²]
	2.5D6					KIF-P2					KIF-sc1
0	0.223725	0.253084	0.184475	0.459225	0.1727	0.1256	0.215875	0.07065	0.25434	0.12246	0.0942	0.154959	0.2355	0.246097	0.2198
1	0.22451	0.52124	0.254732	0.730992	0.20724	0.31871	0.241309	0.246176	0.32656	0.24178	0.352386	0.20724	0.50868	0.208025	0.45216
2	0.2198	0.515745	0.3297	0.83155	0.229612	0.255125	0.3768	0.178038	0.34383	0.245862	0.302225	0.247275	0.282521	0.153075	0.422487
4	0.49455	0.795755	0.3768	0.9	0.65155	0.250022	0.471314	0.16956	0.297986	0.105975	0.55107	0.185652	0.5652	0.236756	0.5024
6	0.388575	0.822366	0.520455	0.993025	0.628	0.13816	0.483717	0.08949	0.459068	0	0.417071	0.194288	0.669291	0.202216	0.3768
8	0.524904	1.1	0.68	1.26249	0.78	0.08	0.25	0	0.5	0	0.2545	0.12	0.34	0.1	0.09
10	0.764904	1.30624	0.759252	1.50249	1.27735	0	0.125286	0	0.500437	0	0.08478	0	0.176625	0	0.155273
11	0.735938	1.34329	1.10379	1.46167	1.413	0	0.11775	0	0.45216	0	0.0314	0	0.154959	0	0.07065
12	1.06242	1.39573		1.69246	1.80864	0	0.116337	0	0.44902	0	0	0	0.124344	0	0.0314
14	1.06242	1.15866		1.96917	2.0881	0	0.16956	0	0.562138	0	0	0	0	0	0.07065
15	1.39887	1.6956		2.36128	2.14305	0	0.07065	0	0.529875	0	0	0	0.07065	0	0.07065
16	1.68147	2.1352				0	0.157	0	0.501615	0	0	0	0.07065	0	0.07065
17	1.93895	2.20193				0	0.25434	0	0.598641	0	0	0	0.0314	0	0.0471
18						0	0.316512	0	0.928812	0	0.0314	0	0.07065	0	0.22765
19						0	0.291235	0.07065	0.540473	0	0.063585	0	0	0	0.26847
20						0	0.383943	0	0.772754	0	0.128269	0	0.1256	0	0.27318

## Sheet: 4G
	probability of survival [%]
	2.5D6	KIF-P2	KIF-sc1
10	1
14	1
14
14	1
16
16	1
16	1
16
18
20		0	0
20		0	0
20		0	0
20		0	0
20		0	0
