# Supplementary material for: High-resolution profile of neoantigen-specific TCR activation links moderate stimulation to increased resilience of engineered TCR-T cells
Source: Nat Commun. 2024 Dec 3;15:10520. doi: 10.1038/s41467-024-53911-0 (PMC11615276; doi:10.1038/s41467-024-53911-0)
Supplement: Supplementary file 6 — Source data [file 41467_2024_53911_MOESM6_ESM.zip › Supplementary Figure 1.xlsx]

## Sheet: S1C
unstimulated
clonotype	counts	known TCR
1	306
2	133	KIF-P1
3	86
4	66
5	55
6	55
7	47
8	47
9	46
10	44
11	44
12	44
13	42
14	41
15	31
16	26
17	25
18	25
19	25
20	25
21	24
22	23
23	23
24	20	KIF-P2
25	20
26	20
27	20
28	18
29	18
30	17
31	17
32	16
33	16
34	16
35	15
36	15
37	14
38	14
39	14
40	13
41	12
42	12
43	12
44	11
45	11
46	11
47	11
48	11
49	11
50	11
51	11
52	10
53	10
54	10
55	10
56	10
57	9
58	9
59	9
60	9
61	9
62	9
63	8
64	8
65	8
66	8
67	8
68	8
69	8
70	8
71	8
72	8
73	8
74	8
75	7
76	7
77	7
78	7
79	7
80	7
81	7
82	7
83	7
84	7
85	6
86	6
87	6
88	6
89	6
90	6
91	6
92	6
93	6
94	6
95	6
96	5
97	5
98	5
99	5
100	5

## Sheet: S1D
restimulated
clonotype	counts	known TCR
1	3389	KIF-P1
2	629	KIF-P2
3	92
4	66	SYT-P1
5	27	KIF-sc1
6	23	KIF-sc2
7	21
8	20
9	19
10	17
11	16
12	15
13	15	SYT-T2
14	14	SYT-P2
15	13
16	13
17	11
18	10
19	10
20	9
21	9
22	9
23	8	SYT-T1
24	8
25	8
26	8
27	8
28	7
29	7
30	7
31	7
32	6
33	6
34	6
35	5
36	5
37	5
38	5
39	5
40	5
41	5
42	4
43	4
44	4
45	4
46	4
47	4
48	4
49	4
50	4
51	4
52	3
53	3
54	3
55	3
56	3
57	3
58	3
59	3
60	3
61	3
62	3
63	3
64	3
65	3
66	2
67	2
68	2
69	2
70	2
71	2
72	2
73	2
74	2
75	2
76	2
77	2
78	2
79	2
80	2
81	2
82	2
83	2
84	2
85	2
86	2
87	2
88	2
89	2
90	2
91	2
92	2
93	2
94	2
95	2
96	2
97	2
98	2
99	2
100	2

## Sheet: S1E
x-fold expansion of clonotypes
		calculated	estimated
KIF-P1		25.48
KIF-P2		31.45
KIF-sc1		27
KIF-sc2			23
SYT-T1			8
SYT-T2			15
SYT-P1		33
SYT-P2		14

## Sheet: S1F
	IFN-y secretion (%) / mut pep
KIF-sc1	Alanine			Threonine
R	0.292512	0.233695	0	-0.107851	0	0
L	17.558	19.7911	18.6759	-31.6682	-20.1043	-25.2325
F	0.199289	0.0439077	0.140384	-0.317319	-0.422588	0
L	0.488156	0.466685	0	-0.119039	-0.170476	-0.337684
G	2.23218	1.49534	1.23038	-37.2085	-31.5785	-32.4788
L	0.341372	0	0.115619	-0.0304875	-0.163498	-0.00342357
A				-0.0623787	-0.0742966	-0.409345
I	14.0048	9.18575	13.0721	-44.8552	-37.9476	-45.4517
K	0.710492	0.310321	0.211722	0	0	0
	IFN-y secretion (%) / mut pep
KIF-sc2	Alanine			Threonine
R	5.10589	3.71751	3.83396	-0.578475	-0.51853	0
L	12.267	18.826	10.7573	0	-0.122155	-0.272258
F	0.20822	0.0256488	0	0	-0.448444	0
L	2.42449	0.813642	1.98422	-1.68884	-0.630351	0
G	1.41339	1.94362	0.596793	-2.46449	-1.22151	-0.143962
L	0	0.533077	0.557884	-0.0852304	-1.03459	-0.942245
A				-76.5302	-116.694	-101.481
I	0.546638	0	0.695371	-128.682	-144.334	-132.871
K	0.706176	0.321976	0	0	0	0
