# Supplementary material for: High-resolution profile of neoantigen-specific TCR activation links moderate stimulation to increased resilience of engineered TCR-T cells
Source: Nat Commun. 2024 Dec 3;15:10520. doi: 10.1038/s41467-024-53911-0 (PMC11615276; doi:10.1038/s41467-024-53911-0)
Supplement: Supplementary file 6 — Source data [file 41467_2024_53911_MOESM6_ESM.zip › Supplementary Figure 4.xlsx]

## Sheet: S4C
	TCRmu+ of CD8+ [%]
	KIF-P1			KIF-P2			KIF-sc1			KIF-sc2			2.5D6
	24.9	17.1	7.76	72.5	65	21.5	97.8	92.1	89.3	93.6	80.6	70.2	90.2	89.3	94.9

## Sheet: S4D
	gMFI TCRmu of TCRmu+
	KIF-P1			KIF-P2			KIF-sc1			KIF-sc2			2.5D6
	593	590	594	1315	1217	967	3265	2870	2653	1928	1488	1446	4575	3856	5352

## Sheet: S4E
	neoTCR-transcripts (molecules per 106 huTCR molecules)
	KIF-P1			KIF-P2			KIF-sc1			KIF-sc2			2.5D6
	183615	99236.9	87990.6	182200	151441	48105.1	3.3646e+06	2.06643e+06	2.94224e+06	1.69885e+06	1.06217e+06	1.07649e+06	887679	655090	926184

## Sheet: S4F
	neoTCR DNA insertions (molecules per 106 huTCR molecules)
	KIF-P1			KIF-P2			KIF-sc1			KIF-sc2			2.5D6
	2.49527e+06	1.21356e+06	1.46112e+06	2.13589e+06	1.09042e+06	397214	4.36547e+06	2.00995e+06	2.13174e+06	6.94611e+06	2.86557e+06	2.84738e+06	1.51898e+06	1.3629e+06	1.66549e+06

## Sheet: S4H
	TCRmu+ of CD8+ [%] (before sort)
	OTR			RV
KIF-P1	2.86	4.65	4.88	5.47	5.41	6.44
KIF-P2	2.7	3.81	4.53	29.4	28.9	31.9
KIF-sc2	6.98	5.18	6.75	37.3	36.1	40.1
KIF-sc1	7.93	7.17	7.31	62.9	59.7	66.2

## Sheet: S4I
	gMFI TCRmu of CD8+ (before sort)
	OTR			RV
KIF-P1	1115	1090	1002	804	851	849
KIF-P2	937	1125	909	1696	1695	1743
KIF-sc2	1334	1013	1111	2024	2188	2078
KIF-sc1	1360	1026	1190	3802	4212	4026

## Sheet: S4J
	TCRmu+ of CD8+ [%] (after sort)
	OTR			RV
KIF-P1	93.9	61.2	75.9	23.1	41.7	38.2
KIF-P2	60	11.7	20.7	82.6	89	85.7
KIF-sc2	97	74.6	92.7	91.2	94.1	94.1
KIF-sc1	97.9	63.8	96.7	99.3	99.5	99.4

## Sheet: S4K
	gMFI TCRmu of CD8+ (after sort)
	OTR			RV
KIF-P1	2377	1918	2251	567	667	672
KIF-P2	1149	1026	1154	1173	1432	1322
KIF-sc2	3643	3209	3301	1450	1746	1776
KIF-sc1	4210	4216	4463	3611	3575	3733
