# Supplementary material for: High-resolution profile of neoantigen-specific TCR activation links moderate stimulation to increased resilience of engineered TCR-T cells
Source: Nat Commun. 2024 Dec 3;15:10520. doi: 10.1038/s41467-024-53911-0 (PMC11615276; doi:10.1038/s41467-024-53911-0)
Supplement: Supplementary file 6 — Source data [file 41467_2024_53911_MOESM6_ESM.zip › Supplementary Figure 5.xlsx]

## Sheet: S5B
[uMol]	KIF-sc1	KIF-sc2	KIF-P2	SYT-T1
0.001	13.9	10	9.07	30.6
0.01	33.5	26.7	23.3	42.7
0.1	56.8	49.4	36.1	61.3
1	76.3	69.1	51	81.5
10	80.7	77.2	67.2	83.9
100	76	73	48.2	48.6
wt	7.37	4.73	5.43	0.83

## Sheet: S5C
[uMol]	KIF-sc1	KIF-sc2	KIF-P2	SYT-T1
0.001	45.6	41.8	35.7	66
0.01	66.5	65.7	42.9	74.1
0.1	73	65.1	52.6	85.6
1	86.3	85.6	69.7	87.7
10	86.7	86	71.7	86.3
100	71.4	81.3	59.1	76.1
wt	27.5	19.6	18.8	5.41

## Sheet: S5D
[uMol]	KIF-sc1	KIF-sc2	KIF-P2	SYT-T1
0.001	31.2	25.9	19.3	51.5
0.01	59.1	48.6	24.9	65.4
0.1	70.1	57	28.8	82.7
1	89.5	84.6	51.8	88.1
10	84.5	87.1	62	84.6
100	71.4	81.3	59.1	76.1
wt	17.7	13.9	10.4	3.5

## Sheet: S5E
	EC50 IFN-y
	KIF-P2	KIF-sc1	KIF-sc2	SYT-T1
	4.505e-07	2.884e-07	4.204e-07	3.68e-08
	1.192e-06			6.59e-08
	5.279e-07			1.38e-08
		1.522e-07	2.611e-07
	4.054e-07	1.293e-07	2.897e-07
	6.648e-07	1.998e-07	3.378e-07
	3.737e-07	1.992e-07	3.345e-07

## Sheet: S5F
	half life [s]
	KIF-P2			KIF-sc1			KIF-sc2
	30.4	25.26		28.43	19.65	106.4	22.69	15.82	28.96
