# Supplementary material for: High-resolution profile of neoantigen-specific TCR activation links moderate stimulation to increased resilience of engineered TCR-T cells
Source: Nat Commun. 2024 Dec 3;15:10520. doi: 10.1038/s41467-024-53911-0 (PMC11615276; doi:10.1038/s41467-024-53911-0)
Supplement: Supplementary file 6 — Source data [file 41467_2024_53911_MOESM6_ESM.zip › Supplementary Figure 6.xlsx]

## Sheet: S6A
	IFN-y [pg/ml]
	KIF-P2			SYT T1			KIF-sc1			KIF-sc2
1:0.25	231.516	305.929	340.075	1117.86	2024.66	1258.71	1030.76	773.267	555.354	814.583	1127.07	354.331
1:0.5	439.442	109.875	425.353	1671.3	2822.94	1036.67	983.071	900.125	464.585	102.492	220.953	19.4805
1:1	869.004	1438.1	638.303	2677.98	5420.07	2201.68	1698.61	2420.07	1147.38	523.022	1182.79	551.033
1:2	1271.18	2994.84	1218.79	4595.25	7275.67	2704.27	2713.94	5405.14	2632.53	1115.16	2927.2	1711.76
1:5	3321.49	5412.18	1843.54	9898.52	12765.9	6412.49	9565.93	10424	4274.71	3177.48	5096.66	2888.21
1:10	6476.45	9854.48	4201.09	12649.7	14942.8	8601.57	12729	13717.6	6751.7	6323.46	10244.1	5369.29

## Sheet: S6B
	IFN-y [pg/ml]
	KIF-P2			SYT T1			KIF-sc1			KIF-sc2
1:0.25	2213.31	2601.22	3120.11	4924.44		5447.44	3489.29	3789.34	3643.47	2194.21	2637.82	3371.74
1:0.5	2853.32	3718.96	4081.39	5877.51		6363.01	4557.12	5486.7	5385.31	3076.41	3827.22	4225.67
1:1	3911.21	6166.09	4864.43	7792.84		6884.23	6105.21	7331.45	6478.25	4323.76	6388.74	5994.41
1:2	6934.63	8061.15	6254.83	8117.99	11987.4	7755.8	8614.52	9460.24	7742.8	6451.61	8923.24	8209.05
1:5	11966.9	12542	8726.23	15358.4	14994.8	9424.72	14037.8	14924.7	9125.93	12516.5	16318.6	11485.1
1:10	14570.8	15121.5	10071	16598.3	15784.7	11949.5	15222.2	16893	10264.9	11610.9	17636	13158.1

## Sheet: S6C
	CD137+ of TCRmu+ [%]
	KIF-P2			SYT T1			KIF-sc1			KIF-sc2
1:0.25	14.5	13.1	14.7		36.7	47.1	17.9	20.4	18.6		14.2	10.4
1:0.5	24.9	27	23.4		53.8	56.9	29.4	35.1	34.9		22.4	19.8
1:1	35.1	37.5	31.4		71.5	67.6	46.5	51.4	45.9		34.1	29.8
1:2	46	50	36.8		85.8	67.3	61.2	66.1	47.3		51	39.4
1:5	40.4	41.6	36.5		80.3	61.2	58.3	62.8	40.4		49.3	40.5
1:10	27.8	34	21.5		64.9	40.6	48.4	52.4	27.8		40.2	26.3

## Sheet: S6D
	CD137+ of TCRmu+ [%]
	KIF-P2			SYT T1			KIF-sc1			KIF-sc2
1:0.25	43.8	50	54.6		73.3	77	53.2	58.7	63.2		51.8	55.7
1:0.5	55.9	62.8	66.8		83.6	81	66.9	73.5	73.6		65.1	65.5
1:1	69.1	75.9	72.8		92.3	83.1	78.7	84.7	77.6		77.5	73.5
1:2	79.1	81.6	71.1		93.4	75.7	87.7	86.7	72.8		83.9	73.6
1:5	71.9	72.1	67.2		84.6	66.5	78.7	75.5	65.3		73	67.8
1:10	56.2	58.5	52		76.3	51	66.9	67.6	43.9		59.3	52.5

## Sheet: S6E
	CD137+ of TCRmu+ [%]
	KIF-P2			SYT T1			KIF-sc1			KIF-sc2
1:0.25	1.91	2.16	0.99	7.62	2.29	3.23	1.35	1.71	0.82	3.19	2.22	1.3
1:0.5	2.32	2.37	1.64	7.69	3.59	3.97	1.4	1.83	1.14	2.11	2.79	1.4
1:1	2.88	3.32	1.97	8.2	4.15	4.4	1.49	2.39	1.64	3.21	3.11	1.35
1:2	2.79	3.65	2.46	9.12	5.67	5.56	1.87	3.1	2.03	3.86	3.79	2.3
1:5	3.4	2.15	2.79	6.89	5.41	5.38	2.55	2.98	2.73	3.15	3.99	2.4
1:10	2.73	2.62	2.7	4.55	4.77	4.39	1.45	2.26	2.49	2.44	3.71	2.95

## Sheet: S6F
	LAG-3+ of TCRmu+ [%]
	KIF-P2			SYT T1			KIF-sc1			KIF-sc2
1:0.25	6.91	10.1	6.27		29.7	34.5	9.93	11.4	11.6		7.77	3.78
1:0.5	12.6	20.1	11.5		50.3	52.2	16.3	25.2	25		13.5	9.82
1:1	17.6	22.4	17.7		71.3	62.5	29.2	43.7	35.3		21.7	16.4
1:2	28.5	39.9	25.2		78.5	57.1	50.7	64.3	42.3		41.6	26.1
1:5	40.7	52.3	39.5		77	58.3	62.8	69.8	45.6		56.7	45.7
1:10	40.4	51	37.3		66.2	44.8	62.5	63.6	37.8		59.9	43.2

## Sheet: S6G
	LAG-3+ of TCRmu+ [%]
	KIF-P2			SYT T1			KIF-sc1			KIF-sc2
1:0.25	29.7	46.5	42	60.1	74.5	68.9	48	65.2	57.3	41.7	47.8	41.4
1:0.5	38.3	64	64	66.1	84.9	72.2	60.7	78.4	68.9	61.8	66.3	61.8
1:1	58.6	78.7	65.9	65	88.1	75.4	71.3	83.7	71.3	72.4	83.7	72.9
1:2	68.2	78.9	68.6	68.7	85.7	68.5	76.4	82.9	66.4	78.6	82	69.5
1:5	65.9	71.3	65.1	71.7	80.9	63.4	73.7	76.4	60.7	75.8	74.6	66
1:10	58	61.3	53.9	58.1	75.4	49.7	65.1	70.3	44.8	53.6	63.6	53.1

## Sheet: S6H
	LAG-3+ of TCRmu+ [%]
	KIF-P2			SYT T1			KIF-sc1			KIF-sc2
1:0.25	1.97	3.46	1.49		4.01	2.12	1.71	1.85	1.13		2.41	2.1
1:0.5	2.52	3.67	2.49		4.02	4.22	1.92	2.62	1.44		3.79	2.2
1:1	2.8	5.14	2.33		5.78	4.73	1.98	2.71	2.16		4.19	2.98
1:2	3.27	5.09	2.67		6.35	4.63	2.17	3.8	1.86		4.45	2.72
1:5	4.86	6.05	4.32		8.69	4.96	5.79	8.16	2.97		6.74	3.19
1:10	7.54	8.92	6.62		12.7	7.26	6.57	8.11	4.67		8.17	7.12

## Sheet: S6I
	PD-1+ of TCRmu+ [%]
	KIF-P2			SYT T1			KIF-sc1			KIF-sc2
1:0.25	2.77	3.43	2.21	12.8	7.13	6.09	3.72	4.07	3.18	5.24	3.72	1.97
1:0.5	5.61	9.33	3.42	18.3	16.3	13.7	4.56	9.19	5.6	5.99	5.92	3.79
1:1	6.11	10.1	5.41	32.8	27.9	24.5	8.59	16.6	9.31	10	9.74	5.96
1:2	11.8	21.5	8.62	37.2	43.9	27.3	17.5	31.7	13.7	15.7	20.3	8.56
1:5	24.5	28.1	13.3	39.5	49.6	33.4	29.4	41.7	19.8	20.4	29.5	15.5
1:10	22.9	33	14.7	35.4	50.8	31.3	36.5	44.3	17.9	17.6	34.5	17.1

## Sheet: S6J
	PD-1+ of TCRmu+ [%]
	KIF-P2			SYT T1			KIF-sc1			KIF-sc2
1:0.25	5.81	16	6.93		29.1	17.8	9.24	21.6	11.5		18.9	7.7
1:0.5	8.98	25.7	15.8		39.2	24.3	15.6	36.8	21.6		26.1	15.7
1:1	19.4	38	22.6		49.7	33.4	28.2	45.6	30		43.7	24.6
1:2	30.4	45	31.2		55	37.9	41	53	35.1		48.3	29.6
1:5	38.1	51.5	35.4		58.8	41.4	48.6	56.1	38.2		54.1	38.4
1:10	38.2	48	32.8		57.3	35	45.2	51.9	32.4		48.6	35

[truncated: 1 more sheets: S6K]
