# Supplementary material for: High-resolution profile of neoantigen-specific TCR activation links moderate stimulation to increased resilience of engineered TCR-T cells
Source: Nat Commun. 2024 Dec 3;15:10520. doi: 10.1038/s41467-024-53911-0 (PMC11615276; doi:10.1038/s41467-024-53911-0)
Supplement: Supplementary file 6 — Source data [file 41467_2024_53911_MOESM6_ESM.zip › Supplementary Figure 7.xlsx]

## Sheet: S7A
[h]	KIF-sc1			KIF-sc2			KIF-P2			SYT-T1
0	0.018	0	0	0.45	0.034	0.054	0.036	0.014	0.04	0.053	0.11	0.049
12	68.8	64	77.3	59	59.3	76.2	52.6	57.6	58.5	79.9	69.6	83.4
24	49.2	37.7	43.4	28.4	25.8	42	21.9	29.6	23.1	59	45.5	49.6
48	9.68	9.04	13.2	6.74	2.62	5.35	7.37	2.64	3.02	28.5	11.8	11.2

## Sheet: S7B
[h]	KIF-sc1			KIF-sc2			KIF-P2			SYT-T1
0	0.018	0	0	0.45	0.034	0.054	0.036	0.014	0.04	0.053	0.11	0.049
12	84.7	71.1	64.3	82.7	75.5	65.3	75.7	72.1	80.2	87	74.8	74.3
24	64	57.4	59.5	61.6	53	59.6	50.5	49.4	51.1	79.5	75.3	80.6
48	14.6	11.9	15.8	8.54	6.98	10.1	6.24	7.83	5.14	31.5	20.2	22.3

## Sheet: S7C
[h]	KIF-sc1			KIF-sc2			KIF-P2			SYT-T1
0	0.018	0	0	0.45	0.034	0.054	0.036	0.014	0.04	0.053	0.11	0.049
12	0.79	0.069	3.15	0.54	0.38	0.49	0.38	0.38	0.24	0.4	0.5	0.71
24	0.34	0.44	1.06	0.52	0.32	0.33	0.18	0.17	0.37	0.43	0.39	0.6
48	2.67	2.1	2.25	2.37	1.67	1.83	0.82	0.91	0.7	2.39	1.89	1.37

## Sheet: S7D
[h]	KIF-sc1			KIF-sc2			KIF-P2			SYT-T1
0	256	261	301	244	239	276	236	230	261	243	251	289
6	453	486	500	449	413	387	479	492	473	606	520	579
12	1048	1284	1011	798	1068	895	807	1092	800	1911	2052	1967
18	678	845	743	505	617	620	483	561	511	1387	1538	1404
24	342	326	374	261	238	265	296	241	252	686	744	688
36	345	338	370	354	330	306	314	313	328	495	444	493
48	198	162	220	92.6	100	132	145	144	225	183	171	272

## Sheet: S7E
[h]	KIF-sc1			KIF-sc2			KIF-P2			SYT-T1
0	256	261	301	244	239	276	236	230	261	243	251	289
6	578	477	609	589	557	617	666	584	775	546	489	621
12	2374	2663	2665	2654	2583	2665	2412	2586	2727	2812	2826	2584
18	2571	2414	2464	2114	2246	2480	2033	1711	1948	2585	2341	2905
24	1224	1487	1253	1212	926	1178	1117	997	1036	2093	1971	1937
36	741	781	986	820	798	1011	646	685	713	1211	1297	1601
48	354	463	442	243	262	344	232	304	347	620	885	893

## Sheet: S7F
[h]	KIF-sc1			KIF-sc2			KIF-P2			SYT-T1
0	256	261	301	244	239	276	236	230	261	243	251	289
12	147	98.9	154	134	101	153	135	104	157	133	104	144
24	103	52.8	130	103	57.8	132	109	62.1	131	94.4	51.3	121
36	276	197	256	290	194	270	275	213	287	264	199	249
48		93.7	152		68.1	99.5		130	167		92.1	135

## Sheet: S7G
[h]	KIF-sc1			KIF-sc2			KIF-P2			SYT-T1
0	1.77	0.94	1.76	1.94	1.03	1.92	1.74	0.85	1.43	1.38	0.98	2.04
6	21.9	24.8	25.1	22.4	19.1	16.4	25.1	25.1	24.7	33.2	25.8	30.5
12	53.9	64.9	53.4	42.2	55.8	47.4	42.6	55.5	42.1	79.7	83.5	82.8
18	33.1	44.4	37.8	22.8	29.2	29.9	22.4	26.9	23.6	65.2	70.3	66.6
24	13.5	13	14.2	9.66	8.18	7.76	12.2	8.5	7.58	32.9	37.5	34.1
36	5.73	4.98	6.23	5.52	4.02	3.33	5.16	4.27	4.67	16.9	12.2	14.7
48	0.65	0.29	0.9	1.22	0.53	0.66	0.64	0.72	1.34	1.9	0.92	3.25

## Sheet: S7H
[h]	KIF-sc1			KIF-sc2			KIF-P2			SYT-T1
0	1.77	0.94	1.76	1.94	1.03	1.92	1.74	0.85	1.43	1.38	0.98	2.04
6	31.2	21.7	32.2	31.4	28.5	33.1	36.8	30.9	43.8	28.5	22.8	33.7
12	89.8	92.6	91.2	92	91.2	91	89.3	90.4	90.9	92.1	91.4	85.6
18	88.8	90.1	87.3	80.6	87.9	87.9	81	74.1	77.9	87.1	89.1	89.7
24	57.4	71.1	61.7	58	48.6	57.5	53.2	52.4	53	78.2	79.9	78.5
36	33.5	37.4	48.6	38.8	38.4	48.6	26.5	30.2	31.4	58.2	64.3	73.8
48	8.87	14.4	12.3	5.98	4.4	7.63	4.67	6.23	6.8	27.8	44.2	44.4

## Sheet: S7I
[h]	KIF-sc1			KIF-sc2			KIF-P2			SYT-T1
0	1.77	0.94	1.76	1.94	1.03	1.92	1.74	0.85	1.43	1.38	0.98	2.04
6	0.52	0.28	0.29	0.92	0.29	0.32	0.58	0.33	0.44	0.59	0.22	0.36
12	0.46	0.27	0.53	1.21	0.6	0.48	1.04	0.72	0.83	1.03	0.68	0.83
18	0.6	0.3	0.71	1.02	0.53	0.58	0.73	0.61	0.83	0.83	0.43	0.49
24	0.18	0.31	0.27	0.54	0.5	0.47	0.41	0.64	0.64	0.43	0.36	0.42
36	2.52	1.11	1.18	3.67	2.45	1.7	3.57	2.9	3.37	2.31	1.04	1.56
48	0.25	0.21	0.42	3.5	1.84	1.17	1.93	2.76	2.33	0.42	0.64	0.6

## Sheet: S7J
[h]	KIF-sc1			KIF-sc2			KIF-P2			SYT-T1
0	0.036	0	0	0.089	0	0	0.036	0.043	0.03	0.035	0	0.032
12	26.2	25.6	11.2	17.3	23.7	6	17.3	16.9	7.13	28.4	16.1	10.7
24	22.5	42.5	37.5	3.28	14	12.3	5.26	15.7	6.47	52.2	63.3	59.7
48	4.66	5.81	5.45	3.18	2.13	1.83	3.22	2.53	2.35	22.6	25.5	19.8

[truncated: 5 more sheets: S7K, S7L, S7M, S7N, S7O]
